# Supplementary material for: The activity-dependent histone variant H2BE modulates the life span of olfactory neurons
Source: eLife. 2012 Dec 13;1:e00070. doi: 10.7554/eLife.00070 (PMC3510456; doi:10.7554/eLife.00070)
Supplement: Figure 4—source data 1. — DOI: http://dx.doi.org/10.7554/eLife.00070.007 [file elife00070s001.xlsx]

## Sheet: Sheet1
This dataset was generated to analyze the effects of H2be loss of function on gene expression in the main olfactory epithelium of 6-month old mice.
This dataset compares gene expression in wild type (WT) and H2be-KO (KO) main olfactory epithelium (MOE) samples. There are six replicates for each genotype, derived from of an equal number of male and female mice.
Samples were analyzed using Affymetrix Mouse Gene 1.0 ST Arrays.
Iterative Probe Logarithmic Intensity Error Estimation (IterPLIER) and sketch-quantile normalization algorithms were used to generate log-2 expression values, which are listed below.
Statistical analyses of differential expression between groups were carried out using the Bioconductor limma package to generate unadjusted P-values (P) and P-values adjusted for multiple comparisons [P(FDR)].
The dataset represents all of the experimental probesets with log-2 average expression values (A) >5 and has been sorted in order of the log-2 average expression ratio between H2be-KO and WT samples (M).
Statistics
M: log-2 expression ratio of H2be-KO to WT
A: average log-2 expression value across all samples
P: unadjusted p-value for H2be-KO and WT samples
P(FDR): p-value for H2be-KO and WT samples, adjusted for multiple testing (Benjamini and Hochberg)
Probe Set ID	MOE-WT-6mo-1	MOE-WT-6mo-2	MOE-WT-6mo-3	MOE-WT-6mo-4	MOE-WT-6mo-5	MOE-WT-6mo-6	MOE-H2beKO-6mo-1	MOE-H2beKO-6mo-2	MOE-H2beKO-6mo-3	MOE-H2beKO-6mo-4	MOE-H2beKO-6mo-5	MOE-H2beKO-6mo-6		M	A	P	P(FDR)		Gene Symbol	Gene Description
10607924	6.03122	5.74869	5.45586	5.51886	5.33613	5.35901	11.8713	5.69503	5.48309	5.11331	5.62912	11.6574		1.99991	6.57492	0.111946	0.758567		Amelx	amelogenin X chromosome
10382846	10.7549	10.4078	10.5968	4.08976	10.5755	11.0345	9.18518	10.8468	11.0296	11.0742	10.3998	11.095		1.02855	10.0908	0.324964	0.791299		BC018473	cDNA sequence BC018473
10505252	7.465	3.53317	8.28132	6.73077	7.06809	7.46231	6.70881	6.79449	8.49105	7.65599	8.7323	8.13993		0.996989	7.25527	0.162581	0.758567		---	---
10448148	5.42471	1.78685	6.08554	5.09337	6.13144	6.17121	5.88331	5.8718	6.50666	6.22843	5.54618	6.07457		0.902971	5.56701	0.169107	0.758567		Fpr-rs6	formyl peptide receptor, related sequence 6
10565393	6.32849	7.74639	6.62029	6.89503	3.62824	3.7048	6.86669	7.64278	6.21251	6.46208	6.50557	6.33814		0.850754	6.24592	0.21502	0.761327		Olfr304	olfactory receptor 304
10468889	5.35661	5.59039	5.68135	3.35137	5.81078	3.2799	5.69456	5.22794	5.43487	5.80548	6.25552	5.47902		0.804499	5.24732	0.0976574	0.758567		---	---
10398091	4.2864	5.78847	5.72669	5.73196	3.53529	3.08723	6.00588	5.53128	5.31962	5.34656	5.46374	5.27006		0.79685	5.0911	0.100988	0.758567		Tcl1b2	T-cell leukemia/lymphoma 1B, 2
10557470	8.2705	9.17256	8.02538	9.40144	5.1182	5.5949	8.52196	9.51446	7.58399	8.88335	8.28846	7.5152		0.787407	7.99087	0.287858	0.781005		Gdpd3	glycerophosphodiester phosphodiesterase domain containing 3
10373634	5.35547	5.78605	5.80872	2.92981	5.6172	3.52822	5.54058	4.28815	6.09524	5.89299	5.84824	6.01745		0.776194	5.22568	0.159013	0.758567		Olfr803	olfactory receptor 803
10474102	8.99582	8.96027	8.91286	9.31602	9.09511	5.73077	9.19515	9.51596	9.47825	8.81789	9.68605	8.97348		0.775991	8.8898	0.15033	0.758567		---	---
10416954	5.30547	5.17494	5.99397	2.0158	5.01143	6.26785	6.07579	5.6562	5.74179	5.48876	5.48438	5.68859		0.727674	5.32541	0.212646	0.761294		Mir20a	microRNA 20a
10608138	4.00808	2.91788	2.84411	10.2011	10.4954	10.6194	4.78451	4.47842	4.17895	10.6576	10.6153	10.6606		0.714889	7.20512	0.708352	0.917214		Ddx3y	DEAD (Asp-Glu-Ala-Asp) box polypeptide 3, Y-linked
10542840	7.22284	7.8297	4.8481	4.29075	7.02461	7.0746	7.8659	7.41289	6.78781	5.6004	7.63825	7.18412		0.699793	6.73167	0.262589	0.772088		E330012B07Rik	RIKEN cDNA E330012B07 gene
10494419	6.88179	5.32901	7.70029	7.86357	6.74418	7.35154	7.78738	7.20043	7.58694	7.83448	7.86857	7.78751		0.699154	7.32797	0.064684	0.758567		Gm10685	predicted gene 10685
10505261	10.7387	7.868	11.7658	10.2637	10.499	10.6311	10.2655	10.1888	11.2969	11.4395	11.5071	11.2504		0.696971	10.6429	0.199435	0.760645		---	---
10505254	10.7507	7.61378	11.5788	10.0196	10.3569	10.6195	10.1656	9.99237	11.1272	11.3333	11.1779	11.2721		0.688183	10.5006	0.219121	0.763515		---	---
10513529	8.1897	1.99063	8.44915	6.26199	8.32883	7.94849	6.07879	6.97135	7.76524	8.11714	7.75361	8.61026		0.687931	7.20543	0.486835	0.845743		Mup3	major urinary protein 3
10550470	5.48991	6.27047	5.88132	4.98731	5.71473	4.52213	5.94305	6.41221	6.11478	6.44759	6.15206	5.8072		0.668504	5.8119	0.01913	0.758567		Ceacam13	carcinoembryonic antigen-related cell adhesion molecule 13
10554545	5.35218	2.08148	5.638	5.59579	5.54106	5.73179	5.54641	5.46701	6.40753	5.10826	5.92628	5.403		0.653032	5.31656	0.249517	0.772088		---	---
10582545	3.17437	8.66195	7.96323	9.49173	9.20427	9.7475	8.31284	7.66768	7.86741	9.99162	9.24213	9.07242		0.651841	8.36643	0.501951	0.850784		Mela	melanoma antigen
10363090	6.65037	7.20703	3.79556	5.87372	6.95265	6.56095	7.02662	7.10905	6.71632	6.80679	6.79946	6.44553		0.643918	6.49534	0.18426	0.759086		Rfx6	regulatory factor X, 6
10477528	12.0015	10.9519	12.8749	10.0137	8.57055	10.1074	11.3896	12.9103	10.4129	11.2477	12.3996	10.0085		0.641467	11.0741	0.365391	0.80873		4833413D08Rik	RIKEN cDNA 4833413D08 gene
10426656	8.51183	9.05526	7.29677	7.37672	7.70427	7.81403	9.28798	9.15575	7.73029	7.74807	9.18972	8.43015		0.630512	8.27507	0.106153	0.758567		Prph	peripherin
10461832	7.00836	7.34431	6.2954	3.41657	7.35034	7.40782	7.65925	7.11409	7.26984	6.6113	6.81548	7.11655		0.627284	6.78411	0.295169	0.782686		Olfr1496	olfactory receptor 1496
10513467	11.859	8.85369	12.8598	11.2921	11.7161	11.8207	11.3042	11.185	12.27	12.6048	12.4746	12.293		0.621707	11.7111	0.266309	0.772154		Mup2	major urinary protein 2
10545215	5.50579	5.48102	5.62783	4.99589	5.43958	5.24977	5.44629	5.54806	6.04077	6.42155	6.85327	5.71658		0.621105	5.69387	0.0139846	0.758567		Igk-V28	immunoglobulin kappa chain variable 28 (V28)
10600122	7.44469	5.35972	6.33838	6.76159	7.01253	7.72536	7.09238	7.56964	7.51487	7.38748	7.73226	7.02694		0.61355	7.08049	0.0813865	0.758567		Xlr3b	X-linked lymphocyte-regulated 3B
10605007	7.44469	5.35972	6.33838	6.76159	7.01253	7.72536	7.09238	7.56964	7.51487	7.38748	7.73226	7.02694		0.61355	7.08049	0.0813865	0.758567		Xlr3c	X-linked lymphocyte-regulated 3C
10350516	6.50678	6.69011	6.38277	6.73125	7.06385	6.82805	7.43346	6.03532	7.30422	8.7031	6.62016	7.7622		0.609275	7.00511	0.102058	0.758567		Ptgs2	prostaglandin-endoperoxide synthase 2
10470911	5.91027	5.90877	4.40972	5.65732	5.57264	6.2826	6.58735	6.06778	5.89856	5.94336	6.45043	6.41343		0.603261	5.92519	0.0367864	0.758567		---	---
10477536	12.6491	11.8759	13.1786	10.9256	9.58266	11.0136	12.2098	13.3517	11.3519	12.0844	12.9623	10.8656		0.600039	11.8376	0.31913	0.789696		5430413K10Rik	RIKEN cDNA 5430413K10 gene
10399389	5.5353	6.48752	4.82869	6.48006	6.05972	5.49249	5.92051	6.33334	6.30193	6.88453	6.76561	6.25989		0.597005	6.11247	0.0461259	0.758567		1700034J04Rik	RIKEN cDNA 1700034J04 gene
10435920	5.63469	5.89978	3.97368	5.63423	6.01957	4.18067	5.72494	5.74717	5.75751	5.90586	5.83674	5.92432		0.59232	5.51993	0.0957678	0.758567		Cd200r4	CD200 receptor 4
10474606	5.80175	6.03153	5.48392	5.89389	2.97765	6.21171	6.0378	6.35743	5.69614	6.11135	5.91106	5.84032		0.592273	5.69621	0.206834	0.760886		Tmco5b	transmembrane and coiled-coil domains 5B
10513497	12.0991	9.1059	13.041	11.5411	11.9828	12.0467	11.5464	11.4177	12.4535	12.7827	12.6387	12.4958		0.586363	11.9293	0.284687	0.779535		Mup2	major urinary protein 2
10445181	9.10089	8.84056	8.71373	8.25131	8.02689	8.06342	9.38086	9.7498	8.76306	8.82631	9.7202	8.06486		0.584716	8.79182	0.0643866	0.758567		Olfr138	olfactory receptor 138
10594244	4.86878	4.74626	5.21181	4.12744	4.91642	4.97541	5.30552	5.32885	5.6557	5.21225	5.59431	5.22404		0.579092	5.09723	0.00276679	0.758567		---	---
10380944	6.50195	6.89043	5.67178	6.42057	6.73592	6.12794	6.74319	7.01683	7.2501	6.73	7.3023	6.77809		0.578652	6.68076	0.00955428	0.758567		Zpbp2	zona pellucida binding protein 2
10422242	6.24083	6.15989	5.94294	4.61796	6.0671	5.2359	6.4043	6.28685	6.17724	6.60507	5.80959	6.45233		0.578461	6	0.0426054	0.758567		---	---
10605355	4.60924	4.78259	5.10604	3.93111	4.85112	5.28044	5.05397	5.28973	5.56457	4.86604	5.61572	5.63243		0.576987	5.04858	0.0172222	0.758567		---	---
10576883	5.54645	5.62542	4.78749	4.947	5.65381	5.49855	5.92771	5.44941	5.75865	5.79706	6.74712	5.83929		0.576755	5.6315	0.0180578	0.758567		Shcbp1	Shc SH2-domain binding protein 1
10513455	12.2051	9.2011	13.075	11.5879	12.1159	12.1049	11.6549	11.5033	12.5095	12.8144	12.6769	12.5808		0.574969	12.0025	0.287414	0.781005		Mup2	major urinary protein 2
10408359	6.55409	5.45508	5.58059	7.19524	5.67756	5.84545	6.74116	6.42244	6.4684	6.94476	6.26258	6.90381		0.572524	6.3376	0.0533068	0.758567		Nrsn1	neurensin 1
10427673	6.85633	5.96455	6.71611	6.20072	6.27484	6.87995	6.44925	7.25748	7.67506	6.36895	7.38847	7.18659		0.572217	6.76819	0.0331946	0.758567		---	---
10484695	5.52518	3.98089	5.5749	4.84793	5.68163	5.67928	5.41738	5.92524	5.77573	6.05526	5.63829	5.88384		0.567652	5.4988	0.0500743	0.758567		---	---
10486255	5.42823	5.03079	5.25075	4.91154	5.13302	5.64729	5.19323	5.8061	6.00494	5.51691	6.24971	6.03202		0.566882	5.51704	0.00692232	0.758567		Oip5	Opa interacting protein 5
10418002	6.74198	6.14921	6.68116	6.22065	6.60918	6.63273	6.70324	7.23718	7.56428	6.68801	7.1978	7.02837		0.563993	6.78782	0.00377582	0.758567		---	---
10604996	7.53847	5.45061	6.44698	6.94044	7.15998	7.81013	7.21679	7.62902	7.5734	7.45757	7.76436	7.04683		0.556895	7.16955	0.109578	0.758567		Xlr3a	X-linked lymphocyte-regulated 3A
10552353	7.34382	8.03286	5.33821	5.72126	7.44337	6.92923	7.8782	8.03678	7.13307	5.94271	7.83429	7.31077		0.554513	7.07871	0.261731	0.772088		---	---
10605753	5.14019	5.16317	3.84686	4.86694	5.40461	4.57668	5.45934	5.27119	5.46629	5.20808	5.784	5.13074		0.553531	5.10984	0.0283226	0.758567		4932442L08Rik	RIKEN cDNA 4932442L08 gene
10513504	12.1577	9.19084	13.0053	11.5539	12.0246	12.1182	11.5627	11.4201	12.4511	12.7706	12.6175	12.5462		0.552968	11.9516	0.302809	0.784954		Mup2	major urinary protein 2
10373363	5.69027	5.96568	5.66017	6.00756	5.42362	3.32189	6.02522	6.05154	5.86747	5.8232	5.9017	5.68544		0.547562	5.61865	0.163699	0.758567		---	---
10504912	6.16674	5.61136	5.51052	5.19193	5.92124	3.74069	5.45925	6.35807	6.00538	5.59452	5.98967	6.0048		0.544866	5.62951	0.127039	0.758567		---	---
10507112	6.29724	6.50278	6.50845	5.75409	6.2014	6.70592	6.90331	6.83183	6.62788	6.34317	7.4787	7.04726		0.543714	6.60017	0.0132649	0.758567		Stil	Scl/Tal1 interrupting locus
10366192	6.64055	6.52993	6.44993	6.10324	6.60455	6.4223	6.66242	7.08384	7.38301	6.60505	7.3606	6.90906		0.542247	6.72954	0.0029	0.758567		---	---
10359307	7.04946	6.9649	7.52792	6.5959	7.22748	7.08428	6.92907	7.37115	7.69451	8.40261	7.79127	7.51095		0.541602	7.34579	0.0249761	0.758567		Tnn	tenascin N
10348963	6.57454	6.65063	6.73825	6.79148	6.72213	6.94301	7.49113	7.40488	6.99057	6.96663	7.59826	7.20757		0.539833	7.00659	0.000488149	0.758567		Cntnap5b	contactin associated protein-like 5B
10513514	12.4238	9.5827	13.2165	11.914	12.291	12.4475	11.8986	11.8146	12.6874	13.0192	12.9097	12.7634		0.53622	12.2474	0.292536	0.781826		Mup5	major urinary protein 5
10563909	4.39672	4.78784	4.53403	5.81017	4.42361	4.91222	5.36765	4.86398	5.44275	5.43216	5.44552	5.52119		0.534775	5.07815	0.027537	0.758567		---	---
10601088	9.4035	8.36626	8.38411	8.31946	9.56063	9.2551	9.06412	9.55445	9.77153	8.84949	9.69324	9.55953		0.533885	9.14845	0.0552435	0.758567		---	---
10599876	5.14662	5.14546	4.29379	4.83576	5.28739	4.42572	5.0303	5.15322	5.61686	5.49965	5.55931	5.45421		0.529799	5.12069	0.0110256	0.758567		Ctag2	cancer/testis antigen 2
10362458	6.12087	5.59589	5.76879	5.70341	5.87795	2.47824	5.256	5.62221	6.1004	5.92744	5.86352	5.95409		0.529754	5.5224	0.315642	0.788746		Trdn	triadin
10361352	5.29036	4.24465	5.64152	4.96877	5.12795	4.28706	4.93806	4.8834	5.4853	5.79714	5.92167	5.67718		0.523737	5.18859	0.0660562	0.758567		---	---
10453316	5.77347	6.14887	5.73333	5.72591	5.78711	2.85126	5.78739	5.69746	5.97308	5.68027	5.92834	6.08301		0.521599	5.59746	0.264899	0.772088		---	---
10583396	6.90541	6.97818	6.64283	6.44065	6.65839	6.98843	7.67087	7.55764	7.63496	6.62959	7.78525	6.4618		0.521034	7.0295	0.0412761	0.758567		Olfr849	olfactory receptor 849
10492193	6.39579	6.45716	6.34024	6.23833	6.3231	6.17055	6.48135	6.69144	7.37581	6.30748	7.22018	6.97396		0.52084	6.58128	0.00726231	0.758567		---	---
10598077	9.9956	9.74695	9.793	9.47735	9.6879	9.53538	9.99033	10.1159	10.3584	9.97237	10.6479	10.2639		0.518757	9.96541	0.00115068	0.758567		---	---
10476104	6.08473	6.07144	6.24083	5.05961	5.84418	6.32373	6.3199	6.60956	6.92114	6.09225	6.45212	6.32443		0.515813	6.19533	0.0236381	0.758567		---	---
10598071	9.13657	8.93567	8.9642	8.40061	8.8218	8.88049	9.06527	9.35973	9.74338	8.9225	9.83946	9.29957		0.515092	9.1141	0.00836907	0.758567		---	---
10488031	5.09676	5.40075	5.58559	4.66903	5.1994	3.02752	4.93546	5.12118	5.61949	5.20859	5.67858	5.49225		0.512748	5.08622	0.173887	0.759086		---	---
10403917	5.19537	6.42165	3.82692	5.57464	4.91269	5.11456	6.72588	6.48657	3.96043	5.44393	6.0789	5.42612		0.512666	5.43064	0.298361	0.783082		Olfr1367	olfactory receptor 1367
10566514	6.73679	6.123	6.57221	6.37874	6.19623	7.16232	6.84723	7.10377	7.55884	6.34595	7.32997	7.03742		0.50898	6.78271	0.0312444	0.758567		Mrps36	mitochondrial ribosomal protein S36
10604169	6.4512	6.12481	6.06001	5.1145	5.98576	5.60733	6.62324	6.45062	6.78046	5.66388	6.36665	6.50883		0.508344	6.14477	0.0408624	0.758567		Rhox12	reproductive homeobox 12
10405876	5.77656	5.44346	5.90608	5.93217	5.05201	5.04102	5.79711	6.04905	5.73599	5.94201	6.60688	6.06378		0.507251	5.77884	0.0201549	0.758567		Gm10324	predicted gene 10324
10601585	5.01401	4.96701	4.80569	4.60124	4.79195	5.04625	5.235	5.02954	5.70913	5.05721	5.42377	5.79817		0.504445	5.12325	0.00351152	0.758567		---	---
10505890	5.42419	6.49212	5.2544	5.67195	6.2975	5.13322	6.56149	5.12678	6.38066	6.4836	6.69328	6.04832		0.503458	5.96396	0.110134	0.758567		Ifna4	interferon alpha 4
10576070	6.07026	6.50667	6.31457	6.13384	6.5099	4.23837	6.53092	6.59731	6.3195	6.45896	6.22228	6.66371		0.503178	6.21386	0.140149	0.758567		Car5a	carbonic anhydrase 5a, mitochondrial
10494016	5.7624	5.50058	6.88854	6.87229	5.99583	6.39448	6.3647	7.05694	6.68892	6.80891	6.66229	6.83066		0.499716	6.48555	0.0485589	0.758567		Them5	thioesterase superfamily member 5
10358648	6.57067	7.0669	6.76079	6.40056	6.578	7.20904	7.31562	7.50702	7.23183	6.31686	7.89675	7.2772		0.493219	7.01094	0.0468841	0.758567		Hmcn1	hemicentin 1
10602293	5.7827	5.95317	5.86471	5.49962	5.7659	4.37155	5.96592	5.83543	6.17683	6.02974	6.03002	6.15497		0.492544	5.78588	0.0460841	0.758567		Gm15107	predicted gene 15107
10602277	5.7827	5.95317	5.86471	5.49962	5.7659	4.37155	5.96592	5.83543	6.17683	6.02974	6.03002	6.15497		0.492544	5.78588	0.0460841	0.758567		Ott	ovary testis transcribed
10394852	5.95062	6.38126	6.01755	5.87428	5.8209	6.16259	5.8326	6.6009	7.03871	5.99298	7.23861	6.4457		0.490382	6.27973	0.0435566	0.758567		Gm5784	predicted gene 5784
10520946	6.3512	6.32878	4.46211	6.58082	5.44732	6.04114	6.5864	6.15273	6.19078	6.55344	6.08819	6.5688		0.488159	6.11264	0.129045	0.758567		Plb1	phospholipase B1
10603914	5.66045	6.1206	5.82966	5.29331	5.07759	4.56194	5.83512	6.47293	5.68303	5.91408	5.89937	5.65626		0.486204	5.66703	0.0583154	0.758567		Gm10058	predicted gene 10058
10356886	8.77288	8.52036	8.54588	8.03402	8.47274	8.63707	8.97261	8.92376	8.89688	8.75207	9.3101	9.02569		0.483025	8.73867	0.00177209	0.758567		Slco4c1	solute carrier organic anion transporter family, member 4C1
10513420	12.2853	9.20576	12.9643	11.6064	12.2918	12.138	11.6118	11.4097	12.4106	12.7358	12.5956	12.617		0.481473	11.9893	0.370027	0.810537		Mup7	major urinary protein 7
10499189	6.50638	6.44832	7.13248	6.63908	6.85232	6.60494	7.34403	7.26958	7.13044	7.17691	7.03792	7.11052		0.48098	6.93774	0.000893657	0.758567		Fcrls	Fc receptor-like S, scavenger receptor
10365225	5.92352	5.16556	5.14998	5.08882	5.8602	6.25571	5.47884	6.24703	6.26784	5.77155	6.46991	6.09333		0.480787	5.81436	0.0552507	0.758567		Gm4924	predicted gene 4924
10598079	8.32639	8.05767	8.24223	7.80825	8.08562	8.14838	8.55065	8.65915	8.79047	8.21785	8.71336	8.62099		0.480657	8.35175	0.000729116	0.758567		---	---
10430739	6.66083	6.07361	6.45867	6.13367	6.31731	6.11558	6.803	6.60583	7.15856	6.42394	6.84236	6.79857		0.478766	6.53266	0.00308074	0.758567		Dnajb7	DnaJ (Hsp40) homolog, subfamily B, member 7
10347218	7.94688	8.1272	7.84994	8.53764	7.73171	7.94969	8.31215	8.33353	8.7595	8.25377	9.04119	8.28299		0.473347	8.26052	0.012497	0.758567		---	---
10498952	6.37189	6.44056	7.1394	7.42338	6.34411	6.4701	6.99315	6.89333	7.25134	7.33828	7.26256	7.28362		0.472139	6.93431	0.0245791	0.758567		Gucy1a3	guanylate cyclase 1, soluble, alpha 3
10365208	7.09358	7.14502	7.13743	6.91955	7.17941	7.63337	7.39234	7.69166	7.79094	7.46875	7.94961	7.64512		0.471681	7.42057	0.00220587	0.758567		Zfp873	zinc finger protein 873
10598081	9.97741	9.56502	9.73373	9.49335	9.64914	9.33652	9.93298	10.0643	10.3412	9.71158	10.3802	10.1515		0.471087	9.86141	0.00321909	0.758567		---	---
10508800	11.1925	6.21165	10.9708	10.9657	9.74417	9.99381	8.90042	9.87969	11.6356	11.3888	9.95905	10.1036		0.464774	10.0788	0.555935	0.868134		Gm3579	predicted gene 3579
10573865	11.1925	6.21165	10.9708	10.9657	9.74417	9.99381	8.90042	9.87969	11.6356	11.3888	9.95905	10.1036		0.464774	10.0788	0.555935	0.868134		Gm3579	predicted gene 3579
10407797	5.78274	4.98819	4.93765	4.87057	4.78366	4.83272	4.38049	6.07718	6.04182	4.3695	6.36577	5.74832		0.464591	5.26488	0.208225	0.760886		Prl2c3	prolactin family 2, subfamily c, member 3
10586172	7.5904	6.98273	7.53701	6.02607	7.3644	7.46068	7.57147	7.44909	7.70526	7.60593	7.5473	7.86522		0.46383	7.39213	0.0610302	0.758567		---	---
10373622	6.88508	6.63166	6.2488	6.51894	6.3865	6.5446	7.22515	6.69771	7.01491	6.90865	7.23376	6.89804		0.460441	6.76615	0.00201216	0.758567		Olfr773	olfactory receptor 773
10488584	5.72696	5.36632	3.90146	5.51663	4.84413	4.55899	5.26863	5.39694	5.89635	4.98966	5.86123	5.26009		0.459735	5.21561	0.128398	0.758567		---	---
10598057	8.77402	8.34885	8.69384	8.03468	8.41819	8.26671	8.65548	8.92169	9.15006	8.51828	9.07204	8.9516		0.455475	8.65045	0.00677062	0.758567		---	---
10591161	6.56792	6.22104	6.20839	5.84001	6.40033	6.67304	6.61393	6.60456	7.16107	6.34568	7.00329	6.91389		0.455282	6.5461	0.0143601	0.758567		Zfp558	zinc finger protein 558
10403312	5.27815	4.64896	4.71841	5.05072	5.01568	4.61478	5.0443	5.28198	5.43245	5.31241	5.12925	5.85449		0.4547	5.11513	0.00949124	0.758567		Akr1c19	aldo-keto reductase family 1, member C19
10510221	10.6789	6.00165	10.4464	10.454	9.27829	9.51245	8.54441	9.32961	11.1332	10.9748	9.50685	9.60976		0.4545	9.62254	0.543452	0.864608		Gm3579	predicted gene 3579
10555805	6.24986	6.84971	6.31972	6.7535	6.15345	5.62437	6.94554	6.26895	6.95405	6.75229	6.83551	6.91357		0.453216	6.55171	0.0344859	0.758567		Olfr619	olfactory receptor 619
10604614	6.04193	5.93139	4.71518	5.53303	5.94535	4.24291	5.80331	5.56747	5.80074	6.21182	6.04242	5.70225		0.453035	5.62815	0.138441	0.758567		Mir322	microRNA 322
10414218	6.19417	5.47779	5.95968	5.07741	6.08095	6.29367	6.08788	6.30572	6.70974	5.94024	6.22429	6.52907		0.452207	6.07338	0.0454182	0.758567		1700049E17Rik1	RIKEN cDNA 1700049E17 gene, gene 1
10417526	6.1231	6.3109	4.18033	5.99378	5.20341	6.00767	6.13316	5.99877	5.72412	6.30532	6.38537	5.985		0.452091	5.86258	0.164706	0.758567		Dnase1l3	deoxyribonuclease 1-like 3
10484832	7.21057	7.48211	6.60679	5.74919	7.07981	6.93306	7.55601	7.3949	7.60469	6.31344	7.59301	7.30881		0.451555	7.06937	0.139342	0.758567		Olfr1246	olfactory receptor 1246
10484205	6.45099	6.19046	6.79831	5.68546	6.11014	6.32036	6.51869	6.68126	7.33456	6.13025	6.6147	6.98216		0.450986	6.48478	0.0469245	0.758567		Ccdc141	coiled-coil domain containing 141
10598083	8.81889	8.23718	8.68445	8.13386	8.34801	8.4457	8.56423	8.7097	9.13084	8.76076	9.10773	9.09535		0.450083	8.66973	0.00656272	0.758567		LOC100503984	hypothetical LOC100503984
10534066	5.64936	6.39455	2.97316	6.54484	6.24247	6.21396	6.18958	6.28636	5.9481	5.79454	6.31557	6.18235		0.449693	5.89457	0.380054	0.813026		2012-09-14	septin 14
10461796	5.2469	6.02492	5.17049	5.50221	5.3189	5.86172	6.02711	6.04041	6.0115	5.63734	5.95312	6.15093		0.449208	5.74546	0.0101204	0.758567		Olfr1462	olfactory receptor 1462
10367582	5.18633	5.94503	5.70932	6.564	5.29366	6.46448	6.49036	6.33809	6.1131	6.22342	6.30337	6.38912		0.449107	6.08502	0.0606763	0.758567		Vip	vasoactive intestinal polypeptide
10606997	6.2693	5.94652	6.26334	5.75935	5.9614	4.40923	6.26397	6.07553	6.23185	6.34561	6.25561	6.12748		0.448485	5.99243	0.104673	0.758567		Tex13	testis expressed gene 13
10367513	7.28463	7.28332	7.24865	7.07171	7.21263	7.4304	7.63359	7.85029	7.99886	7.37004	7.77608	7.58335		0.446813	7.47863	0.000837513	0.758567		Olfr800	olfactory receptor 800
10491846	5.97919	6.8351	6.80461	6.07458	6.56687	7.0857	6.62048	6.92083	7.4086	6.92865	7.10924	7.03634		0.446347	6.78085	0.0365772	0.758567		---	---
10579052	6.20362	6.1609	6.27979	5.56336	5.90939	6.5519	6.38227	6.36844	6.87967	6.27737	6.76389	6.67501		0.44628	6.33463	0.014931	0.758567		Gm10033	predicted gene 10033
10358525	7.22879	7.48444	7.44839	7.10501	7.40385	7.52996	7.76686	7.89598	7.86258	7.25146	8.25727	7.84247		0.446032	7.58975	0.00727969	0.758567		Hmcn1	hemicentin 1
10484604	6.58888	6.56192	6.48208	5.89916	5.94824	6.5066	7.07588	6.83935	6.73702	6.42272	6.90139	6.68602		0.445917	6.55411	0.0101324	0.758567		Olfr1065	olfactory receptor 1065
10477512	7.6585	6.29518	9.47487	6.14127	5.06204	6.56496	6.82904	8.73354	6.19203	6.9209	9.09038	6.09228		0.443559	7.08792	0.54785	0.865711		BC018465	cDNA sequence BC018465
10519805	6.73723	6.14461	6.43883	5.92479	5.81607	5.97046	6.67099	6.12795	7.04556	6.5947	6.42816	6.81921		0.442429	6.39321	0.0271637	0.758567		Speer4d	spermatogenesis associated glutamate (E)-rich protein 4d
10550189	5.43696	5.99144	5.60056	6.36853	6.05734	5.64989	6.22774	6.35984	5.87913	6.49766	6.46732	6.32385		0.441804	6.07169	0.0148455	0.758567		Gm10679	oocyte specific homeobox 4 pseudogene
10414241	6.20112	5.79833	6.2553	5.3692	6.25601	6.56248	6.38657	6.46325	6.79863	6.28403	6.45995	6.69691		0.44115	6.29432	0.0254602	0.758567		Gm5930	predicted gene 5930
10534906	6.0517	5.93128	5.08819	6.33684	6.43525	4.77035	6.39841	6.46352	6.2511	6.07433	6.01849	6.0366		0.438138	5.988	0.115863	0.758567		---	---
10513512	10.7547	6.41729	10.7269	8.23357	10.9661	10.5	9.04359	8.36288	10.5365	10.6006	10.6009	11.082		0.437982	9.81875	0.580361	0.875568		Mup1	major urinary protein 1
10414228	6.58499	6.00927	6.45537	5.70107	6.40096	6.69495	6.52827	6.85859	7.13061	6.35127	6.7719	6.82632		0.436727	6.52613	0.0268503	0.758567		Gm5622	predicted gene 5622
10592380	7.03056	6.87976	7.04138	6.66597	7.13585	6.91149	7.46455	7.144	7.51421	7.05266	7.84591	7.26321		0.436591	7.16246	0.00520604	0.758567		Olfr919	olfactory receptor 919
10545152	5.90727	5.50609	5.90413	5.28608	5.7709	5.53077	6.08925	5.6336	6.41678	5.61573	6.32501	6.44004		0.435864	5.8688	0.0242181	0.758567		---	---
10405927	6.35087	6.17725	6.0274	5.06233	5.99772	6.3962	6.31842	6.41002	6.58524	6.40865	6.53028	6.36873		0.43493	6.21943	0.0362182	0.758567		Zfp455	zinc finger protein 455
10543302	5.62663	5.41017	4.49775	5.18527	4.22405	4.68846	5.29504	5.10532	5.87645	5.43971	5.39651	5.12319		0.433981	5.15571	0.0799904	0.758567		---	---
10606583	5.36618	5.10843	5.13086	5.07606	5.06313	4.80231	5.71835	5.62915	5.77827	5.55829	5.02604	5.44076		0.43398	5.30815	0.00481071	0.758567		4932411N23Rik	RIKEN cDNA 4932411N23 gene
10564069	5.12111	5.21909	4.37081	5.76559	4.79226	4.58591	5.4871	5.36131	5.27827	5.31743	5.45388	5.55961		0.433802	5.1927	0.0409312	0.758567		---	---
10564073	5.12111	5.21909	4.37081	5.76559	4.79226	4.58591	5.4871	5.36131	5.27827	5.31743	5.45388	5.55961		0.433802	5.1927	0.0409312	0.758567		---	---
10571826	5.91207	5.84199	5.50097	5.58967	5.29055	5.22365	5.8363	6.22421	5.99949	5.87372	6.08296	5.93814		0.43265	5.77614	0.00408159	0.758567		---	---
10510507	4.67475	5.79759	3.63513	5.08045	5.67984	5.07774	5.32248	5.08614	5.60827	5.68023	5.52521	5.31898		0.432637	5.20723	0.169269	0.758567		Mir34a	microRNA 34a
10598218	5.21899	5.40909	5.99797	4.97849	4.98187	4.85775	5.7294	6.02725	5.81979	5.67976	5.27585	5.5076		0.43258	5.45698	0.0357537	0.758567		Gm2799	predicted gene 2799
10476612	5.25461	5.45506	5.45345	5.07926	5.0664	5.14253	5.70624	5.54448	5.74853	5.71093	5.67244	5.66313		0.432407	5.45809	0.000226025	0.758567		---	---
10564111	5.02388	3.94644	5.01511	5.43493	4.76486	5.10309	5.38294	5.16438	5.33631	5.16193	5.36951	5.46317		0.431657	5.09721	0.0444642	0.758567		---	---
10528191	7.64831	7.44911	7.45125	7.41601	7.19376	7.44201	8.26688	7.61519	7.89122	7.69374	7.79229	7.92063		0.429917	7.64837	0.00180731	0.758567		Speer4d	spermatogenesis associated glutamate (E)-rich protein 4d
10564043	5.39006	5.43643	4.96413	6.21458	5.07541	5.19105	5.80191	5.48469	5.80952	5.78299	5.8859	6.0839		0.429543	5.59338	0.034984	0.758567		---	---
10563967	5.39006	5.43643	4.96413	6.21458	5.07541	5.19105	5.80191	5.48469	5.80952	5.78299	5.8859	6.0839		0.429543	5.59338	0.034984	0.758567		---	---
10563971	5.39006	5.43643	4.96413	6.21458	5.07541	5.19105	5.80191	5.48469	5.80952	5.78299	5.8859	6.0839		0.429543	5.59338	0.034984	0.758567		---	---
10563965	5.39006	5.43643	4.96413	6.21458	5.07541	5.19105	5.80191	5.48469	5.80952	5.78299	5.8859	6.0839		0.429543	5.59338	0.034984	0.758567		---	---
10522558	6.35759	4.6181	6.32968	6.76746	6.69212	6.13911	6.49424	6.4933	6.68936	7.02233	6.35273	6.42857		0.42941	6.36538	0.176297	0.759086		EG665031	predicted gene, EG665031
10590489	6.16123	6.25562	5.85166	5.62493	5.92798	6.7622	6.85116	6.48564	6.01821	6.6337	6.704	6.4664		0.429249	6.31189	0.0354958	0.758567		Zfp105	zinc finger protein 105
10492306	5.52775	6.28984	6.14248	5.86557	6.23242	6.2999	6.41944	6.31275	6.54143	6.58635	6.69575	6.37365		0.42857	6.27394	0.00635457	0.758567		Sucnr1	succinate receptor 1
10519555	6.02165	5.67448	5.87583	6.16714	6.12165	5.63874	6.45725	6.03376	6.50112	6.36482	6.3787	6.33251		0.428112	6.13064	0.00220288	0.758567		Abcb1b	ATP-binding cassette, sub-family B (MDR/TAP), member 1B
10571233	6.3771	6.65116	7.37444	8.42508	7.44885	7.64365	7.65932	6.00278	8.83562	8.48732	7.41559	8.08433		0.427443	7.53377	0.357611	0.805169		Fut10	fucosyltransferase 10
10417239	8.61933	8.26895	8.81468	8.06476	8.65704	9.14171	8.60905	9.00295	9.304	8.5265	9.30087	9.38714		0.427341	8.80808	0.0520611	0.758567		Gm1973	predicted gene 1973
10464400	5.51778	4.51999	5.5701	4.45087	5.68414	5.91511	5.41009	5.82771	5.93189	5.34249	5.87478	5.83217		0.426854	5.48976	0.110236	0.758567		E330013P04Rik	RIKEN cDNA E330013P04 gene
10579538	6.37779	6.15959	7.31976	6.35147	7.06699	7.28585	6.84318	7.22659	7.51621	7.45577	6.92809	7.14957		0.426328	6.97341	0.0714066	0.758567		Tmem221	transmembrane protein 221
10473533	7.13671	6.91485	6.88964	6.6934	6.38392	7.07798	7.52546	7.20478	7.07848	6.98409	7.40641	7.4384		0.423522	7.06118	0.00830068	0.758567		Olfr1122	olfactory receptor 1122
10582896	9.43772	9.20908	9.04511	9.98002	9.40816	8.54444	9.47578	10.0703	9.90026	9.22859	10.3878	9.10067		0.423147	9.48233	0.120599	0.758567		---	---
10344981	5.44902	5.29096	6.24949	5.8504	5.78796	6.1169	6.31159	6.32819	6.80059	5.54109	6.41562	5.88396		0.422717	6.00215	0.0686638	0.758567		Pi15	peptidase inhibitor 15
10536107	6.56128	5.02433	6.56338	6.78231	6.72704	6.4389	6.77522	6.81969	6.9775	7.11222	6.49462	6.44902		0.421838	6.56046	0.129163	0.758567		EG665031	predicted gene, EG665031
10584518	6.59347	6.61956	6.76336	6.1124	6.54347	6.74269	7.30012	7.07271	7.04269	6.83877	6.74312	6.90847		0.42182	6.7734	0.00429258	0.758567		Olfr974	olfactory receptor 974
10579468	6.43681	6.48489	6.5463	6.09127	6.70303	6.46047	6.8007	6.82193	7.26511	6.76574	6.75482	6.84004		0.420929	6.66426	0.00253439	0.758567		Haus8	4HAUS augmin-like complex, subunit 8
10395974	5.78381	4.99486	5.48904	5.06138	5.62158	5.59065	5.67683	5.52516	6.0175	5.57782	6.36524	5.89755		0.419798	5.63345	0.0283696	0.758567		---	---
10524098	6.49789	6.32832	6.59237	5.10557	6.44141	7.13387	6.60878	6.86137	7.09888	6.4611	6.58859	6.99725		0.419423	6.55962	0.134449	0.758567		Zfp605	zinc finger protein 605
10566136	6.86162	7.39489	6.7644	7.89302	7.66085	6.60044	7.89556	7.61429	6.97626	7.84148	7.41628	7.94433		0.41883	7.40529	0.100966	0.758567		Olfr543	olfactory receptor 543
10414250	6.51838	6.01483	6.41939	5.5983	6.48192	6.70618	6.44751	6.7565	7.03311	6.35285	6.80211	6.85125		0.417392	6.49853	0.0380325	0.758567		1700049E17Rik1	RIKEN cDNA 1700049E17 gene, gene 1
10592410	6.95104	7.21293	5.6215	5.4854	6.81133	6.97458	6.29694	6.7064	6.94212	7.00779	7.43405	7.17098		0.416915	6.71792	0.200453	0.760645		Olfr44	olfactory receptor 44
10463428	4.79056	5.69938	4.93972	4.54124	5.76825	6.42601	5.23729	6.06278	5.59145	5.88068	5.83021	6.06041		0.416275	5.569	0.170558	0.758567		---	---
10416393	6.05875	5.32985	6.27158	5.47273	6.00496	6.37662	6.40948	6.33599	6.59016	6.00312	6.09146	6.57869		0.415734	6.12695	0.041433	0.758567		Nasp	nuclear autoantigenic sperm protein (histone-binding)
10490768	5.97385	6.13604	6.09127	6.27731	5.42685	6.13644	6.35023	6.4815	6.76685	5.87681	6.5613	6.4945		0.414905	6.21441	0.022901	0.758567		Rps24-ps2	ribosomal protein S24, pseudogene 2
10484256	7.36952	7.05393	7.12973	6.84208	7.00147	7.21108	7.17193	7.44578	8.08247	6.9431	8.10206	7.35084		0.414728	7.30867	0.0486948	0.758567		4930401B11Rik	RIKEN cDNA 4930401B11 gene
10461784	6.45132	7.04008	6.588	6.51379	6.42737	6.42307	6.91387	7.08023	6.89147	7.0011	7.14617	6.89661		0.414305	6.78109	0.00186662	0.758567		Olfr1449	olfactory receptor 1449
10373624	7.52407	7.44642	7.66322	7.62969	7.53841	7.51587	7.86592	8.10029	8.10676	7.67875	8.05373	7.99719		0.414159	7.76003	0.000275582	0.758567		Olfr777	olfactory receptor 777
10389130	6.18483	5.57474	5.92683	5.6418	5.77732	6.00128	6.5996	6.03755	6.65721	6.16649	6.02326	6.10479		0.413683	6.05798	0.0119946	0.758567		Unc45b	unc-45 homolog B (C. elegans)
10375259	4.76699	4.74296	4.87134	5.09364	4.86831	5.31048	5.12439	5.14986	5.29072	5.72805	5.41519	5.42484		0.413223	5.1489	0.00520537	0.758567		Gabrb2	gamma-aminobutyric acid (GABA) A receptor, subunit beta 2
10385081	8.52031	8.4598	8.51127	8.03449	8.30201	8.72708	8.59827	8.85892	9.20028	8.29902	9.20991	8.86654		0.412995	8.63232	0.0231175	0.758567		Anp32-ps	acidic (leucine-rich) nuclear phosphoprotein 32 family, pseudogene
10492660	6.15423	6.21918	5.87921	5.19698	5.81231	4.69715	6.19062	6.20417	5.71445	6.15447	6.14095	6.02543		0.411836	5.86576	0.0962192	0.758567		---	---
10598004	5.50877	5.69145	5.94011	5.7946	5.8035	6.32456	5.72998	6.28589	6.3074	6.16489	6.5627	6.48183		0.411614	6.04964	0.01899	0.758567		Ccr1	chemokine (C-C motif) receptor 1
10411722	7.24425	6.62853	7.07881	6.78764	6.73933	7.47452	7.28539	7.46845	7.93284	6.59524	7.70581	7.43449		0.411522	7.19794	0.0702436	0.758567		Mrps36	mitochondrial ribosomal protein S36
10357808	9.89379	9.7058	9.56079	9.03272	9.67559	9.94539	10.2501	10.2038	9.78819	9.47339	10.5543	10.0133		0.411496	9.84143	0.046824	0.758567		Snrpe	small nuclear ribonucleoprotein E
10565397	6.54488	6.81551	6.13303	6.21273	5.17294	4.6343	6.75712	6.35604	6.00431	6.41288	6.37373	6.076		0.411116	6.12446	0.222832	0.763515		Olfr298	olfactory receptor 298
10417226	8.78189	8.48086	8.96018	8.12478	8.821	9.30734	8.79921	9.12765	9.4068	8.66748	9.43191	9.50545		0.410409	8.95121	0.0611327	0.758567		Gm3002	alpha-takusan pseudogene
10417286	8.78189	8.48086	8.96018	8.12478	8.821	9.30734	8.79921	9.12765	9.4068	8.66748	9.43191	9.50545		0.410409	8.95121	0.0611327	0.758567		Gm3002	alpha-takusan pseudogene
10412520	8.78189	8.48086	8.96018	8.12478	8.821	9.30734	8.79921	9.12765	9.4068	8.66748	9.43191	9.50545		0.410409	8.95121	0.0611327	0.758567		Gm3002	alpha-takusan pseudogene
10417373	8.78189	8.48086	8.96018	8.12478	8.821	9.30734	8.79921	9.12765	9.4068	8.66748	9.43191	9.50545		0.410409	8.95121	0.0611327	0.758567		Gm10406	predicted gene 10406
10417461	8.78189	8.48086	8.96018	8.12478	8.821	9.30734	8.79921	9.12765	9.4068	8.66748	9.43191	9.50545		0.410409	8.95121	0.0611327	0.758567		Gm10406	predicted gene 10406
10412537	8.78189	8.48086	8.96018	8.12478	8.821	9.30734	8.79921	9.12765	9.4068	8.66748	9.43191	9.50545		0.410409	8.95121	0.0611327	0.758567		Gm3002	alpha-takusan pseudogene
10563905	5.4049	5.52178	5.1375	6.19679	5.14322	5.31797	5.86306	5.46286	5.87136	5.96082	5.94829	6.0777		0.41032	5.65885	0.0299758	0.758567		---	---
10563907	5.4049	5.52178	5.1375	6.19679	5.14322	5.31797	5.86306	5.46286	5.87136	5.96082	5.94829	6.0777		0.41032	5.65885	0.0299758	0.758567		---	---
10445109	5.09213	5.20855	5.34187	5.19018	5.38363	4.06489	4.96773	5.46501	5.625	5.81686	5.25929	5.60834		0.410162	5.25195	0.07748	0.758567		---	---
10522904	8.05482	6.51638	10.2425	5.72806	5.23886	7.24575	7.4567	9.35487	6.83584	7.38955	8.62871	5.81853		0.409631	7.37588	0.615073	0.886316		2310003L06Rik	RIKEN cDNA 2310003L06 gene
10400562	8.34565	8.20926	8.33008	8.36688	8.37332	5.92722	8.3923	8.32495	8.45727	8.38366	8.06198	8.38789		0.409273	8.13004	0.275335	0.776476		---	---
10358527	7.13631	7.12965	7.46953	7.28125	7.01247	7.55971	7.66626	7.74969	7.76562	7.0298	8.18031	7.65206		0.409137	7.46939	0.0252667	0.758567		Hmcn1	hemicentin 1
10513472	11.9064	7.56168	11.8863	9.55123	12.0501	11.8199	10.2767	9.42212	11.6997	11.8708	11.6502	12.3108		0.409112	11.0005	0.606511	0.884306		Mup19	major urinary protein 19
10451805	5.37137	5.00281	5.44945	5.40912	5.58512	6.09272	5.69758	5.71156	6.00556	5.64565	6.36908	5.93303		0.408643	5.68942	0.0310404	0.758567		Sgol1	shugoshin-like 1 (S. pombe)
10417302	8.71997	8.41109	8.94392	8.07356	8.76275	9.23982	8.69948	9.09921	9.33274	8.60795	9.41565	9.4456		0.408251	8.89598	0.0663528	0.758567		Gm3002	alpha-takusan pseudogene
10417258	8.71997	8.41109	8.94392	8.07356	8.76275	9.23982	8.69948	9.09921	9.33274	8.60795	9.41565	9.4456		0.408251	8.89598	0.0663528	0.758567		Gm3002	alpha-takusan pseudogene
10608339	4.28844	3.9722	3.82533	5.96884	6.27445	5.47485	4.93742	4.1343	4.14504	6.2918	6.59556	6.14614		0.407691	5.1712	0.476484	0.843887		Ssty2	spermiogenesis specific transcript on the Y 2
10542021	7.74194	7.57112	7.46523	6.50872	7.69265	7.64811	7.95261	8.06991	7.86599	7.47448	8.05751	7.65311		0.407641	7.64178	0.0563083	0.758567		---	---
10565368	4.61034	4.96008	4.62272	4.78502	4.18771	5.76067	5.46843	5.40751	4.8318	4.79312	5.58134	5.28747		0.407188	5.02468	0.100394	0.758567		Vmn2r75	vomeronasal 2, receptor 75
10523709	5.71099	5.80277	5.81542	5.34515	5.35072	6.44147	5.96392	5.90332	6.45915	6.11594	6.39158	6.07564		0.407172	5.94801	0.0355334	0.758567		Mepe	matrix extracellular phosphoglycoprotein with ASARM motif (bone)
10504054	6.04141	6.23913	6.22053	5.82651	4.45168	5.57991	6.16222	5.93504	6.19744	6.30095	6.22708	5.97932		0.407147	5.9301	0.130688	0.758567		---	---
10439915	5.84036	6.13062	6.31901	6.01992	5.97247	5.66262	6.37154	6.15487	6.509	6.59663	6.4091	6.33871		0.405809	6.19374	0.00288668	0.758567		---	---
10423078	5.00478	5.77422	5.28644	4.64947	4.9381	5.33936	5.41752	5.60331	5.82022	5.33877	5.47742	5.76773		0.405432	5.36811	0.0284724	0.758567		Gm10389	predicted gene 10389
10448195	8.261	8.01908	8.01406	7.42115	7.94052	8.24778	8.2897	8.52766	8.50027	8.33781	8.40044	8.2781		0.405066	8.18646	0.00714978	0.758567		3110048L19Rik	zinc finger pseudogene
10563963	5.33801	5.44416	4.90495	5.65996	5.01861	4.83303	5.65237	5.48353	5.53318	5.72706	5.67394	5.55481		0.404361	5.40197	0.00972512	0.758567		---	---
10563985	5.33801	5.44416	4.90495	5.65996	5.01861	4.83303	5.65237	5.48353	5.53318	5.72706	5.67394	5.55481		0.404361	5.40197	0.00972512	0.758567		---	---
10563969	5.33801	5.44416	4.90495	5.65996	5.01861	4.83303	5.65237	5.48353	5.53318	5.72706	5.67394	5.55481		0.404361	5.40197	0.00972512	0.758567		---	---
10563979	5.33801	5.44416	4.90495	5.65996	5.01861	4.83303	5.65237	5.48353	5.53318	5.72706	5.67394	5.55481		0.404361	5.40197	0.00972512	0.758567		---	---
10563977	5.33801	5.44416	4.90495	5.65996	5.01861	4.83303	5.65237	5.48353	5.53318	5.72706	5.67394	5.55481		0.404361	5.40197	0.00972512	0.758567		---	---
10563983	5.33801	5.44416	4.90495	5.65996	5.01861	4.83303	5.65237	5.48353	5.53318	5.72706	5.67394	5.55481		0.404361	5.40197	0.00972512	0.758567		---	---
10357856	5.05166	5.51564	5.2988	5.55971	4.65682	4.98266	5.42951	5.55685	5.7825	5.51677	5.5153	5.6871		0.40379	5.37944	0.0140611	0.758567		---	---
10368268	6.45177	6.37789	6.46181	6.35838	6.50421	6.87416	6.51118	6.96166	7.35043	6.24429	7.26905	7.11308		0.403577	6.70649	0.042607	0.758567		---	---
10406982	5.16505	5.60019	5.24486	5.34328	4.93556	4.94652	5.83012	5.22888	5.76628	5.20406	5.693	5.93436		0.403538	5.40768	0.0209485	0.758567		Adamts6	a disintegrin-like and metallopeptidase (reprolysin type) with thrombospondin type 1 motif, 6
10532301	5.81141	5.8975	6.11248	5.56412	5.78063	6.69447	5.96037	6.27843	6.96277	5.84508	6.71869	6.51553		0.403376	6.17846	0.0856487	0.758567		---	---
10442250	7.39379	6.94752	7.29207	6.64126	7.08212	7.74859	7.40424	7.55296	7.92558	7.1137	7.81512	7.71371		0.403328	7.38589	0.0447785	0.758567		Zfp229	zinc finger protein
10362593	9.64708	9.43807	9.43295	8.82885	9.26196	9.6988	9.52153	9.84768	10.1171	9.21943	10.2004	9.81277		0.401864	9.58555	0.0452215	0.758567		Npm1	nucleophosmin 1
10487208	7.61768	7.542	7.56396	7.24893	7.58554	8.01896	8.04702	8.01385	7.90135	7.59417	8.4088	8.02295		0.401844	7.7971	0.0127188	0.758567		Atp8b4	ATPase, class I, type 8B, member 4
10506186	4.6653	5.08124	4.5126	5.19057	4.96108	5.12685	5.1145	5.69523	5.34213	4.48389	5.71164	5.60015		0.401647	5.12376	0.0689504	0.758567		---	---
10360326	5.38263	5.00835	5.39617	5.19178	5.27637	4.2637	5.53597	5.25442	5.29627	5.45061	5.73333	5.65759		0.401531	5.28727	0.0399696	0.758567		---	---
10412543	9.1017	8.72309	9.18298	8.46958	9.10297	9.49811	9.04454	9.39088	9.68976	9.0084	9.59961	9.75268		0.401237	9.21369	0.0464367	0.758567		Gm1973	predicted gene 1973
10417253	9.1017	8.72309	9.18298	8.46958	9.10297	9.49811	9.04454	9.39088	9.68976	9.0084	9.59961	9.75268		0.401237	9.21369	0.0464367	0.758567		Gm1973	predicted gene 1973
10417281	9.1017	8.72309	9.18298	8.46958	9.10297	9.49811	9.04454	9.39088	9.68976	9.0084	9.59961	9.75268		0.401237	9.21369	0.0464367	0.758567		Gm1973	predicted gene 1973
10591214	7.54734	7.58784	7.41784	7.21851	7.69737	7.52338	8.28047	7.93643	7.62914	7.54828	8.0383	7.9641		0.400741	7.69908	0.0068481	0.758567		Olfr867	olfactory receptor 867
10496357	5.62095	5.75134	5.74714	5.8008	5.85629	5.97434	5.9763	6.10574	6.55222	5.98607	6.47849	6.05465		0.400436	5.99203	0.00373026	0.758567		---	---
10546557	6.15647	6.21463	6.16931	5.61298	5.46408	6.3891	6.58589	6.07929	6.92438	6.41976	5.95672	6.44099		0.400079	6.20113	0.0553432	0.758567		Fam19a4	family with sequence similarity 19, member A4
10431943	8.04129	7.24866	7.36902	7.11912	7.16591	7.81642	7.5584	7.8463	8.31283	7.33458	8.09969	8.00796		0.399891	7.66002	0.0610412	0.758567		---	---
10423274	7.27435	6.49884	6.8565	7.21318	6.98194	7.44181	7.65559	7.42227	7.00286	7.90044	7.35745	7.32353		0.399255	7.24406	0.0372964	0.758567		Cdh18	cadherin 18
10417504	8.8842	8.57812	9.04577	8.32578	8.94949	9.35752	8.82483	9.23079	9.53051	8.86164	9.48307	9.60388		0.398974	9.0563	0.0519151	0.758567		Gm1973	predicted gene 1973
10466337	6.31169	6.1747	6.3735	5.52427	6.27706	6.43957	6.42918	6.4109	6.68473	6.29092	7.06476	6.61219		0.398646	6.38279	0.0305016	0.758567		Olfr1447	olfactory receptor 1447
10523693	8.42267	9.04118	8.40367	7.91035	8.29817	9.21755	9.1144	9.188	8.53476	8.81175	8.61119	9.4253		0.398634	8.74825	0.0961557	0.758567		Dmp1	dentin matrix protein 1
10472380	6.90764	7.08697	7.25162	6.772	6.97989	7.16758	7.29214	7.45109	7.64969	7.22377	7.47076	7.4656		0.397889	7.22656	0.00133472	0.758567		Scn2a1	sodium channel, voltage-gated, type II, alpha 1
10352454	5.75927	5.34398	4.88906	5.54701	5.57849	5.70225	6.00505	5.96794	5.52402	5.72681	6.24184	5.74156		0.397863	5.66894	0.023596	0.758567		---	---
10484371	6.98969	6.97593	7.01126	6.96015	6.40735	7.22332	7.2624	6.73598	7.47582	7.58256	7.54792	7.34854		0.397586	7.12674	0.025611	0.758567		Calcrl	calcitonin receptor-like
10409061	8.13576	8.03666	7.90524	6.86249	7.67283	8.05313	8.32269	8.21754	8.31263	7.94572	8.24702	8.00559		0.397513	7.97644	0.0541513	0.758567		Mirlet7f-1	microRNA let7f-1
10582918	10.4146	10.339	10.4406	10.7402	10.4601	9.84479	10.5023	10.9316	11.1741	10.3175	11.1323	10.5655		0.397351	10.5719	0.0395954	0.758567		---	---
10405149	6.02988	5.56622	5.21998	4.68322	5.6726	5.949	6.11512	5.84128	5.85749	5.84909	6.44256	5.398		0.397108	5.7187	0.100861	0.758567		Gm904	predicted gene 904
10513428	12.4244	9.5421	12.6457	11.6189	12.4892	12.229	11.726	11.3769	12.4073	12.6067	12.5009	12.7117		0.396685	12.0232	0.410851	0.822967		Mup2	major urinary protein 2
10513437	12.4244	9.5421	12.6457	11.6189	12.4892	12.229	11.726	11.3769	12.4073	12.6067	12.5009	12.7117		0.396685	12.0232	0.410851	0.822967		Mup11	major urinary protein 11
10344924	5.67364	5.42922	5.7985	5.81842	5.39146	4.77812	5.93812	5.82417	5.86541	6.0799	5.91229	5.64796		0.396414	5.67977	0.0256855	0.758567		Xkr9	X Kell blood group precursor related family member 9 homolog
10502638	4.93775	5.71483	4.63002	4.96835	5.59007	5.30813	5.59465	5.52376	5.72749	5.39177	5.68588	5.60403		0.39641	5.38973	0.0315846	0.758567		Clca5	chloride channel calcium activated 5
10548978	6.53352	6.42907	6.25354	5.98996	6.42293	5.81529	6.59356	6.56408	6.7988	6.1617	6.91503	6.7896		0.396409	6.43892	0.0196324	0.758567		Slco1a1	solute carrier organic anion transporter family, member 1a1
10595070	5.51375	5.71312	5.88223	5.49043	5.54727	6.30362	6.49403	5.74725	5.94761	6.03856	6.2093	6.39028		0.396099	5.93979	0.0274233	0.758567		Fam83b	family with sequence similarity 83, member B
10395201	6.72102	6.66939	6.48817	6.46627	6.87082	5.94916	6.83017	7.076	6.9849	6.80045	7.10442	6.74095		0.395344	6.72514	0.0131043	0.758567		Slc26a3	solute carrier family 26, member 3
10384373	6.55874	6.57804	6.32713	6.38059	6.00721	6.53225	6.78755	6.71675	6.6542	6.58556	7.44653	6.56477		0.395231	6.59494	0.0213088	0.758567		Fignl1	fidgetin-like 1
10351039	6.86937	6.32792	6.86335	6.0818	6.28252	7.16713	6.79177	6.93478	7.4231	6.40195	7.20125	7.21017		0.395154	6.79626	0.0799132	0.758567		Gas5	growth arrest specific 5
10598041	10.1185	9.79267	9.96038	9.71116	9.93864	9.85925	10.044	10.3701	10.5709	9.73226	10.6706	10.3508		0.393018	10.0933	0.0175329	0.758567		---	---
10346938	5.96594	5.9277	5.15827	5.74865	5.72506	4.78616	5.74743	5.81114	6.25615	5.95789	5.63803	6.25062		0.391581	5.74775	0.0733259	0.758567		Gm13749	predicted gene 13749
10608454	4.83422	4.46497	4.11067	6.27931	6.48847	5.56041	5.25108	4.40766	4.7767	6.46787	6.75099	6.43084		0.391182	5.48527	0.450797	0.834093		Ssty2	spermiogenesis specific transcript on the Y 2
10608484	4.83422	4.46497	4.11067	6.27931	6.48847	5.56041	5.25108	4.40766	4.7767	6.46787	6.75099	6.43084		0.391182	5.48527	0.450797	0.834093		Ssty2	spermiogenesis specific transcript on the Y 2
10608457	4.83422	4.46497	4.11067	6.27931	6.48847	5.56041	5.25108	4.40766	4.7767	6.46787	6.75099	6.43084		0.391182	5.48527	0.450797	0.834093		Ssty2	spermiogenesis specific transcript on the Y 2
10394922	6.20866	6.0965	5.99755	5.97016	6.22735	6.18835	6.3677	6.6395	6.70427	5.86423	6.77461	6.68524		0.391164	6.31034	0.0150483	0.758567		---	---
10566597	6.40222	6.52102	6.48059	6.30976	6.40635	6.50316	6.68386	7.03551	7.17368	6.39764	7.11314	6.56613		0.391146	6.63276	0.00996153	0.758567		Olfr698	olfactory receptor 698
10598064	10.2525	10.0091	10.1241	9.6771	9.97313	9.69963	10.2267	10.285	10.5742	10.0479	10.5924	10.3554		0.390985	10.1514	0.00721193	0.758567		---	---
10374895	5.73956	5.94835	6.01825	5.43129	5.47894	5.68309	6.10691	6.46422	6.30404	6.00608	6.19591	5.5675		0.390865	5.91201	0.0211614	0.758567		1700034F02Rik	RIKEN cDNA 1700034F02 gene
10429385	6.05587	6.43447	4.33461	6.8341	6.37587	4.74914	6.47656	6.07722	6.32977	5.92477	6.35912	5.96127		0.390775	5.99273	0.317823	0.789209		Mir151	microRNA 151
10582916	9.26334	9.27984	8.9727	9.90532	9.16596	8.4373	9.49857	9.92099	9.70626	9.15627	10.1549	8.93197		0.390757	9.36612	0.133109	0.758567		---	---
10545022	6.15505	5.97793	5.26555	6.5518	5.71563	5.9757	5.70714	6.33659	6.51047	6.54233	6.97931	5.90924		0.390569	6.13556	0.116758	0.758567		Vmn1r21	vomeronasal 1 receptor 21
10485241	5.7306	4.57142	6.13995	5.2016	6.03381	5.96794	6.14672	5.57124	5.98302	6.29335	6.00573	5.98385		0.389767	5.80244	0.129075	0.758567		Accs	1-aminocyclopropane-1-carboxylate synthase homolog (Arabidopsis)(non-functional)
10555764	5.91546	6.8511	6.47968	6.99348	5.96451	5.61192	7.07398	6.48222	6.75021	6.76568	6.33824	6.74325		0.389572	6.49748	0.108356	0.758567		Olfr585	olfactory receptor 585
10536697	5.9193	6.29835	5.6493	6.11697	5.77035	6.0269	6.05078	6.479	6.73856	5.95417	6.43091	6.46309		0.389226	6.15814	0.0186479	0.758567		Asb15	ankyrin repeat and SOCS box-containing 15
10504990	7.20275	7.28407	7.4646	6.25508	6.88174	7.48001	7.53184	7.3751	7.49397	7.02222	7.64967	7.83077		0.389219	7.28932	0.0743884	0.758567		Olfr270	olfactory receptor 270
10417326	9.09206	8.79178	9.13763	8.35537	9.05095	9.50957	9.08531	9.34358	9.55812	8.96611	9.61339	9.70609		0.389207	9.18416	0.0534715	0.758567		Gm3002	alpha-takusan pseudogene
10598053	8.86863	8.36942	8.53862	8.30404	8.49501	8.60854	8.76481	8.9108	9.27668	8.31881	9.32592	8.91793		0.388447	8.72493	0.0295276	0.758567		---	---
10544523	6.83644	6.86317	6.87215	6.85554	6.26417	6.69462	7.50868	7.13776	7.42411	6.85275	6.95189	6.83966		0.388131	6.92508	0.0185999	0.758567		Rny1	RNA, Y1 small cytoplasmic, Ro-associated
10528804	7.49295	7.43084	7.31006	7.13675	7.20252	7.1872	8.0891	7.57528	7.57032	7.49063	7.70647	7.65561		0.387851	7.48731	0.00283562	0.758567		5031410I06Rik	RIKEN cDNA 5031410I06 gene
10528815	7.33138	7.13266	7.18161	6.77856	7.09254	7.11936	7.98716	7.35519	7.43395	7.22675	7.44867	7.50903		0.387442	7.29974	0.00851898	0.758567		5031410I06Rik	RIKEN cDNA 5031410I06 gene
10410560	5.66518	5.68235	5.52972	5.5371	4.93811	6.28284	5.91193	6.00756	5.69375	5.95106	6.5114	5.8814		0.386969	5.79937	0.0630827	0.758567		Trip13	thyroid hormone receptor interactor 13
10564137	5.82987	5.51502	5.71435	6.00772	5.61066	5.29331	5.9963	5.85548	6.09176	5.96871	6.21679	6.16056		0.386446	5.85504	0.0047927	0.758567		---	---
10467766	6.23382	6.19141	5.54765	5.78483	6.38216	7.14825	6.36963	6.66517	6.90354	6.28433	6.53938	6.84083		0.385792	6.40758	0.108517	0.758567		Loxl4	lysyl oxidase-like 4
10602341	6.44736	6.68811	6.31798	6.41419	6.45881	5.28334	6.51305	6.51391	6.73018	6.67156	6.77371	6.72143		0.385676	6.46114	0.0638242	0.758567		Ott	ovary testis transcribed
10602332	6.44736	6.68811	6.31798	6.41419	6.45881	5.28334	6.51305	6.51391	6.73018	6.67156	6.77371	6.72143		0.385676	6.46114	0.0638242	0.758567		Ott	ovary testis transcribed
10602307	6.44736	6.68811	6.31798	6.41419	6.45881	5.28334	6.51305	6.51391	6.73018	6.67156	6.77371	6.72143		0.385676	6.46114	0.0638242	0.758567		Ott	ovary testis transcribed
10484510	6.52907	5.33712	6.38654	5.47108	5.00103	5.53746	5.70898	5.62505	6.92279	6.44074	5.61964	6.25622		0.385187	5.90298	0.214977	0.761294		Olfr988	olfactory receptor 988
10375975	6.30776	6.04342	5.91812	5.23208	5.59302	6.64691	6.28767	6.52995	6.6243	5.50291	6.64832	6.45541		0.384541	6.14916	0.138121	0.758567		Zcchc10	zinc finger, CCHC domain containing 10
10560795	5.86991	5.85582	5.60392	5.80572	5.83535	5.67521	5.89951	6.36015	6.66427	5.75766	6.37014	5.90065		0.384408	5.96653	0.0188916	0.758567		Vmn1r158	vomeronasal 1 receptor 158
10600576	13.3176	10.3354	13.2408	11.3229	13.0979	13.1511	12.7052	11.7429	13.1733	13.076	12.8161	13.2557		0.383917	12.6029	0.455781	0.836007		Gm14743	predicted gene 14743
10602677	7.37688	7.34517	5.77482	7.63448	7.51594	6.72743	7.61332	7.36443	7.53961	7.48338	7.50595	7.16624		0.383034	7.25397	0.171097	0.758567		Gpr143	G protein-coupled receptor 143
10406226	9.51476	9.22581	9.10451	9.05746	9.17695	9.16971	9.394	9.63077	9.82744	9.3155	9.81821	9.55518		0.381981	9.39919	0.00380973	0.758567		---	---
10608506	4.8574	4.73644	4.63293	6.04749	5.76249	6.13176	5.32074	4.98694	5.02312	6.1174	6.76774	6.24253		0.381665	5.55225	0.316706	0.788748		LOC100039753	spermiogenesis specific transcript on the Y family member
10523325	6.58934	5.15303	6.63821	6.85502	6.78026	6.49337	6.77541	6.86772	6.97278	7.15905	6.52466	6.49912		0.381583	6.609	0.152032	0.758567		EG665031	predicted gene, EG665031
10450957	7.22415	7.08659	7.34203	6.07153	6.95563	7.35177	7.3304	7.37389	7.54965	7.10617	7.47297	7.48806		0.381571	7.19607	0.0651252	0.758567		Cenpq	centromere protein Q
10555293	7.23526	7.26623	7.26645	6.91735	7.0087	7.3547	7.46368	7.4997	7.755	7.47049	7.42592	7.72286		0.381494	7.36553	0.00151455	0.758567		Lipt2	lipoyl(octanoyl) transferase 2 (putative)
10417421	8.97699	8.71431	9.06565	8.25589	8.92831	9.43646	8.96153	9.25396	9.44921	8.88579	9.51157	9.60425		0.381451	9.08699	0.059091	0.758567		Gm3696	predicted gene 3696
10575029	6.75378	6.95496	6.4549	6.28456	6.51082	6.34855	6.60925	7.2922	7.18237	6.34963	7.1873	6.9739		0.381179	6.74185	0.0439615	0.758567		6030452D12Rik	RIKEN cDNA 6030452D12 gene
10347650	5.45877	5.99631	5.60319	4.87314	5.79369	5.93342	5.94292	6.1553	6.17533	5.67128	5.91364	6.0867		0.38111	5.80031	0.044337	0.758567		Accn4	amiloride-sensitive cation channel 4, pituitary
10529815	6.49496	5.81309	6.14642	5.38677	6.09929	6.38401	6.37692	6.19579	6.72463	6.27201	6.7407	6.29892		0.38074	6.24446	0.0498712	0.758567		LOC100505155	hypothetical protein LOC100505155
10417411	8.65342	8.41875	8.83086	8.26592	8.74263	9.19724	8.57057	9.03762	9.33627	8.64418	9.37243	9.43196		0.380701	8.87515	0.0631972	0.758567		Gm3002	alpha-takusan pseudogene
10418169	6.96078	7.25369	7.07929	6.87582	7.00058	7.4299	7.15579	7.62921	7.86498	6.7905	7.98981	7.45111		0.380226	7.29012	0.060484	0.758567		1700054O19Rik	RIKEN cDNA 1700054O19 gene
10456488	6.00389	5.73692	6.07956	5.98186	5.88323	6.18868	6.0836	6.28308	6.84419	5.87787	6.66029	6.40632		0.380202	6.16912	0.0245135	0.758567		Cep192	centrosomal protein 192
10566221	7.00297	4.24942	7.14592	4.38732	6.66046	6.98476	7.11242	4.38153	7.38503	6.92085	6.12058	6.79043		0.379999	6.26181	0.558065	0.868697		Olfr611	olfactory receptor 611
10549917	5.25052	5.88405	5.53391	6.1261	5.9041	5.65898	5.82106	5.96489	6.67394	6.43279	5.79859	5.94101		0.379105	5.91583	0.0537404	0.758567		Vmn2r43	vomeronasal 2, receptor 43
10439788	6.34675	6.54866	6.45659	5.8936	6.07162	5.50638	6.63711	6.6851	6.65734	5.94961	6.66799	6.50052		0.379012	6.32677	0.0578099	0.758567		---	---
10598062	10.4315	10.2217	10.4198	9.91605	10.154	10.1718	10.3176	10.5767	10.9954	10.2215	10.8203	10.6526		0.37822	10.4082	0.0156104	0.758567		---	---
10400483	5.22195	5.32335	5.9262	5.32152	5.45802	6.36608	5.7451	5.99375	5.97663	5.69616	6.36851	6.10345		0.377746	5.79173	0.069595	0.758567		Slc25a21	solute carrier family 25 (mitochondrial oxodicarboxylate carrier), member 21
10412549	8.79109	8.49317	8.97485	8.26847	8.74811	9.30179	8.70324	9.10111	9.36177	8.74016	9.46909	9.46522		0.377186	8.95151	0.0661749	0.758567		D830030K20Rik	RIKEN cDNA D830030K20 gene
10373692	5.21654	5.73871	5.51455	5.87361	5.5126	5.7996	6.22466	6.19963	6.39778	5.10917	6.20565	5.78103		0.377051	5.79779	0.0800212	0.758567		Vmn2r86	vomeronasal 2, receptor 86
10571772	5.9168	3.88805	6.03128	5.0487	5.79239	5.82883	5.5934	5.75934	6.1264	5.93379	5.34076	6.0131		0.376791	5.60607	0.258202	0.772088		---	---
10497501	5.36269	5.57537	5.98684	5.73119	5.67689	6.72083	5.86285	5.87272	6.62193	6.04911	6.29968	6.60772		0.376698	6.03065	0.10669	0.758567		Naaladl2	N-acetylated alpha-linked acidic dipeptidase-like 2
10417264	9.05895	8.76403	9.1646	8.39541	9.03366	9.49644	9.01914	9.34029	9.55351	8.95471	9.62544	9.67879		0.376464	9.17375	0.0596583	0.758567		Gm3002	alpha-takusan pseudogene
10422748	8.1944	8.30109	8.3657	7.51676	7.93778	8.25108	8.35038	8.55582	8.54503	8.11402	8.62062	8.63925		0.376384	8.28266	0.0223113	0.758567		C9	complement component 9
10505240	12.0853	7.98834	12.0607	10.1912	12.2102	11.9113	10.7927	9.89352	11.9141	11.9628	11.8179	12.3241		0.376356	11.2627	0.596199	0.881437		---	---
10498720	8.88738	8.54437	9.19616	8.80875	8.48389	9.10095	9.07314	9.26297	9.37231	8.98232	9.33038	9.25585		0.37591	9.02487	0.0113603	0.758567		Zbbx	zinc finger, B-box domain containing
10420383	6.67262	6.71921	6.55	6.6058	6.68223	6.77395	6.71243	7.02126	7.5568	6.28711	7.67463	7.00298		0.375234	6.85492	0.0769788	0.758567		AU040096	expressed sequence AU040096
10347282	6.79497	6.69775	6.09942	7.02658	6.64706	6.85041	6.84197	7.37216	7.15117	6.77412	7.38914	6.83825		0.375104	6.87358	0.0358422	0.758567		Rufy4	RUN and FYVE domain containing 4
10608615	4.88179	4.63617	5.09291	5.8143	5.74588	5.65111	5.08794	5.28718	5.12396	5.94126	6.35732	6.27263		0.374685	5.49104	0.203706	0.760886		LOC380994	similar to Sycp3 like Y-linked
10410576	5.69593	5.87297	6.08511	5.09084	5.77692	6.2352	6.39012	5.95183	6.33824	5.91741	6.14892	6.25608		0.374271	5.97996	0.0436951	0.758567		Cep72	centrosomal protein 72
10399029	5.70664	6.32496	5.95515	5.98	6.29955	5.06751	6.21252	6.206	6.24338	6.38707	6.3789	6.15131		0.374227	6.07608	0.0556428	0.758567		---	---
10372003	5.77515	5.19445	5.55772	5.02311	6.06255	6.31462	5.69264	5.89753	6.5542	6.01873	5.91528	6.09367		0.374074	5.84164	0.102837	0.758567		Mir331	microRNA 331
10484723	5.85993	5.7928	5.71169	5.5307	5.81905	5.07759	6.01189	5.97112	6.3353	5.66843	5.9559	6.09352		0.374067	5.81899	0.0200573	0.758567		Olfr1167	olfactory receptor 1167
10522919	5.58063	5.96984	5.3926	3.40726	5.74301	5.44622	5.91713	5.73245	5.32823	5.72291	5.44252	5.64021		0.373983	5.44358	0.299974	0.783834		Smr2	submaxillary gland androgen regulated protein 2
10405842	6.3131	6.36273	4.92516	6.10907	5.52714	5.11587	6.29706	6.49319	5.93388	5.82529	6.05189	5.99391		0.373691	5.91236	0.153939	0.758567		4932441B19Rik	RIKEN cDNA 4932441B19 gene
10572739	6.64889	6.45733	6.84125	6.52562	6.85348	6.53397	7.02941	6.93871	7.14771	7.1913	7.0142	6.78074		0.373588	6.83022	0.00183291	0.758567		6430601O08Rik	RIKEN cDNA 6430601O08 gene
10582884	9.8913	9.73518	9.58623	10.4184	9.91372	9.13006	9.9184	10.4484	10.3509	9.79371	10.7064	9.69515		0.373028	9.96566	0.109543	0.758567		---	---
10575473	7.90201	7.67732	7.80524	7.53799	7.82692	7.90994	8.06792	8.08397	8.33703	7.87508	8.40852	8.1236		0.372782	7.96296	0.00271911	0.758567		Gm9558	predicted gene 9558
10399648	6.33683	6.27541	6.15327	6.15858	6.3688	6.41784	6.46805	6.88485	6.95311	5.87685	6.85699	6.90153		0.371776	6.47101	0.0414503	0.758567		---	---
10403018	7.77848	7.05062	8.30704	7.48677	8.22833	8.29091	7.33034	7.76958	8.3296	9.00333	8.75654	8.1805		0.371292	8.04267	0.227569	0.765831		IghmAC38.205.12	Ig mu chain V region AC38 205.12
10494795	6.77234	6.26542	6.72307	6.85486	6.55616	7.17051	7.20415	6.83773	7.03242	6.96061	7.02196	7.51232		0.371142	6.9093	0.0254942	0.758567		Nhlh2	nescient helix loop helix 2
10493864	6.19503	6.43442	6.05352	5.9619	6.4057	6.07378	6.84615	6.54379	6.56645	6.79158	6.34993	6.25242		0.370997	6.37289	0.00901701	0.758567		Sprr2d	small proline-rich protein 2D
10460149	8.35656	8.28444	8.35046	8.13298	8.10233	8.23301	8.34586	8.73209	8.8806	8.29927	8.92375	8.50267		0.370745	8.42867	0.00716544	0.758567		---	---
10499130	7.13505	7.09863	7.16338	6.39886	6.83318	7.35417	7.23603	7.51556	7.62201	7.0754	7.50716	7.2514		0.370714	7.18257	0.029701	0.758567		Rnu73b	U73B small nuclear RNA
10474243	8.26909	8.29474	8.20757	7.47081	8.19105	8.70829	8.45636	8.57938	8.85316	8.05924	8.74204	8.67547		0.370684	8.3756	0.0639867	0.758567		Cstf3	cleavage stimulation factor, 3' pre-RNA, subunit 3
10532315	6.39352	6.13852	6.4142	5.54099	6.19088	6.29364	6.39112	6.45258	6.89947	6.10135	6.98082	6.36844		0.370339	6.34713	0.0552002	0.758567		AB010352	cDNA sequence AB010352
10566326	7.37878	3.72333	7.24457	4.28287	6.03844	8.11177	6.49019	4.66336	7.44134	6.81702	6.95341	6.63188		0.369574	6.31475	0.620761	0.887149		Trim12a	tripartite motif-containing 12A
10412503	9.15405	8.82331	9.22718	8.44232	9.0643	9.56769	9.10206	9.40975	9.60653	9.01948	9.63444	9.7237		0.369519	9.23123	0.0618312	0.758567		---	---
10407057	6.66962	6.29611	6.87843	6.19587	6.29983	6.50264	6.84807	6.79457	7.06311	6.43769	7.00976	6.90061		0.368548	6.65802	0.0161968	0.758567		Ercc8	excision repaiross-complementing rodent repair deficiency, complementation group 8
10479698	7.91449	8.00154	7.96035	7.78313	7.95305	8.29179	8.31584	8.63519	8.29479	8.08529	8.4572	8.32609		0.368343	8.16823	0.00340565	0.758567		Myt1	myelin transcription factor 1
10348194	6.61116	6.56704	5.8436	6.18735	6.66629	6.7313	7.25504	6.74967	6.42443	6.75664	6.88505	6.7453		0.368231	6.61857	0.0447609	0.758567		Efhd1	EF hand domain containing 1
10417501	8.65541	8.40561	8.79176	8.26775	8.67899	9.19438	8.53696	8.98741	9.2977	8.69961	9.33739	9.34258		0.367955	8.84963	0.0604495	0.758567		Gm5458	predicted gene 5458
10358535	6.58513	6.6108	6.31787	6.30398	6.4522	6.93829	6.88879	6.83961	7.01928	6.4161	7.51754	6.73325		0.367716	6.71857	0.0429615	0.758567		Hmcn1	hemicentin 1
10403945	7.16267	7.31633	7.32005	7.06321	7.17278	7.40002	7.51311	7.83414	7.57039	7.09117	8.02656	7.60558		0.36765	7.423	0.0161098	0.758567		Hist1h4j	histone cluster 1, H4j
10389005	7.41197	7.36683	7.32847	6.71718	6.98398	7.51687	7.79164	7.5372	7.69107	7.49102	7.49563	7.5241		0.367557	7.40466	0.0137343	0.758567		1110002N22Rik	RIKEN cDNA 1110002N22 gene
10420666	7.16172	7.13033	7.10569	6.76501	7.11756	7.11996	7.20672	7.59594	7.60673	7.25834	7.61351	7.3197		0.366777	7.2501	0.00310059	0.758567		Mir16-1	microRNA 16-1
10510241	5.49549	5.05308	5.42538	5.45724	5.6149	4.25242	5.52671	5.49102	5.84617	5.43894	5.91196	5.2819		0.366363	5.3996	0.103455	0.758567		Gm13154	predicted gene 13154
10440147	7.79432	7.24553	7.76072	7.12864	7.27425	7.61308	7.77889	7.96446	7.9856	7.36821	8.18153	7.73229		0.365736	7.65229	0.0327823	0.758567		Olfr181	olfactory receptor 181
10608348	5.45727	5.30752	5.343	6.05171	6.80678	6.01233	5.7374	5.22771	5.86168	6.82858	6.82414	6.68861		0.364918	6.01223	0.281155	0.777908		Ssty2	spermiogenesis specific transcript on the Y 2
10586170	7.11824	6.66936	6.86435	6.0294	6.60321	6.94679	6.99449	6.80605	7.30923	6.82263	7.30458	7.18013		0.364294	6.88737	0.0485383	0.758567		---	---
10532592	5.21657	5.27521	5.0654	5.43325	5.02309	4.92997	5.78321	5.31067	5.43855	5.43119	5.54423	5.62032		0.364114	5.33931	0.00370081	0.758567		Myo18b	myosin XVIIIb
10594426	6.61564	6.4516	5.92392	6.23861	6.45537	6.21631	6.46135	6.45826	6.60135	6.47057	7.25671	6.8365		0.363884	6.49885	0.0331098	0.758567		Zwilch	Zwilch, kinetochore associated, homolog (Drosophila)
10564089	5.25916	5.16643	5.03285	5.65339	5.00985	4.79167	5.44325	5.36179	5.42828	5.45131	5.72472	5.68638		0.363731	5.33409	0.0143748	0.758567		---	---
10543676	6.53075	6.14046	6.64124	6.94574	6.44192	7.11423	6.43544	7.10326	7.12445	7.07156	7.31541	6.94351		0.363217	6.81733	0.0571156	0.758567		1700080G18Rik	RIKEN cDNA 1700080G18 gene
10505109	6.96047	6.71301	6.94481	6.80441	7.0734	7.35496	7.32469	7.19888	7.48429	7.31159	7.57753	7.13161		0.36292	7.15664	0.00690431	0.758567		BC026590	cDNA sequence BC026590
10602359	6.54755	6.7679	6.45934	6.50166	6.59362	5.46347	6.61463	6.64497	6.79646	6.7388	6.84474	6.86984		0.362649	6.57025	0.0637864	0.758567		Ott	ovary testis transcribed
10354309	8.71716	8.76383	8.8316	8.2241	8.57559	8.76456	8.81475	9.17436	8.97565	8.923	9.14095	9.02401		0.362648	8.82746	0.00485777	0.758567		Col5a2	collagen, type V, alpha 2
10422259	7.08348	6.66204	7.10284	6.52343	6.96558	7.41312	7.16543	7.2586	7.8003	7.04128	7.46815	7.18837		0.361939	7.13939	0.0419596	0.758567		Tgds	TDP-glucose 4,6-dehydratase
10476594	6.00347	6.06535	5.68524	5.06761	6.09002	6.46035	5.59002	6.34941	6.65365	5.72235	6.70146	6.52648		0.361891	6.07628	0.169139	0.758567		Macrod2	MACRO domain containing 2
10550749	5.499	5.38362	4.82193	4.43413	5.23099	5.48286	5.34416	5.40091	5.60814	5.75146	5.68612	5.23243		0.361781	5.32298	0.0632963	0.758567		Nlrp9b	NLR family, pyrin domain containing 9B
10496580	7.07244	5.82033	6.32796	5.6358	6.45458	6.24169	6.71392	6.20394	6.82263	6.79674	6.54925	6.63416		0.361306	6.43945	0.103169	0.758567		Gbp3	guanylate binding protein 3
10388272	7.4665	7.46273	7.47914	5.93047	7.2421	7.40686	7.69043	7.5777	7.56876	7.08879	7.69679	7.53102		0.360948	7.34511	0.155397	0.758567		Olfr380	olfactory receptor 380
10424683	5.95505	6.18342	4.51999	6.95574	5.14464	5.46282	5.43086	5.52324	5.60009	6.65437	7.51835	5.66		0.360877	5.88405	0.419577	0.825156		Ly6g	lymphocyte antigen 6 complex, locus G
10458245	5.85977	5.51557	5.47466	5.13001	5.61378	5.80682	5.91825	6.05378	6.46003	5.24376	6.09485	5.79468		0.360789	5.74716	0.0669315	0.758567		---	---
10592397	6.32452	6.80363	6.25512	6.42621	6.50715	6.711	7.15045	6.86939	6.70415	6.7873	7.13374	6.54567		0.360513	6.68486	0.0138203	0.758567		Olfr144	olfactory receptor 144
10586128	5.94707	5.5352	5.79732	5.07453	5.8613	4.88199	5.59733	5.54456	5.84078	6.59507	5.54876	6.13236		0.360243	5.69636	0.133297	0.758567		---	---
10414234	6.90752	6.46458	6.84912	6.22667	6.79971	7.04402	6.84353	7.18637	7.40536	6.70357	7.15315	7.16027		0.360106	6.89532	0.0344011	0.758567		Gm5622	predicted gene 5622
10572161	6.95446	6.59028	7.3637	5.84197	6.61064	7.41939	6.93406	7.28054	7.61364	7.03165	6.9673	7.11197		0.359785	6.97663	0.150676	0.758567		D10627	cDNA sequence D10627
10408220	7.97363	8.21615	8.2292	7.93716	7.9672	8.179	8.22682	8.46974	8.58036	8.39177	8.50844	8.48339		0.359692	8.26357	0.000879239	0.758567		Hist1h2ac	histone cluster 1, H2ac
10388290	8.07784	8.51594	8.51133	7.0602	8.25308	8.09395	8.69355	8.92635	8.30454	7.98731	8.48358	8.27352		0.359414	8.2651	0.146628	0.758567		Olfr393	olfactory receptor 393
10398039	7.81181	8.43979	8.08236	7.51761	8.03415	7.68324	8.3365	8.544	8.67555	7.6225	8.41045	8.13609		0.359355	8.10784	0.0753368	0.758567		Serpina3f	serine (or cysteine) peptidase inhibitor, clade A, member 3F
10604864	6.00979	5.80295	6.06783	6.10108	5.96466	5.22575	6.45348	6.45283	6.31715	5.99597	5.94865	6.15798		0.358998	6.04151	0.0338474	0.758567		4930447F04Rik	RIKEN cDNA 4930447F04 gene
10434802	5.45244	5.78381	5.77434	5.7458	6.33077	5.91579	6.12573	6.09793	6.28239	6.20643	6.48818	5.95056		0.358047	6.01285	0.0182872	0.758567		Lpp	LIM domain containing preferred translocation partner in lipoma
10436598	6.77032	6.56221	6.83449	6.17776	6.70874	7.46442	6.71463	6.9749	7.24761	7.13514	7.31794	7.27551		0.357965	6.93197	0.0675534	0.758567		2810055G20Rik	RIKEN cDNA 2810055G20 gene
10421970	5.13633	5.11513	4.90337	4.70475	5.13429	5.59143	5.68719	5.68808	5.30461	4.86172	5.68445	5.50592		0.35778	5.27644	0.0515089	0.758567		---	---
10484741	7.98571	6.49591	7.85821	7.22166	7.23033	7.94253	8.15506	7.84085	7.69849	8.08208	7.69899	7.40513		0.357708	7.63458	0.156308	0.758567		Olfr1180	olfactory receptor 1180
10594609	6.51518	6.334	6.54006	7.00396	6.55106	6.46436	7.01979	6.8181	7.08298	6.83648	6.97043	6.82701		0.357693	6.74695	0.00466593	0.758567		Fbxl22	F-box and leucine-rich repeat protein 22
10563925	5.61884	5.39717	5.5639	5.96985	5.35748	5.09314	5.69618	5.68517	5.89899	5.77637	6.0493	6.03998		0.357602	5.67886	0.0176459	0.758567		---	---
10563921	5.61884	5.39717	5.5639	5.96985	5.35748	5.09314	5.69618	5.68517	5.89899	5.77637	6.0493	6.03998		0.357602	5.67886	0.0176459	0.758567		---	---
10494664	6.99116	6.86022	7.2148	7.59894	7.29828	7.43115	7.67464	7.74772	7.68633	7.56172	7.40081	7.46817		0.357471	7.41116	0.011346	0.758567		Wars2	tryptophanyl tRNA synthetase 2 (mitochondrial)
10608089	6.54293	5.9462	6.57219	5.99866	4.72813	6.23058	6.49757	6.69338	6.2372	6.18624	6.13026	6.41848		0.357405	6.18182	0.193109	0.759836		Ube1y1	ubiquitin-activating enzyme E1, Chr Y 1
10579776	7.05843	6.108	6.93133	6.58392	6.57863	7.19759	6.73407	6.95771	7.46529	6.99741	7.19858	7.2485		0.357275	6.92162	0.0660817	0.758567		Arhgap10	Rho GTPase activating protein 10
10601519	6.2869	5.92372	6.56738	6.51773	6.13567	6.77046	6.69355	6.76397	6.73146	6.99473	6.46028	6.70006		0.357032	6.54549	0.0219736	0.758567		Klhl4	kelch-like 4 (Drosophila)
10608606	4.8807	4.65569	4.19323	6.05685	6.3957	6.19965	5.05082	4.56747	5.16169	6.38871	6.88403	6.4705		0.356904	5.57542	0.469239	0.840711		LOC100039753	spermiogenesis specific transcript on the Y family member
10552345	5.68379	4.62448	5.61075	5.15458	5.31437	6.12231	5.40251	5.65652	6.24727	5.4511	5.99653	5.89771		0.356895	5.59683	0.136496	0.758567		---	---
10608608	4.73384	4.51211	4.09651	6.235	6.41384	5.50162	5.21744	4.40729	4.62513	6.35626	6.67054	6.35481		0.356424	5.42703	0.482743	0.84509		Ssty2	spermiogenesis specific transcript on the Y 2
10484618	6.00052	6.2874	6.23793	6.17899	6.43712	5.87824	6.5207	6.40498	7.0057	6.18508	6.86444	6.17754		0.356373	6.34822	0.0362285	0.758567		Olfr1083	olfactory receptor 1083
10399027	7.82148	7.707	7.37605	7.30301	7.9397	7.46648	7.78141	8.11137	8.04384	7.69843	8.16662	7.94283		0.355134	7.77985	0.0140236	0.758567		Adam6a	a disintegrin and metallopeptidase domain 6A
10450900	7.15461	7.37304	7.65181	6.91258	7.7233	7.85605	7.82794	7.18386	7.9457	7.24921	8.20283	8.39223		0.355063	7.62276	0.140344	0.758567		Olfr116	olfactory receptor 116
10560122	5.11596	5.28984	4.77628	5.28299	5.00636	4.39895	5.261	5.23905	5.32176	5.45668	5.35259	5.36868		0.354896	5.15584	0.021811	0.758567		Sult2a6	sulfotransferase family 2A, dehydroepiandrosterone (DHEA)-preferring, member 6
10515257	7.27811	7.06709	6.89557	6.99798	6.95709	5.96534	7.14501	7.36314	7.16	6.98808	7.59497	7.03855		0.354762	7.03758	0.0853112	0.758567		Rad54l	RAD54 like (S. cerevisiae)
10365003	6.03114	5.70942	6.18973	5.56373	5.97655	6.5733	6.4851	6.53176	6.54899	5.70323	6.62503	6.2768		0.354508	6.18457	0.0781096	0.758567		Snord37	small nucleolar RNA, C/D box 37
10598662	5.37158	5.73417	5.12582	4.50577	4.80906	4.90216	5.10736	5.60895	5.617	5.14711	5.85788	5.23606		0.354301	5.25191	0.0972212	0.758567		---	---
10528810	6.72029	6.25384	6.68793	5.97849	6.39815	6.72309	7.05952	6.67685	6.99299	6.50899	6.70449	6.9427		0.353959	6.63728	0.0286429	0.758567		Gm10471	predicted gene 10471
10377800	5.80829	6.58174	6.46064	6.39871	6.99241	6.60619	7.10078	7.01015	6.63399	6.57579	7.03036	6.6198		0.353815	6.65157	0.0598679	0.758567		Mir497	microRNA 497
10555875	7.44036	7.45917	7.47067	7.02411	7.22273	7.68505	7.86255	7.94751	8.07121	6.70983	7.91315	7.91829		0.353407	7.56038	0.110943	0.758567		Olfr653	olfactory receptor 653
10595400	5.62784	5.56689	5.48003	5.32964	5.48483	5.25953	5.5967	5.72566	6.078	5.63649	5.93459	5.89509		0.352963	5.63461	0.00338527	0.758567		---	---
10440143	5.1203	5.60476	5.74096	4.99894	5.52952	5.67696	5.63775	5.7077	6.34734	5.82342	5.78498	5.48421		0.352328	5.6214	0.0485267	0.758567		Olfr178	olfactory receptor 178
10560131	4.64812	4.60332	4.26589	4.92297	5.26181	5.46428	5.48052	5.22411	5.05756	5.41451	5.1116	4.99205		0.352328	5.03723	0.0757252	0.758567		2810007J24Rik	RIKEN cDNA 2810007J24 gene
10553537	7.04191	6.9173	6.84289	6.98835	6.91258	7.13738	7.38055	6.84512	7.69995	7.27629	7.30659	7.44512		0.352201	7.1495	0.0110866	0.758567		Luzp2	leucine zipper protein 2
10484728	5.68607	5.91868	5.75951	5.78788	5.7483	5.80638	6.22952	6.04244	6.45674	5.8697	6.2932	5.92613		0.351818	5.96038	0.00395123	0.758567		---	---
10470444	6.35154	6.26797	6.31265	6.32204	6.10403	6.42584	6.5515	6.77833	7.04448	6.0947	6.75731	6.66684		0.351516	6.4731	0.0186163	0.758567		---	---
10571696	8.85448	8.70497	8.81259	9.27496	8.79262	9.12992	9.17481	8.89149	9.49812	9.50805	9.19807	9.40741		0.351401	9.10396	0.016677	0.758567		Casp3	caspase 3
10372829	4.12706	5.17413	5.65963	5.18675	5.63592	3.95129	5.62965	4.04451	5.39695	5.62061	5.47937	5.67124		0.351261	5.13143	0.337408	0.79646		Gm10741	predicted gene 10741
10428396	7.49853	7.49432	7.25301	7.31605	7.36711	7.33774	7.59903	7.69232	8.02688	7.18652	8.03164	7.83653		0.351025	7.55331	0.018261	0.758567		---	---
10417245	9.01853	8.69184	9.16878	8.49025	8.94622	9.48326	8.92046	9.25869	9.521	8.9515	9.62454	9.62849		0.350964	9.14196	0.0717829	0.758567		Gm1973	predicted gene 1973
10417319	9.01853	8.69184	9.16878	8.49025	8.94622	9.48326	8.92046	9.25869	9.521	8.9515	9.62454	9.62849		0.350964	9.14196	0.0717829	0.758567		D830030K20Rik	RIKEN cDNA D830030K20 gene
10602975	5.20997	5.45909	5.67755	4.9484	5.40603	5.66449	5.5523	5.70997	5.95982	5.91195	5.70824	5.62884		0.350932	5.56972	0.0157769	0.758567		---	---
10554837	5.29536	5.07497	5.33587	5.20707	5.11449	5.45237	5.56798	5.82172	5.62011	5.10357	5.82111	5.65087		0.350871	5.42212	0.0114943	0.758567		Eed	embryonic ectoderm development
10592395	5.14724	5.47245	5.5913	4.21067	5.55335	5.78855	5.4938	5.67948	5.96	5.7184	5.67011	5.34456		0.350467	5.46916	0.141999	0.758567		---	---
10518187	5.96483	6.66621	5.23184	5.33668	5.78076	6.09189	6.22449	6.49393	6.02278	6.00805	6.3	6.12549		0.350424	6.02058	0.114256	0.758567		C87977	expressed sequence C87977
10528821	7.41263	7.27765	7.44659	7.15005	7.25713	7.36356	8.12388	7.4799	7.57749	7.54898	7.5564	7.72288		0.350322	7.49309	0.00608165	0.758567		Gm10220	predicted gene 10220
10564726	5.70954	5.83677	5.04239	5.32924	6.01362	6.43999	6.42596	5.68598	6.37124	5.38157	6.25941	6.3489		0.35025	5.90372	0.172622	0.758703		Rlbp1	retinaldehyde binding protein 1
10461834	6.05042	5.68781	5.348	4.91178	6.01386	5.81339	5.67713	6.31523	5.98257	5.44657	6.40819	6.0952		0.349938	5.81251	0.122801	0.758567		Olfr1502	olfactory receptor 1502
10598075	10.7591	10.5372	10.5569	10.3452	10.538	10.2127	10.7866	10.8422	10.9987	10.5746	11.0081	10.8333		0.34907	10.666	0.00474352	0.758567		---	---
10580754	6.36168	6.2167	6.06889	6.05877	5.5691	6.14666	6.41583	6.68222	6.51417	6.0378	6.77871	6.08703		0.348994	6.2448	0.0420709	0.758567		9330175E14Rik	RIKEN cDNA 9330175E14 gene
10403303	6.57956	6.42168	6.33505	6.43492	6.54368	6.28964	6.35667	6.80712	6.85182	6.60074	7.11568	6.96442		0.348651	6.60841	0.0106295	0.758567		Akr1c13	aldo-keto reductase family 1, member C13
10385507	5.19318	5.09798	4.93544	4.62503	4.59661	4.97341	5.42418	5.32929	5.62219	4.10123	5.45778	5.57486		0.347977	5.0776	0.153637	0.758567		Gm12185	predicted gene 12185
10602271	4.72929	5.34299	4.88578	4.76341	5.19497	4.81539	5.4066	5.27552	5.2692	5.23693	5.27676	5.35396		0.347856	5.12923	0.00627671	0.758567		---	---
10374744	6.60013	6.45282	6.55682	6.07922	6.3513	6.01707	6.52622	6.78426	6.91775	6.11847	6.98347	6.81386		0.34778	6.51678	0.0416121	0.758567		---	---
10606880	5.76732	6.19161	5.63853	6.03672	6.29525	5.74207	6.35352	6.46585	6.24296	6.31918	6.33147	6.04491		0.347731	6.11912	0.0126272	0.758567		Glra4	glycine receptor, alpha 4 subunit
10511490	4.93736	5.38221	5.14708	5.3585	5.62489	4.86484	5.67801	5.73612	5.70368	4.97478	5.77339	5.53435		0.347575	5.39293	0.0474152	0.758567		---	---
10378413	5.61667	5.98981	4.95942	5.52517	5.97518	5.4453	6.20306	5.90351	6.03606	5.27607	6.19829	5.9789		0.34739	5.75895	0.0928479	0.758567		Olfr23	olfactory receptor 23
10483824	6.78597	6.65069	6.79777	6.48572	6.63508	7.21561	7.13896	7.1867	7.24566	7.07521	7.02705	6.97983		0.347094	6.93535	0.00740288	0.758567		Ttc30a1	tetratricopeptide repeat domain 30A1
10566601	6.57286	7.04585	6.07172	6.58581	6.69995	5.13849	6.85015	6.64714	6.44932	6.80485	6.5905	6.85328		0.346761	6.52583	0.194677	0.760645		Olfr700	olfactory receptor 700
10603003	5.66299	5.20473	5.33152	4.48462	5.67744	5.36382	5.76109	5.45623	6.08212	5.39404	5.90442	5.20738		0.346697	5.46087	0.113228	0.758567		---	---
10498386	6.33018	6.23779	6.36814	6.00352	6.04205	6.56904	6.50401	6.69417	6.84194	6.41001	6.60593	6.57469		0.346672	6.43179	0.00635681	0.758567		Igsf10	immunoglobulin superfamily, member 10
10461788	5.91055	5.20952	6.27301	5.43332	5.43388	5.58566	5.64344	5.64733	6.91539	5.55105	6.38367	5.78157		0.346085	5.81403	0.181852	0.759086		Olfr1451	olfactory receptor 1451
10519879	6.92125	6.91535	6.67517	6.80068	6.57154	6.41355	7.31229	7.11821	6.93279	6.91621	7.16342	6.93067		0.346006	6.88926	0.00621809	0.758567		Speer4f	spermatogenesis associated glutamate (E)-rich protein 4f
10506296	6.97475	7.29659	7.38873	6.90683	7.19867	7.50046	7.37096	7.52482	7.84164	7.08313	7.9381	7.5769		0.344921	7.38347	0.0375798	0.758567		---	---
10442032	5.90849	5.6889	6.1153	5.78259	5.48168	6.20936	6.05886	6.23348	6.44929	5.74523	6.69761	6.06813		0.344376	6.03658	0.0539965	0.758567		BC002059	cDNA sequence BC002059
10406504	7.93373	7.69494	7.74142	7.22499	7.75492	8.22511	7.99622	7.82331	8.41478	8.11792	8.05072	8.23423		0.343675	7.93436	0.036866	0.758567		Edil3	EGF-like repeats and discoidin I-like domains 3
10372206	5.07574	5.2297	5.12029	5.33966	5.1359	3.64573	5.35232	5.31777	4.99168	5.78648	5.15904	5.00135		0.343605	5.09631	0.202916	0.760886		---	---
10598085	10.165	9.69322	9.86724	9.44071	9.83752	10.0992	9.96435	10.1891	10.4165	10.0198	10.3494	10.2251		0.343575	10.0223	0.0171908	0.758567		---	---
10395971	7.13987	6.79584	7.09651	6.4667	6.78976	7.06078	6.99903	7.27693	7.36935	7.05852	7.48682	7.22021		0.343564	7.06336	0.0165405	0.758567		---	---
10450982	5.30904	5.81234	3.77538	5.75213	5.9809	4.88738	5.35	5.35422	6.14754	5.18278	5.87613	5.6672		0.343452	5.42459	0.315176	0.788741		Gpr115	G protein-coupled receptor 115
10357480	6.52569	6.38334	6.46793	6.75268	6.28841	6.86587	6.57212	6.86036	7.33757	6.30843	7.17325	7.09227		0.343349	6.71899	0.0632487	0.758567		Daf2	decay accelerating factor 2
10417366	8.89085	8.70826	9.03519	8.5278	8.88086	9.40632	8.77303	9.22964	9.46276	8.91529	9.53941	9.58853		0.343229	9.07983	0.0662111	0.758567		ENSMUSG00000068790	predicted gene, ENSMUSG00000068790
10405047	9.49055	9.25803	9.51553	8.77295	9.1198	9.40688	9.29983	9.55049	9.62971	9.86119	9.69568	9.58591		0.343178	9.43221	0.0215995	0.758567		Aspn	asporin
10417408	8.87731	8.58826	8.9782	8.44523	8.8711	9.36449	8.74951	9.14182	9.42984	8.87521	9.4907	9.49641		0.34315	9.02567	0.0681522	0.758567		D830030K20Rik	RIKEN cDNA D830030K20 gene
10529953	6.42263	6.37634	6.4425	6.50332	6.36944	6.11921	6.59728	6.73953	6.83237	6.70485	6.76681	6.6506		0.342997	6.54374	0.000611595	0.758567		Gm10048	predicted gene 10048
10533256	5.66899	4.9683	5.38284	4.99461	5.66978	5.17782	6.02714	5.82459	5.71899	5.45658	5.72703	5.16301		0.342497	5.48164	0.0585361	0.758567		Oas1a	2'-5' oligoadenylate synthetase 1A
10417359	9.26117	8.96495	9.32424	8.63025	9.18032	9.66311	9.15884	9.50344	9.71233	9.14718	9.73119	9.82173		0.341777	9.34156	0.0690437	0.758567		Gm3002	alpha-takusan pseudogene
10447036	5.47924	5.6247	4.4604	4.98615	5.39803	4.92073	5.43941	5.49495	5.56009	5.47914	5.34067	5.59976		0.340796	5.31527	0.0634995	0.758567		---	---
10604424	7.29759	7.08484	7.42742	7.06197	7.07857	7.87269	7.53075	7.71849	7.75416	7.33878	7.90703	7.61743		0.340595	7.47414	0.0331349	0.758567		Zfp280c	zinc finger protein 280C
10466835	5.61266	5.52131	5.71997	5.72221	5.94801	6.14539	5.84781	5.89161	6.54144	5.9222	6.40637	6.10328		0.340525	5.94852	0.0330889	0.758567		Snora19	small nucleolar RNA, H/ACA box 19
10468851	5.61266	5.52131	5.71997	5.72221	5.94801	6.14539	5.84781	5.89161	6.54144	5.9222	6.40637	6.10328		0.340525	5.94852	0.0330889	0.758567		Snora19	small nucleolar RNA, H/ACA box 19
10552314	7.14865	6.8898	7.09544	6.43829	6.55866	7.30809	7.08178	7.36457	7.55042	6.70499	7.44121	7.33713		0.340195	7.07658	0.0721285	0.758567		Zfp141	zinc finger protein 141
10438169	5.75242	6.16525	6.37224	5.97797	5.95247	6.43211	6.00845	6.41077	6.82715	6.31705	6.6521	6.47684		0.339984	6.27874	0.038556	0.758567		---	---
10490770	8.70864	8.39085	8.61184	8.16806	8.45638	8.94014	8.6855	8.83989	9.16513	8.39409	9.27237	8.95864		0.33995	8.71596	0.0520877	0.758567		---	---
10455084	6.55556	6.29244	6.27395	5.65578	6.64234	6.67422	6.67965	6.73834	6.73392	6.38368	6.80781	6.78906		0.339695	6.5189	0.0489277	0.758567		Pcdhb10	protocadherin beta 10
10360324	6.7773	6.62585	6.21697	6.49372	6.81083	6.67576	6.69574	7.01816	7.27848	6.42725	7.03597	7.18059		0.339292	6.76972	0.0395789	0.758567		Gm2710	predicted gene 2710
10474271	8.16733	7.86144	8.03343	7.28879	7.89652	8.25304	8.22299	8.30558	8.6521	7.61418	8.58464	8.15062		0.338259	8.08589	0.0963724	0.758567		Gm6306	predicted gene 6306
10604897	5.83051	5.52541	4.4437	5.68672	4.49072	4.08604	5.32785	4.74579	5.57541	5.60847	5.61078	5.22371		0.338153	5.17959	0.281325	0.777942		---	---
10551526	6.84038	6.53721	6.50577	6.30986	6.78171	5.23333	6.76236	6.7883	6.51035	6.86182	6.61341	6.70071		0.338116	6.5371	0.152185	0.758567		Il28b	interleukin 28B
10356331	6.54111	6.19991	6.38295	5.71773	6.51656	6.91688	6.39074	6.81859	6.97415	6.30399	7.03205	6.78412		0.338085	6.54823	0.0946132	0.758567		---	---
10602300	6.14965	6.17155	5.75551	5.58093	5.7333	4.80149	6.12385	5.90034	6.21048	5.86929	5.89744	6.21838		0.337889	5.86768	0.108372	0.758567		Ott	ovary testis transcribed
10582899	11.2729	11.1766	11.2743	11.5832	11.3228	10.8304	11.3613	11.698	11.8786	11.2335	11.9816	11.3326		0.337607	11.4121	0.0445967	0.758567		---	---
10377560	6.63868	6.46582	6.42743	6.44737	6.80426	6.7157	6.92881	6.76468	6.91346	7.00527	6.90777	7.00318		0.337316	6.75187	0.0013433	0.758567		Sat2	spermidine/spermine N1-acetyl transferase 2
10417458	8.84242	8.58725	8.90677	8.42905	8.85431	9.34415	8.71668	9.11343	9.40425	8.81283	9.46116	9.4752		0.336602	8.99563	0.073792	0.758567		Gm5458	predicted gene 5458
10582890	10.696	10.6342	10.4946	11.2095	10.7687	10.0486	10.9119	11.2729	11.0754	10.6224	11.4434	10.5429		0.336205	10.81	0.10576	0.758567		---	---
10417492	8.60539	8.13711	8.43442	7.82517	8.36999	8.77242	8.47974	8.6856	8.86764	8.23201	8.91165	8.98301		0.335858	8.52535	0.0669556	0.758567		Gm5458	predicted gene 5458
10541587	5.72143	5.26607	4.99429	5.99218	5.35814	5.99887	5.63253	5.65998	5.70657	5.77808	6.68591	5.88194		0.335672	5.723	0.13847	0.758567		Clec4a2	C-type lectin domain family 4, member a2
10499988	8.51848	8.12945	8.77403	8.52223	8.41602	8.75806	8.86728	8.89778	9.03075	8.6115	8.97099	8.75382		0.335642	8.68753	0.0113419	0.758567		2310007A19Rik	RIKEN cDNA 2310007A19Rik
10483401	6.83538	6.85748	6.74959	6.11228	6.58845	7.06965	7.09065	6.99561	6.91419	6.7736	7.56525	6.88632		0.335463	6.86987	0.0605525	0.758567		Spc25	SPC25, NDC80 kinetochore complex component, homolog (S. cerevisiae)
10367511	5.71041	5.52771	5.39753	5.92086	5.25466	4.949	6.01538	5.98335	6.02626	5.31725	5.71288	5.71648		0.335238	5.62765	0.0644885	0.758567		Olfr799	olfactory receptor 799
10507477	6.31895	6.33776	6.54502	6.52802	6.65543	5.70493	6.67951	6.83853	6.65126	6.6947	6.75189	6.48525		0.33517	6.51594	0.0316795	0.758567		---	---
10473636	8.38039	8.27866	8.25386	7.57073	8.33527	8.63464	8.624	8.68483	8.36845	8.20473	8.89095	8.69075		0.335028	8.40977	0.0620062	0.758567		Olfr1262	olfactory receptor 1262
10417415	9.16106	8.81096	9.24597	8.68268	9.11599	9.57006	9.023	9.37527	9.64735	9.13245	9.68465	9.73387		0.334977	9.26527	0.0646626	0.758567		Gm1973	predicted gene 1973
10525591	6.12445	6.36661	5.90147	6.32694	6.16695	5.89732	6.23871	6.45376	6.47697	6.70195	6.88849	6.03093		0.334511	6.29788	0.0347164	0.758567		Kntc1	kinetochore associated 1
10425053	6.58945	6.52042	5.80152	7.01075	6.21726	6.16577	6.27611	6.62544	6.40367	6.73636	7.58584	6.6844		0.33444	6.55141	0.167348	0.758567		Ncf4	neutrophil cytosolic factor 4
10502359	7.46994	7.43397	7.52593	6.73109	7.35112	7.89252	7.62489	7.90085	7.94058	7.35904	7.8888	7.69578		0.334228	7.56788	0.0648859	0.758567		Dapp1	dual adaptor for phosphotyrosine and 3-phosphoinositides 1
10554963	5.53569	5.23061	5.42751	4.62694	5.55751	5.5666	5.33953	5.72873	5.69746	5.26295	5.92673	5.99439		0.334153	5.49122	0.0816236	0.758567		---	---
10531041	7.2643	7.1842	7.00742	6.48963	7.23755	7.20915	7.23412	7.42765	7.5449	7.22544	7.74625	7.21803		0.334021	7.23239	0.0343214	0.758567		Ugt2b1	UDP glucuronosyltransferase 2 family, polypeptide B1
10461794	7.91442	7.75454	7.75826	6.98457	7.42514	7.55067	8.00642	7.99059	8.20404	7.59695	7.90011	7.69284		0.333895	7.73155	0.0473494	0.758567		Olfr1461	olfactory receptor 1461
10492824	6.46464	6.6004	6.58689	6.62157	6.53426	6.54644	6.84065	6.72212	6.99894	6.95061	7.15847	6.68664		0.333871	6.72597	0.00169034	0.758567		---	---
10427624	4.97403	4.9057	4.72776	5.09865	5.20124	4.15423	4.89486	5.46364	5.14534	4.95911	5.21764	5.38358		0.333761	5.01048	0.0645851	0.758567		Ugt3a1	UDP glycosyltransferases 3 family, polypeptide A1
10417773	9.37678	9.03687	9.44173	8.78006	9.29956	9.75897	9.26955	9.56932	9.80114	9.28644	9.84208	9.92649		0.333506	9.44908	0.0680809	0.758567		Gm5458	predicted gene 5458
10358583	7.5731	8.11994	7.71175	7.75672	7.78516	7.94937	8.29251	8.19852	8.19304	7.69586	8.55448	7.96191		0.33338	7.9827	0.0291048	0.758567		Hmcn1	hemicentin 1
10451886	6.10124	6.03968	6.18781	5.9116	6.26353	6.32509	6.52466	6.32751	6.65327	6.17866	6.69584	6.44903		0.333337	6.30483	0.00649768	0.758567		Zfp119b	zinc finger protein 119b
10603936	5.9745	6.34876	6.08253	5.49502	5.48027	5.16822	6.12798	6.63111	5.9108	5.98282	6.02322	5.8729		0.333253	5.92484	0.112579	0.758567		Gm5168	predicted gene 5168
10498446	6.59862	6.44109	6.40595	5.73344	6.45782	6.6645	6.31901	6.69556	7.00389	6.29364	7.09345	6.89364		0.332961	6.55005	0.0868092	0.758567		---	---
10509014	9.97092	9.62116	9.88006	9.33892	9.76687	10.1758	9.90092	10.056	10.412	9.83726	10.3462	10.1987		0.332895	9.95873	0.03733	0.758567		D4Wsu53e	DNA segment, Chr 4, Wayne State University 53, expressed
10389524	5.0208	5.179	5.38517	4.99381	5.60203	5.30689	5.40538	5.20712	5.78166	5.54556	5.85376	5.69138		0.332863	5.41438	0.0250127	0.758567		---	---
10463347	6.32177	6.20698	5.62656	6.09005	6.37789	5.9817	6.71174	6.34119	6.55465	6.40924	6.49884	6.08625		0.332827	6.26724	0.0281981	0.758567		Scd3	stearoyl-coenzyme A desaturase 3
10484514	5.14998	5.00267	5.17428	4.41385	4.3508	5.24599	5.07956	5.36478	5.60787	4.99916	5.24315	5.03928		0.332705	5.05595	0.0789148	0.758567		Olfr993	olfactory receptor 993
10564037	5.7018	5.21662	5.66149	5.69623	5.58468	5.27992	5.71377	5.77979	5.99108	5.72168	5.9353	5.99385		0.332455	5.68968	0.00747267	0.758567		---	---
10483856	6.32998	6.29204	6.41477	6.5858	6.61331	6.8068	6.39867	6.91294	7.20345	6.35301	7.1381	7.02939		0.332144	6.67319	0.0580098	0.758567		Prkra	protein kinase, interferon inducible double stranded RNA dependent activator
10457628	7.0865	6.65206	7.19439	6.25124	6.9075	7.36653	7.46115	7.14403	7.16186	6.91214	7.3384	7.43276		0.332018	7.07571	0.0750793	0.758567		Chst9	carbohydrate (N-acetylgalactosamine 4-0) sulfotransferase 9
10442262	6.97123	6.39487	6.83176	5.74817	6.56259	7.25305	6.9083	7.10814	6.95076	6.73095	6.89476	7.16081		0.33201	6.79295	0.126856	0.758567		Zfp758	zinc finger protein 758
10366737	7.04956	7.14597	7.17436	7.39569	7.20951	7.58715	7.20164	7.91343	7.94217	7.17148	7.85126	7.47371		0.331908	7.42633	0.0517557	0.758567		---	---
10457235	6.45428	6.51686	6.7239	6.62646	6.45367	6.91589	7.0085	7.05781	6.75594	6.62029	7.29361	6.94342		0.331417	6.78089	0.015243	0.758567		Zfp438	zinc finger protein 438
10473511	6.69922	6.52056	6.77638	5.89505	6.54852	6.52287	7.14777	6.82105	7.05942	6.39082	6.90153	6.6303		0.331381	6.65946	0.0572976	0.758567		Olfr1102	olfactory receptor 1102
10490302	6.85549	6.54355	7.0391	5.98177	6.63241	7.24	6.62492	7.04946	7.17919	6.75684	7.41469	7.2553		0.331349	6.88106	0.119727	0.758567		2810021G02Rik	RIKEN cDNA 2810021G02 gene
10606969	7.33811	7.43999	7.52066	6.77241	7.22898	7.61892	7.72233	7.60481	7.61386	7.54292	7.73966	7.68348		0.331335	7.48551	0.0182233	0.758567		Rbm41	RNA binding motif protein 41
10410328	7.29883	7.17996	7.66411	6.73127	6.99187	7.30416	7.5378	7.52176	7.66054	7.26936	7.45336	7.7134		0.331002	7.36053	0.0309985	0.758567		Zfp874b	zinc finger protein 874b
10484612	7.64831	7.43527	7.29479	7.0439	7.59968	7.68399	8.00131	7.55563	8.00683	7.64213	7.81728	7.66855		0.330964	7.61647	0.0189442	0.758567		Olfr1079	olfactory receptor 1079
10578155	8.60901	8.25368	8.34639	8.22699	8.41083	8.08994	8.38556	8.76082	9.08757	7.8513	9.08865	8.74843		0.330915	8.48827	0.102299	0.758567		---	---
10603135	6.64831	6.72578	7.00467	5.90958	6.81541	6.74558	7.25571	7.09808	6.8579	6.72044	7.00775	6.89468		0.330871	6.80699	0.0597717	0.758567		Fancb	Fanconi anemia, complementation group B
10378214	6.30166	6.38987	6.2604	6.20142	6.34577	6.78521	6.66913	6.75448	7.05135	6.54539	6.98776	6.26086		0.330771	6.54611	0.0330635	0.758567		---	---
10461713	8.06584	8.40874	8.37358	8.25954	8.3341	8.08977	8.55858	8.63489	8.7297	8.29269	8.83969	8.45866		0.330437	8.42048	0.00629274	0.758567		Olfr1440	olfactory receptor 1440
10545202	6.58023	5.33611	6.45046	6.52316	6.8481	7.04336	6.25728	6.21915	6.82192	7.47914	7.28539	6.69942		0.330146	6.62864	0.272094	0.775129		Gm1077	predicted gene 1077
10592201	5.76793	5.43881	5.65834	5.24332	5.94224	6.06288	5.6083	5.98313	5.55194	5.93045	6.68704	6.33176		0.329847	5.85051	0.119001	0.758567		Chek1	checkpoint kinase 1 homolog (S. pombe)
10435745	4.7401	5.16574	4.81944	4.76673	4.79529	5.26142	5.18015	5.22788	5.43461	5.26107	5.64746	4.77273		0.329195	5.08938	0.0378072	0.758567		Gm16498	predicted gene 16498
10492021	9.98749	9.79566	9.9361	9.31815	9.79375	10.1855	9.89803	10.2129	10.0996	10.3703	10.2172	10.1922		0.328922	10.0006	0.024884	0.758567		Postn	periostin, osteoblast specific factor
10366073	8.17457	7.86457	8.05098	7.55257	7.8735	8.59246	8.25524	8.30548	8.62556	8.09387	8.38228	8.41914		0.328821	8.18252	0.0477144	0.758567		Cep290	centrosomal protein 290
10457929	4.79278	5.51712	5.74826	6.60921	6.07249	6.1838	6.11022	6.0262	5.77315	7.32389	5.44906	6.2134		0.328708	5.98496	0.330764	0.793358		Rit2	Ras-like without CAAX 2
10474477	7.86197	7.5936	7.92952	7.43848	7.71692	7.98687	7.82232	8.26759	8.16704	7.79403	8.27774	8.16998		0.328557	7.91884	0.0173743	0.758567		---	---
10471755	7.14892	7.22191	7.1681	7.00241	6.99747	6.887	7.81805	7.295	7.58262	7.13951	7.39571	7.16525		0.32839	7.23516	0.0145516	0.758567		Olfr348	olfactory receptor 348
10590438	6.28694	6.25852	6.24639	6.20487	5.7453	5.67847	6.53532	6.42072	6.27861	6.561	6.3382	6.2558		0.328192	6.23418	0.0185491	0.758567		Fam198a	family with sequence similarity 198, member A
10608226	5.22922	4.15585	5.20819	6.03117	5.94776	5.89377	5.02323	5.44488	5.26591	6.01538	6.20904	6.47562		0.328018	5.575	0.343613	0.799594		---	---
10592384	7.40572	6.9558	7.34117	6.99721	7.05721	7.30698	7.54363	7.00636	7.87547	7.49313	7.43565	7.67452		0.327446	7.34107	0.0314463	0.758567		Olfr935	olfactory receptor 935
10515558	5.54167	5.84228	5.48938	6.02052	5.23423	6.2351	5.9383	6.31375	5.91883	5.79972	6.07628	6.27819		0.326982	5.89069	0.0635896	0.758567		Artn	artemin
10473521	6.22047	6.30878	5.73454	5.95013	6.45308	6.14579	6.54441	6.5129	6.24733	5.85475	6.96436	6.64974		0.326782	6.29886	0.079903	0.758567		Olfr1116-ps	olfactory receptor 1116, pseudogene
10485711	7.37815	6.95034	7.69686	6.79409	6.91725	7.63307	7.30991	7.45006	7.50341	7.58358	7.62132	7.86128		0.326634	7.39161	0.0679228	0.758567		Fibin	fin bud initiation factor homolog (zebrafish)
10504838	6.81725	6.54643	6.56535	7.62906	7.02128	6.85783	7.31108	6.57365	6.74997	8.2114	6.7183	7.83219		0.326567	7.06948	0.272432	0.775129		Nr4a3	nuclear receptor subfamily 4, group A, member 3
10542221	6.69111	7.05427	6.72362	7.09149	6.85953	6.72635	7.18672	7.36769	7.43088	6.46425	7.51544	7.14046		0.32651	7.02098	0.0610457	0.758567		Mir680-1	microRNA 680-1
10452998	8.72016	8.80967	8.60228	8.58266	8.44743	8.60918	8.98204	9.17724	9.33673	8.26674	9.0677	8.89747		0.326089	8.79161	0.0479722	0.758567		Sult6b1	sulfotransferase family, cytosolic, 6B, member 1
10592401	5.97391	5.89279	5.474	5.8707	5.29542	5.13853	6.40914	6.08078	5.85999	5.95765	6.07469	5.21837		0.325881	5.7705	0.122318	0.758567		Olfr947-ps1	olfactory receptor 947, pseudogene 1
10513918	5.72242	5.87166	5.42687	5.52636	5.36957	5.99733	5.71382	6.06213	5.94866	5.75091	6.54538	5.84683		0.325586	5.81516	0.0509987	0.758567		---	---
10585703	5.61933	5.2951	5.85914	5.35636	5.22904	5.13329	5.61099	5.97711	5.64525	5.82874	5.62007	5.76239		0.325381	5.57807	0.0194427	0.758567		Rpp25	ribonuclease P 25 subunit (human)
10467315	5.76149	6.00574	5.53565	6.32023	5.65318	5.46423	5.84918	5.63593	6.62957	6.06238	6.5667	5.94764		0.325145	5.95266	0.1131	0.758567		I830134H01Rik	RIKEN cDNA I830134H01 gene
10360580	8.68794	8.2334	8.66171	7.85661	8.5538	8.88763	8.62439	8.68511	9.07247	8.58357	8.95805	8.90662		0.324851	8.64261	0.0642783	0.758567		Tfb2m	transcription factor B2, mitochondrial
10599976	7.27555	7.20503	7.27053	6.56853	7.2912	7.63143	7.68149	7.46238	7.50744	7.32265	7.66247	7.55403		0.324695	7.36939	0.0410776	0.758567		Mtm1	X-linked myotubular myopathy gene 1
10456353	6.08205	6.24988	5.96084	5.71904	5.86451	6.43827	6.69336	6.3359	5.99951	6.08491	6.45651	6.69162		0.324537	6.2147	0.0506685	0.758567		Grp	gastrin releasing peptide
10579089	8.51456	8.38594	8.5321	8.02212	8.39958	8.77311	8.71836	8.75221	9.01918	8.55032	8.71964	8.81353		0.324309	8.60005	0.0153394	0.758567		Zfp866	zinc finger protein 866
10602350	6.79866	6.90527	6.49374	6.57034	6.51644	5.63403	6.79658	6.60165	6.89823	6.80406	6.87005	6.89369		0.324296	6.64856	0.0848452	0.758567		Ott	ovary testis transcribed
10380285	6.69745	6.52215	6.55641	6.34733	6.48179	6.9239	7.02727	6.6517	7.28411	6.92914	6.60316	6.97932		0.32428	6.75031	0.0236897	0.758567		Tmem100	transmembrane protein 100
10406403	4.94036	4.90048	5.13226	5.01485	5.04877	4.38127	4.84291	5.20116	5.56992	5.34882	5.39923	5.00142		0.324247	5.06512	0.0444231	0.758567		---	---
10525343	7.19439	7.22325	7.25917	6.86649	7.20972	7.04541	7.22201	7.48047	7.58102	7.30357	7.50688	7.649		0.324084	7.29512	0.00460307	0.758567		Myl2	myosin, light polypeptide 2, regulatory, cardiac, slow
10600823	5.73595	5.18803	5.80382	4.02882	5.99149	4.86591	5.50979	5.03866	5.67103	6.10067	5.61669	5.62156		0.324064	5.43104	0.29459	0.782439		LOC675747	hypothetical protein LOC675747
10417452	9.16506	8.93208	9.30647	8.74828	9.19296	9.63603	9.1231	9.41784	9.63617	9.19288	9.73345	9.82104		0.323936	9.32545	0.0637932	0.758567		4930555G01Rik	RIKEN cDNA 4930555G01 gene
10417446	9.16506	8.93208	9.30647	8.74828	9.19296	9.63603	9.1231	9.41784	9.63617	9.19288	9.73345	9.82104		0.323936	9.32545	0.0637932	0.758567		4930555G01Rik	RIKEN cDNA 4930555G01 gene
10485607	7.70974	7.13459	7.87317	7.13327	7.26219	8.03161	7.24994	7.48804	8.50427	7.61406	8.1332	8.09863		0.323928	7.68606	0.177929	0.759086		Qser1	glutamine and serine rich 1
10529758	8.30161	8.086	8.33533	7.71671	8.04541	8.4918	8.23026	8.52028	8.82158	8.13649	8.65248	8.55916		0.323898	8.32476	0.0434328	0.758567		Bod1l	biorientation of chromosomes in cell division 1-like
10483803	6.22483	5.8141	6.13684	6.57466	6.50075	5.54496	6.61886	6.45819	6.11881	6.64918	6.5095	6.38415		0.32376	6.29457	0.0737062	0.758567		---	---
10524980	6.66507	6.4748	6.54385	6.53323	6.53451	6.87207	6.88596	6.85103	7.36199	6.44365	7.21698	6.80529		0.323561	6.7657	0.0354774	0.758567		---	---
10608492	6.17208	5.84205	5.89314	6.83228	6.63509	6.33956	6.25575	6.44434	6.24452	6.78173	6.88524	7.04302		0.323399	6.4474	0.120526	0.758567		LOC380994	similar to Sycp3 like Y-linked
10519815	8.97716	9.11872	9.01286	8.78186	8.89137	9.21844	9.20537	9.45636	9.53716	8.99264	9.57137	9.17715		0.323274	9.1617	0.0132989	0.758567		Cacna2d1	calcium channel, voltage-dependent, alpha2/delta subunit 1
10390707	8.22496	8.07978	7.94543	7.93907	7.89023	8.44944	8.28969	8.29337	8.16135	8.05938	8.98384	8.67962		0.323056	8.24968	0.0593869	0.758567		Top2a	topoisomerase (DNA) II alpha
10407051	7.68989	7.49394	7.57656	7.38274	7.55806	7.45205	7.64928	7.80051	8.25073	7.4844	7.98609	7.92042		0.323034	7.68706	0.0153761	0.758567		---	---
10381506	4.75298	4.83935	4.78807	4.91807	4.85243	5.19541	5.33059	4.91946	5.67263	4.72115	5.02204	5.61542		0.322496	5.0523	0.0636435	0.758567		1700006E09Rik	RIKEN cDNA 1700006E09 gene
10540542	7.88664	7.89675	7.93679	7.67725	7.63115	7.9912	8.10372	8.09352	8.45045	7.97916	8.2647	8.06233		0.322349	7.9978	0.00505507	0.758567		LOC100503669	40S ribosomal protein S29-like
10584514	8.27331	7.67655	7.95613	7.15073	7.94907	7.96763	8.24603	8.103	8.34431	7.60279	8.56499	8.04581		0.322252	7.99003	0.109526	0.758567		Olfr972	olfactory receptor 972
10598018	9.00388	8.76017	8.92549	8.60291	8.80262	8.68168	8.88468	9.05558	9.44408	8.6523	9.46246	9.2111		0.322241	8.95725	0.0345884	0.758567		---	---
10545239	5.53373	5.91784	6.36796	6.10166	6.49686	5.57535	5.87661	6.39308	6.44915	6.24931	6.8277	6.128		0.321743	6.15977	0.116272	0.758567		---	---
10461921	9.02716	8.72656	9.26545	8.41442	8.63689	9.30472	8.90376	9.21115	9.53432	8.87509	9.4648	9.31559		0.321586	9.05666	0.0830844	0.758567		2410127L17Rik	RIKEN cDNA 2410127L17 gene
10542249	5.54303	5.56901	4.92747	5.50806	5.53859	5.702	6.02139	5.57879	5.76387	5.87243	5.78776	5.6932		0.32155	5.62547	0.0214334	0.758567		Tas2r123	taste receptor, type 2, member 123
10349932	6.15517	6.24467	5.97016	5.89792	6.48732	6.34227	6.97801	6.50443	6.32647	5.69949	6.99682	6.52152		0.321537	6.34369	0.125823	0.758567		Etnk2	ethanolamine kinase 2
10552258	5.27308	5.11463	5.39755	5.046	4.8624	5.50715	5.3627	5.81548	5.95198	4.59096	5.88538	5.5197		0.3209	5.36058	0.147255	0.758567		---	---
10455094	6.55785	6.25123	6.4543	6.26756	6.45434	6.42998	6.45605	6.74864	7.07849	6.46323	7.04461	6.54941		0.320863	6.56297	0.0204397	0.758567		Pcdhb13	protocadherin beta 13
10426533	5.66013	4.97777	5.03177	5.01242	5.39442	4.94045	5.54931	5.43756	5.73173	5.33279	5.68357	5.20416		0.320363	5.32967	0.0368049	0.758567		---	---
10400508	6.19849	5.77148	6.4085	6.07517	5.94601	6.57355	6.17787	6.65208	6.99304	5.74702	6.7244	6.60087		0.320348	6.32237	0.1315	0.758567		Rpl26-ps2	ribosomal protein L26, pseudogene 2
10566670	7.04393	6.43053	7.00464	6.37287	6.60178	6.54726	7.407	6.54349	7.44845	6.73203	7.11517	6.67681		0.320325	6.827	0.101738	0.758567		Olfr478	olfactory receptor 478
10560395	5.71463	5.89378	5.60719	5.78979	5.84887	3.58677	5.62869	5.76033	5.71612	5.73312	5.78702	5.73588		0.320022	5.56685	0.345384	0.800344		Psg20	pregnancy-specific glycoprotein 20
10404010	5.77143	5.38955	5.42091	5.30187	5.62898	5.66134	5.50649	5.8826	5.9273	5.7688	6.09955	5.90895		0.319933	5.68898	0.0121931	0.758567		Vmn1r214	vomeronasal 1 receptor 214
10536061	7.59833	7.34668	7.54202	7.00468	7.14766	7.69692	7.6277	7.69076	7.85106	7.35722	7.96456	7.76365		0.319777	7.54927	0.0324107	0.758567		Zfp141	zinc finger protein 141
10583428	7.12768	6.2443	6.93431	6.57095	6.9549	6.76333	7.23973	6.26762	7.84073	7.09372	6.99799	7.07267		0.319495	6.92566	0.170276	0.758567		Olfr77	olfactory receptor 77
10462853	4.8973	4.84693	4.81553	5.82288	4.43154	5.64595	5.3157	5.16918	5.62366	5.39131	5.36536	5.51163		0.31945	5.23641	0.148426	0.758567		Cyp26a1	cytochrome P450, family 26, subfamily a, polypeptide 1
10566583	6.23726	5.83631	5.87633	6.0698	6.0038	6.07567	5.97204	6.18732	6.47268	6.59786	6.66032	6.12524		0.31938	6.17622	0.0235324	0.758567		Gm8995	predicted gene 8995
10462796	7.50701	7.02831	6.95109	7.23971	7.14732	7.70514	7.48341	7.38336	7.3773	7.48076	7.9676	7.80177		0.319268	7.42273	0.0471312	0.758567		Kif11	kinesin family member 11
10364091	8.78667	8.4196	8.6729	8.51966	8.46179	8.66479	8.59121	8.8271	9.44232	8.59414	9.12493	8.86084		0.31919	8.74716	0.0383751	0.758567		---	---
10412513	9.36995	9.03167	9.43371	8.85196	9.29952	9.76024	9.23426	9.5847	9.79206	9.31833	9.81977	9.912		0.319013	9.45068	0.0690242	0.758567		Gm1973	predicted gene 1973
10407454	4.93079	5.10696	5.00793	4.98334	4.59198	4.52213	4.77314	5.17568	5.50933	4.96676	4.98548	5.6466		0.318976	5.01668	0.064429	0.758567		Gm9973	predicted gene 9973
10432471	5.84773	6.53264	5.9692	6.19177	6.28543	5.94893	6.61163	6.65068	6.63583	5.80815	6.65051	6.33197		0.318846	6.28871	0.0683389	0.758567		---	---
10375799	6.48905	6.45666	5.96212	5.79544	6.1196	6.26888	6.63412	6.4539	6.69645	6.11532	6.37409	6.73078		0.318819	6.34137	0.0400135	0.758567		Zfp354a	zinc finger protein 354A
10605488	13.4553	10.9439	13.333	11.7072	13.2647	13.299	12.8685	11.8767	13.3991	13.2679	13.067	13.4358		0.318668	12.8265	0.481965	0.844919		Obp1a	odorant binding protein Ia
10401343	7.68995	7.43685	7.33813	7.32493	7.63857	6.40142	7.72015	7.75265	7.54685	7.63628	7.73929	7.34558		0.318493	7.46422	0.107952	0.758567		Map3k9	mitogen-activated protein kinase kinase kinase 9
10455069	7.38474	7.39805	7.18505	6.72215	7.17777	7.48627	7.6959	7.62145	7.54896	7.14986	7.54877	7.69988		0.318467	7.3849	0.0330342	0.758567		Pcdhb6	protocadherin beta 6
10436696	5.9113	5.65469	5.17229	5.67367	5.68375	4.64169	5.53841	5.63957	5.65725	5.90133	6.06187	5.84856		0.318266	5.61536	0.115868	0.758567		---	---
10505530	5.42359	4.78245	5.10382	4.97949	5.41191	4.52237	5.06462	5.01856	5.40321	5.14193	5.72658	5.77741		0.318115	5.19633	0.104899	0.758567		---	---
10592451	8.13523	8.01731	8.08173	7.48011	8.01049	8.06427	8.42581	8.20162	8.24394	7.96482	8.5737	8.28757		0.318053	8.12388	0.0247784	0.758567		Olfr968	olfactory receptor 968
10550738	6.62341	6.49217	6.41967	6.45057	6.6014	6.52765	6.78436	6.86239	6.92462	6.61532	6.90043	6.93583		0.318014	6.67815	0.000825056	0.758567		Rpl7a-ps8	ribosomal protein L7A, pseudogene 8
10358222	4.39055	5.34504	4.70216	5.06324	5.23188	5.29684	5.43867	5.44897	5.42185	4.82382	5.46537	5.3348		0.317297	5.1636	0.0865805	0.758567		---	---
10504988	5.80144	6.1397	6.28107	5.31973	6.18075	6.06994	6.70597	6.5999	6.00206	5.57366	6.45566	6.3551		0.316619	6.12375	0.146472	0.758567		Olfr275	olfactory receptor 275
10540118	8.69976	8.45579	8.67347	8.40909	8.26783	8.89439	8.90523	8.82121	9.01216	8.62234	8.96147	8.97758		0.316608	8.72503	0.012968	0.758567		Lsm3	LSM3 homolog, U6 small nuclear RNA associated (S. cerevisiae)
10603208	7.58596	6.81306	7.97355	9.40095	7.14422	7.42108	7.0858	7.0142	9.85185	6.84066	8.76068	8.68466		0.316504	7.88139	0.577004	0.874728		Mid1	midline 1
10366303	5.8939	5.73267	5.77039	5.54119	6.10343	6.16447	6.27838	5.97151	6.36378	5.6147	6.36527	6.51069		0.31638	6.02587	0.0620235	0.758567		---	---
10593361	8.44089	8.21907	8.29879	7.70012	8.40634	8.58363	8.42869	8.45447	8.92638	8.32531	8.84715	8.56377		0.316155	8.43289	0.0548707	0.758567		AU019823	expressed sequence AU019823
10408364	8.92441	8.68477	8.72177	8.34618	8.55686	8.94264	8.95701	9.11866	9.11437	8.716	9.17991	8.9865		0.315972	8.85409	0.0154952	0.758567		---	---
10448124	5.35264	4.97792	4.71025	5.94025	5.50768	5.70067	5.50996	5.52718	4.74486	5.75344	6.78719	5.76133		0.315755	5.52278	0.299361	0.783834		Fpr1	formyl peptide receptor 1
10404053	10.3524	10.5925	10.5371	10.4165	10.2909	10.5851	10.7499	10.885	10.869	10.5937	10.7757	10.7946		0.315548	10.6202	0.0014499	0.758567		Hist1h2bc	histone cluster 1, H2bc
10484276	7.62703	7.74802	7.40391	6.85309	7.63491	7.8368	8.1651	7.86793	7.43817	7.40621	7.98298	8.13583		0.315411	7.675	0.1088	0.758567		Neurod1	neurogenic differentiation 1
10595205	9.21675	8.94838	9.45567	8.52393	8.83553	9.48693	9.10948	9.39078	9.68743	9.07258	9.60387	9.49519		0.315359	9.23554	0.088663	0.758567		2410127L17Rik	RIKEN cDNA 2410127L17 gene
10608373	5.54349	5.1662	4.76132	6.47144	6.72607	5.92808	5.67532	5.01017	5.45382	6.75753	6.90065	6.6907		0.315267	5.92373	0.443509	0.832611		Ssty2	spermiogenesis specific transcript on the Y 2
10421877	5.66383	6.00203	5.69579	5.65691	5.58229	6.15938	5.89973	5.76779	6.191	6.1669	6.41702	6.20844		0.315107	5.95092	0.0295444	0.758567		Diap3	diaphanous homolog 3 (Drosophila)
10601848	7.0252	7.18987	6.58369	6.16293	6.68183	6.88517	7.22731	7.15053	7.01735	6.91641	7.06335	7.04399		0.315042	6.9123	0.0500599	0.758567		6530401D17Rik	RIKEN cDNA 6530401D17 gene
10594177	6.3198	6.47442	6.38058	6.84925	6.50391	6.47448	6.84788	6.91071	6.76727	6.70918	6.84915	6.80842		0.315028	6.65792	0.00325654	0.758567		Tmem202	transmembrane protein 202
10428960	6.50851	6.45522	6.49165	6.42495	6.33261	6.21924	6.48868	6.6434	6.76612	6.82733	6.86598	6.73083		0.315024	6.56288	0.00196139	0.758567		Gsdmc2	gasdermin C2
10541496	6.60875	6.80712	6.10626	6.83255	6.76237	6.38746	6.99799	6.75323	6.90161	7.28438	6.4703	6.98631		0.314886	6.74153	0.0573352	0.758567		Mfap5	microfibrillar associated protein 5
10373614	7.30029	7.3621	7.02242	7.05241	7.11902	6.94193	7.8049	7.72482	7.55077	6.85208	7.62099	7.13073		0.314351	7.2902	0.0644284	0.758567		Olfr769	olfactory receptor 769
10419288	7.19092	7.68848	7.40838	7.36796	7.51668	7.61768	8.00406	7.64741	7.44808	7.92114	7.87595	7.77925		0.314299	7.62217	0.0137969	0.758567		Gch1	GTP cyclohydrolase 1
10552102	5.73134	4.06693	5.50617	5.04661	5.24001	4.49748	5.19398	4.67502	5.55856	5.57674	5.64072	5.32924		0.314287	5.1719	0.25755	0.772088		---	---
10590494	6.3731	6.6631	5.94137	6.29222	5.994	6.81662	6.68039	6.74397	6.73702	5.96432	7.29061	6.54911		0.314168	6.50382	0.148576	0.758567		Kif15	kinesin family member 15
10349832	7.65673	7.40456	7.7013	7.54712	7.54982	7.83518	7.67184	7.8884	8.34259	7.38632	8.28272	8.00722		0.314061	7.77282	0.0571089	0.758567		---	---
10506301	6.68888	6.58311	6.93476	6.00681	6.12277	7.05007	6.49484	6.89413	7.15314	6.61453	7.25595	6.85811		0.314048	6.72143	0.126245	0.758567		Lepr	leptin receptor
10571599	6.90334	6.9365	7.186	6.92148	6.83153	7.25445	7.2025	7.55083	7.7305	6.61044	7.44361	7.37706		0.313607	7.16235	0.0736032	0.758567		---	---
10354647	6.99548	6.78605	7.0776	6.32009	6.80742	7.10331	7.00268	7.19402	7.57846	7.22494	6.96405	7.00737		0.313596	7.00512	0.0471348	0.758567		Pgap1	post-GPI attachment to proteins 1
10484764	7.7205	8.08058	7.20139	6.87249	7.87701	7.89478	8.38628	8.05758	7.49148	7.43125	8.33335	7.82794		0.313522	7.76455	0.194526	0.760645		Olfr1208	olfactory receptor 1208
10456171	5.97276	5.85684	5.70443	5.57664	5.55228	5.92009	5.96644	6.28524	6.0869	5.78756	6.25326	6.08463		0.313497	5.92059	0.0109329	0.758567		Spink10	serine peptidase inhibitor, Kazal type 10
10442206	7.49302	7.29121	7.61972	6.48846	6.98962	7.75724	7.54104	7.47763	7.94228	7.31512	7.73372	7.50977		0.313382	7.4299	0.128272	0.758567		Zfp51	zinc finger protein 51
10407999	5.40979	5.73897	5.69153	5.44875	5.10569	5.53676	6.0004	5.98007	5.65611	5.68326	5.66773	5.82286		0.313157	5.64516	0.0152864	0.758567		Gpx5	glutathione peroxidase 5
10364438	4.56926	6.08324	4.41735	5.39325	6.28085	3.96555	6.09438	6.22094	4.45566	4.94891	4.85481	6.01029		0.312584	5.27454	0.489639	0.847124		Vmn2r83	vomeronasal 2, receptor 83
10501699	7.56277	7.23492	7.55583	7.31801	7.48038	7.85515	7.6025	7.70624	7.81445	7.88357	8.0042	7.87156		0.312576	7.65747	0.0116331	0.758567		Agl	amylo-1,6-glucosidase, 4-alpha-glucanotransferase
10467956	7.42291	7.17875	7.43536	7.04217	7.14841	7.73916	7.50211	7.62801	7.90991	7.25053	7.96151	7.58958		0.312482	7.48403	0.0459705	0.758567		Bloc1s2	biogenesis of lysosome-related organelles complex-1, subunit 2
10358428	5.74764	5.65002	5.61623	5.50396	5.37886	5.48452	5.8078	5.84303	5.89892	6.0501	6.03686	5.61716		0.312105	5.71959	0.00443395	0.758567		---	---
10450808	5.91437	6.00429	5.79504	5.96104	5.87285	5.52436	6.36245	6.11472	5.85928	6.02327	6.4008	6.18371		0.312046	6.00135	0.0135081	0.758567		Trim40	tripartite motif-containing 40
10411915	8.23802	8.1498	8.47025	8.17967	8.1197	8.3967	8.72707	8.78586	8.85727	8.3826	8.3245	8.34838		0.311922	8.41499	0.0168569	0.758567		Ppwd1	peptidylprolyl isomerase domain and WD repeat containing 1
10564053	5.62469	5.66733	5.39616	6.30155	5.42885	5.50393	5.93919	5.61852	5.95088	6.09476	6.06742	6.12301		0.311877	5.80969	0.0533917	0.758567		---	---
10564055	5.62469	5.66733	5.39616	6.30155	5.42885	5.50393	5.93919	5.61852	5.95088	6.09476	6.06742	6.12301		0.311877	5.80969	0.0533917	0.758567		---	---
10592188	5.30433	5.23514	5.22678	6.3542	3.72506	5.44079	5.3977	5.6429	5.70413	5.64826	5.46284	5.30115		0.311783	5.37027	0.338038	0.796589		9230113P08Rik	RIKEN cDNA 9230113P08 gene
10520304	9.32975	9.7151	9.18742	9.40762	9.53538	8.89376	10.0265	10.0608	9.42622	9.26212	9.84895	9.31461		0.311684	9.50068	0.0961579	0.758567		Actr3b	ARP3 actin-related protein 3 homolog B (yeast)
10531126	9.06813	8.01422	9.4075	8.5405	9.23047	9.27424	8.64044	8.81468	9.12081	9.69802	9.87313	9.25561		0.311274	9.07814	0.260353	0.772088		Igj	immunoglobulin joining chain
10545233	5.32163	5.42205	5.37062	5.53655	5.31654	5.44207	5.52083	5.61568	5.79298	5.67331	6.11518	5.55907		0.311268	5.55721	0.00758904	0.758567		Gm10883	predicted gene 10883
10463704	7.80214	7.7381	7.90824	7.36777	8.01263	8.12834	8.06241	8.13406	8.30885	7.95457	8.36207	8.0009		0.310939	7.98167	0.0257106	0.758567		As3mt	arsenic (+3 oxidation state) methyltransferase
10358551	6.92668	7.16735	6.83887	6.81012	6.76522	7.01247	7.06054	7.18479	7.42119	6.7199	7.70033	7.29848		0.310753	7.07549	0.0458466	0.758567		Hmcn1	hemicentin 1
10368689	6.47735	6.50982	6.02512	5.32958	6.61008	6.46789	6.65518	6.71149	6.36425	6.48534	6.52503	6.54289		0.310722	6.392	0.122456	0.758567		Wisp3	WNT1 inducible signaling pathway protein 3
10587892	8.03134	7.96961	7.97773	7.60608	7.93362	8.31015	8.20932	8.02118	8.44731	8.1546	8.47727	8.38272		0.310643	8.12674	0.0189024	0.758567		Atr	ataxia telangiectasia and Rad3 related
10414245	7.03293	7.04135	7.09046	6.87684	6.93834	7.05134	7.0564	7.50413	7.60127	6.95171	7.40541	7.37561		0.310543	7.16048	0.0139041	0.758567		4930503E14Rik	RIKEN cDNA 4930503E14 gene
10582973	6.78948	6.63321	6.84434	6.61292	6.3067	7.25646	7.19121	6.98197	7.16091	6.83041	6.97709	7.16202		0.310083	6.89556	0.0381952	0.758567		Kbtbd3	kelch repeat and BTB (POZ) domain containing 3
10543549	5.08417	5.81628	5.76562	5.49874	5.74284	5.11069	6.00795	6.0049	5.92161	5.84855	5.71245	5.38163		0.309793	5.65795	0.0681422	0.758567		---	---
10349529	7.44656	7.75936	7.57934	7.33042	7.70837	8.03487	8.00043	8.152	7.80936	7.52207	8.2248	8.00902		0.309792	7.79805	0.0429256	0.758567		Thsd7b	thrombospondin, type I, domain containing 7B
10588464	5.30177	6.09064	5.66065	5.56473	5.87622	6.36794	5.8205	5.95371	6.29507	6.10601	6.33651	6.20811		0.309659	5.96515	0.0811981	0.758567		Mirlet7g	microRNA let7g
10528794	6.61665	6.48593	6.80281	6.1252	6.33036	6.89443	7.1871	6.73927	6.95955	6.43232	6.7824	7.01264		0.309652	6.69739	0.0586181	0.758567		Gm10471	predicted gene 10471
10537062	8.05712	7.70844	8.02707	7.57291	8.06108	8.22242	8.23361	7.92206	8.61262	8.2752	8.27433	8.18834		0.30952	8.09627	0.0327567	0.758567		Mest	mesoderm specific transcript
10528864	7.3957	7.56123	7.47815	7.04716	7.3662	7.41476	8.00415	7.92033	7.48331	7.27881	7.75191	7.68156		0.309477	7.53194	0.029873	0.758567		Cnpy1	canopy 1 homolog (zebrafish)
10485784	8.07866	7.41294	7.84437	7.30865	7.56747	7.94935	7.94495	7.87938	8.09601	7.68737	8.1762	8.23439		0.309477	7.84831	0.0495647	0.758567		Olfr1297	olfactory receptor 1297
10486819	6.85489	6.71931	7.31837	6.35218	6.8567	7.47097	6.81222	7.16999	7.55424	7.0109	7.54628	7.33392		0.309188	7.08333	0.124775	0.758567		Catsper2	cation channel, sperm associated 2
10507160	7.09994	6.82855	7.0285	6.90107	6.92157	7.31006	7.07607	7.35784	7.52886	7.01663	7.46438	7.49963		0.308953	7.16942	0.0177712	0.758567		Cyp4a12b	cytochrome P450, family 4, subfamily a, polypeptide 12B
10451860	7.78069	7.0305	7.84669	7.56003	7.47417	7.84396	8.22862	8.00166	7.66065	7.72364	7.75175	8.02339		0.308946	7.74381	0.055965	0.758567		Pot1b	protection of telomeres 1B
10509571	6.95865	6.9293	6.15558	6.4976	6.80267	6.31492	7.0624	7.00164	6.79443	7.14296	6.73438	6.77615		0.308872	6.76422	0.0530354	0.758567		Pla2g2c	phospholipase A2, group IIC
10369750	6.00629	6.13654	5.92314	5.66445	5.87686	5.77782	5.93453	6.58778	6.38923	6.01071	6.09161	6.22441		0.308861	6.05195	0.0218712	0.758567		Gm10118	predicted gene 10118
10498566	6.11616	5.65473	5.90252	5.35116	5.25817	5.57818	5.84912	5.88065	6.08711	5.57318	6.13662	6.18616		0.308651	5.79781	0.0634909	0.758567		---	---
10346678	6.95862	7.01939	7.01476	6.84184	6.66237	7.55803	7.20782	7.32781	7.45109	7.12534	7.6139	7.18039		0.308557	7.16345	0.0422887	0.758567		Carf	calcium response factor
10529344	7.29603	7.14848	7.55481	6.74149	6.85443	7.52094	7.65152	7.30158	7.52967	7.39525	7.57077	7.5182		0.308466	7.34027	0.0451155	0.758567		Haus3	HAUS augmin-like complex, subunit 3
10608365	5.3871	4.92969	4.76314	6.10759	6.53133	5.77569	5.44966	4.71107	5.36186	6.57255	6.73358	6.5165		0.308448	5.73665	0.442592	0.832238		Ssty2	spermiogenesis specific transcript on the Y 2
10606391	5.5862	5.63064	5.87974	5.5234	5.62662	6.1765	5.61148	6.15323	6.73129	5.62222	6.06377	6.09085		0.308293	5.89133	0.110899	0.758567		Gm10452	predicted gene 10452
10563913	5.63084	5.70212	5.47814	6.15064	5.50376	5.10846	5.90867	5.77811	5.81245	5.96233	6.00624	5.95528		0.308184	5.74975	0.041917	0.758567		---	---
10563917	5.63084	5.70212	5.47814	6.15064	5.50376	5.10846	5.90867	5.77811	5.81245	5.96233	6.00624	5.95528		0.308184	5.74975	0.041917	0.758567		---	---
10563923	5.63084	5.70212	5.47814	6.15064	5.50376	5.10846	5.90867	5.77811	5.81245	5.96233	6.00624	5.95528		0.308184	5.74975	0.041917	0.758567		---	---
10579049	6.09061	6.05537	6.02254	5.82566	5.92392	6.32992	6.74638	5.88171	6.35683	6.19799	6.43525	6.47771		0.307982	6.19532	0.0359471	0.758567		Gm10033	predicted gene 10033
10419456	6.11121	6.70109	5.2896	5.52339	6.27508	5.93572	6.74957	6.32828	5.82705	5.63977	6.90982	6.22839		0.307797	6.12658	0.260133	0.772088		Olfr747	olfactory receptor 747
10507798	6.62658	7.02361	6.9821	6.8909	6.83797	7.15298	7.3233	7.27036	6.85553	7.28099	7.1174	7.51258		0.307671	7.07286	0.0188703	0.758567		Mycl1	v-myc myelocytomatosis viral oncogene homolog 1, lung carcinoma derived (avian)
10608377	5.40538	5.06891	4.27965	6.51034	6.60846	6.08133	5.39167	4.88911	5.35272	6.49961	6.99755	6.66937		0.307661	5.81284	0.508183	0.852352		LOC100039753	spermiogenesis specific transcript on the Y family member
10596652	7.64738	7.85443	7.43426	8.08681	7.84893	7.71881	8.43168	8.13251	8.08162	8.10928	7.91365	7.76775		0.307644	7.91893	0.0278209	0.758567		Hemk1	HemK methyltransferase family member 1
10426637	6.18543	6.85087	5.98785	6.36478	6.18793	6.02806	6.40123	6.80431	6.69503	6.19995	6.72839	6.62058		0.307427	6.4212	0.0600911	0.758567		Wnt1	wingless-related MMTV integration site 1
10570697	6.62011	6.10086	6.16807	6.04765	6.58504	5.40153	6.78756	6.65652	6.62655	6.25553	6.23531	6.20549		0.307283	6.30752	0.131901	0.758567		---	---
10505917	7.81397	7.65556	7.78686	7.4666	7.80364	8.09721	7.76972	8.04006	8.51015	7.43143	8.52324	8.19208		0.307141	7.92421	0.108343	0.758567		---	---
10564107	5.46529	5.47691	5.36646	5.90956	5.32516	5.02137	5.72963	5.52199	5.72091	5.675	5.87695	5.8831		0.307137	5.58103	0.0291925	0.758567		---	---
10564139	5.46529	5.47691	5.36646	5.90956	5.32516	5.02137	5.72963	5.52199	5.72091	5.675	5.87695	5.8831		0.307137	5.58103	0.0291925	0.758567		---	---
10564093	5.46529	5.47691	5.36646	5.90956	5.32516	5.02137	5.72963	5.52199	5.72091	5.675	5.87695	5.8831		0.307137	5.58103	0.0291925	0.758567		---	---
10564115	5.46529	5.47691	5.36646	5.90956	5.32516	5.02137	5.72963	5.52199	5.72091	5.675	5.87695	5.8831		0.307137	5.58103	0.0291925	0.758567		---	---
10564103	5.46529	5.47691	5.36646	5.90956	5.32516	5.02137	5.72963	5.52199	5.72091	5.675	5.87695	5.8831		0.307137	5.58103	0.0291925	0.758567		---	---
10564027	5.46529	5.47691	5.36646	5.90956	5.32516	5.02137	5.72963	5.52199	5.72091	5.675	5.87695	5.8831		0.307137	5.58103	0.0291925	0.758567		---	---
10564077	5.46529	5.47691	5.36646	5.90956	5.32516	5.02137	5.72963	5.52199	5.72091	5.675	5.87695	5.8831		0.307137	5.58103	0.0291925	0.758567		---	---
10564087	5.46529	5.47691	5.36646	5.90956	5.32516	5.02137	5.72963	5.52199	5.72091	5.675	5.87695	5.8831		0.307137	5.58103	0.0291925	0.758567		---	---
10564119	5.46529	5.47691	5.36646	5.90956	5.32516	5.02137	5.72963	5.52199	5.72091	5.675	5.87695	5.8831		0.307137	5.58103	0.0291925	0.758567		---	---
10564127	5.46529	5.47691	5.36646	5.90956	5.32516	5.02137	5.72963	5.52199	5.72091	5.675	5.87695	5.8831		0.307137	5.58103	0.0291925	0.758567		---	---
10564123	5.46529	5.47691	5.36646	5.90956	5.32516	5.02137	5.72963	5.52199	5.72091	5.675	5.87695	5.8831		0.307137	5.58103	0.0291925	0.758567		---	---
10564099	5.46529	5.47691	5.36646	5.90956	5.32516	5.02137	5.72963	5.52199	5.72091	5.675	5.87695	5.8831		0.307137	5.58103	0.0291925	0.758567		---	---
10564101	5.46529	5.47691	5.36646	5.90956	5.32516	5.02137	5.72963	5.52199	5.72091	5.675	5.87695	5.8831		0.307137	5.58103	0.0291925	0.758567		---	---
10564125	5.46529	5.47691	5.36646	5.90956	5.32516	5.02137	5.72963	5.52199	5.72091	5.675	5.87695	5.8831		0.307137	5.58103	0.0291925	0.758567		---	---
10564129	5.46529	5.47691	5.36646	5.90956	5.32516	5.02137	5.72963	5.52199	5.72091	5.675	5.87695	5.8831		0.307137	5.58103	0.0291925	0.758567		---	---
10564095	5.46529	5.47691	5.36646	5.90956	5.32516	5.02137	5.72963	5.52199	5.72091	5.675	5.87695	5.8831		0.307137	5.58103	0.0291925	0.758567		---	---
10564113	5.46529	5.47691	5.36646	5.90956	5.32516	5.02137	5.72963	5.52199	5.72091	5.675	5.87695	5.8831		0.307137	5.58103	0.0291925	0.758567		---	---
10564121	5.46529	5.47691	5.36646	5.90956	5.32516	5.02137	5.72963	5.52199	5.72091	5.675	5.87695	5.8831		0.307137	5.58103	0.0291925	0.758567		---	---
10564105	5.46529	5.47691	5.36646	5.90956	5.32516	5.02137	5.72963	5.52199	5.72091	5.675	5.87695	5.8831		0.307137	5.58103	0.0291925	0.758567		---	---
10564079	5.46529	5.47691	5.36646	5.90956	5.32516	5.02137	5.72963	5.52199	5.72091	5.675	5.87695	5.8831		0.307137	5.58103	0.0291925	0.758567		---	---
10564085	5.46529	5.47691	5.36646	5.90956	5.32516	5.02137	5.72963	5.52199	5.72091	5.675	5.87695	5.8831		0.307137	5.58103	0.0291925	0.758567		---	---
10564091	5.46529	5.47691	5.36646	5.90956	5.32516	5.02137	5.72963	5.52199	5.72091	5.675	5.87695	5.8831		0.307137	5.58103	0.0291925	0.758567		---	---
10564097	5.46529	5.47691	5.36646	5.90956	5.32516	5.02137	5.72963	5.52199	5.72091	5.675	5.87695	5.8831		0.307137	5.58103	0.0291925	0.758567		---	---
10483851	5.76926	5.33937	5.63218	5.22514	5.66767	5.89386	5.73545	6.07208	5.99038	5.60773	6.07827	5.88449		0.306821	5.74132	0.0297349	0.758567		Cyct	cytochrome c, testis
10420675	6.54678	7.28277	7.07774	7.41863	6.74759	6.29152	7.19267	7.83866	6.69505	7.09849	7.74955	6.63001		0.306569	7.04745	0.236594	0.768862		Gucy1b2	guanylate cyclase 1, soluble, beta 2
10555766	5.40832	6.07667	6.03707	6.73407	6.4701	5.06156	5.89994	6.06657	6.23014	6.69285	6.24891	6.48833		0.306494	6.11788	0.248807	0.772088		---	---
10501795	6.95285	7.10976	6.64944	6.06064	6.80804	6.86309	7.08916	7.14757	7.26857	6.42185	7.15873	7.19614		0.306366	6.89382	0.113041	0.758567		Rwdd3	RWD domain containing 3
10553811	8.09391	7.90117	8.07225	7.29747	7.85012	8.02418	8.0606	8.21991	8.45438	7.69376	8.47926	8.16904		0.306312	8.02634	0.0739675	0.758567		---	---
10566609	7.98112	8.10785	8.03753	8.00326	7.75127	7.62429	8.1572	8.38208	8.23469	8.28144	8.09688	8.19086		0.306306	8.07071	0.00544054	0.758567		Olfr706	olfactory receptor 706
10430389	6.63229	6.46986	6.27041	6.03683	6.39902	6.75711	6.82949	6.75191	6.50563	6.28992	6.98565	7.0375		0.305764	6.58047	0.0590738	0.758567		Mfng	MFNG O-fucosylpeptide 3-beta-N-acetylglucosaminyltransferase
10379996	5.44579	4.91501	5.04015	4.92936	5.71833	5.96004	5.51407	5.80696	5.83852	5.27991	5.75116	5.6519		0.30564	5.4876	0.119644	0.758567		Mir301	microRNA 301
10542959	9.09108	8.85464	9.09162	8.42335	8.75822	9.20747	9.12223	9.15108	9.34203	8.97057	9.42854	9.24571		0.305627	9.05721	0.035064	0.758567		Bet1	blocked early in transport 1 homolog (S. cerevisiae)
10373608	6.32146	6.035	6.16589	4.81195	5.29294	5.87806	6.47236	6.05057	5.58152	6.18826	6.36771	5.67826		0.305562	5.90366	0.245157	0.770685		Olfr766	olfactory receptor 766
10543017	7.07014	7.00113	7.18141	6.64985	6.81905	7.37856	7.18749	7.38633	7.6484	6.87623	7.2685	7.56597		0.305461	7.16942	0.0566813	0.758567		Pdk4	pyruvate dehydrogenase kinase, isoenzyme 4
10484632	7.29267	7.33222	7.08193	6.24264	6.95967	7.03186	7.66113	7.35216	7.42712	6.86414	7.31654	7.15261		0.305452	7.14289	0.111604	0.758567		Olfr141	olfactory receptor 141
10462587	6.34304	6.04745	6.30807	6.22702	6.40224	6.69849	6.556	6.45316	6.6339	6.66913	6.88868	6.65778		0.305389	6.49041	0.0131609	0.758567		Stambpl1	STAM binding protein like 1
10352133	8.17995	8.13847	8.04718	8.00286	8.2113	8.42098	8.39283	8.61728	8.59323	8.35341	8.55947	8.31671		0.305362	8.31947	0.00409856	0.758567		Efcab2	EF-hand calcium binding domain 2
10491617	8.98233	8.9595	8.8422	8.87408	8.91684	9.0856	9.01805	9.18331	9.48324	9.01779	9.48072	9.30803		0.305095	9.09597	0.00765543	0.758567		4932438A13Rik	RIKEN cDNA 4932438A13 gene
10608300	7.2017	7.2453	7.28875	7.06996	7.18802	7.40342	7.59397	7.47792	7.69829	7.2436	7.6345	7.57916		0.305047	7.38538	0.00391633	0.758567		---	---
10608288	7.2017	7.2453	7.28875	7.06996	7.18802	7.40342	7.59397	7.47792	7.69829	7.2436	7.6345	7.57916		0.305047	7.38538	0.00391633	0.758567		---	---
10566664	6.64892	6.7452	6.4493	5.53231	6.38722	6.71452	6.62754	6.51457	6.95666	6.2302	7.05254	6.92442		0.304742	6.56528	0.161698	0.758567		Olfr470	olfactory receptor 470
10466818	8.43016	8.03108	8.07597	7.67729	8.06867	8.51603	8.38842	8.41508	8.56771	8.06523	8.64868	8.54215		0.304678	8.28554	0.0507285	0.758567		Cbwd1	COBW domain containing 1
10598073	10.6202	9.43813	10.4946	9.23476	9.45306	10.2309	9.62894	9.95296	10.4998	10.5522	10.0564	10.6085		0.304525	10.0642	0.271369	0.774631		---	---
10519855	10.0381	10.0818	10.0166	9.70117	9.93181	10.197	10.3403	10.37	10.4215	10.0114	10.5233	10.1255		0.304259	10.1465	0.0125419	0.758567		Cacna2d1	calcium channel, voltage-dependent, alpha2/delta subunit 1
10519612	9.58605	9.47876	9.33704	9.13928	9.55476	9.73873	9.85685	9.90868	9.77077	9.30303	10.1565	9.66388		0.304183	9.62453	0.0447772	0.758567		9330182L06Rik	RIKEN cDNA 9330182L06 gene
10405743	5.12324	5.94966	5.53592	5.37202	5.69175	5.70012	5.41874	6.07569	5.83228	5.74097	5.93565	6.19417		0.304135	5.71418	0.0661099	0.758567		---	---
10358650	7.29919	7.58414	6.96034	6.90365	7.05706	7.41078	7.71411	7.84539	7.33989	6.88881	7.94791	7.30372		0.304114	7.35458	0.117115	0.758567		Hmcn1	hemicentin 1
10494003	5.21139	5.39856	5.81847	4.24274	5.51664	5.17224	5.66275	5.60375	5.5942	5.94068	5.32348	5.05926		0.304014	5.37868	0.203331	0.760886		Tdpoz3	TD and POZ domain containing 3
10546134	6.23703	6.24176	6.27744	6.24899	6.09429	5.05546	6.18112	6.02829	6.24943	6.4961	6.56639	6.45752		0.30398	6.17782	0.142751	0.758567		Kbtbd12	kelch repeat and BTB (POZ) domain containing 12
10587942	8.23956	8.22271	8.31448	7.93287	8.23228	8.64854	8.26537	8.46924	8.86866	8.31346	8.85443	8.64207		0.303797	8.41697	0.0427788	0.758567		Xrn1	5'-3' exoribonuclease 1
10532308	7.79771	7.47717	7.78443	7.37361	7.53549	8.00954	7.72311	7.97388	8.18189	7.79734	8.16182	7.96089		0.303497	7.81474	0.0256147	0.758567		2310001H12Rik	RIKEN cDNA 2310001H12 gene
10453026	7.66709	7.45031	7.74831	7.29312	7.63978	8.06378	7.67687	7.78306	8.10844	7.81151	8.05443	8.24894		0.303478	7.79547	0.0414493	0.758567		Prkd3	protein kinase D3
10510178	8.5917	8.22873	8.42722	8.27387	8.44513	8.56162	8.44281	8.5988	8.72847	8.60805	8.9371	9.03252		0.303246	8.573	0.0154476	0.758567		Gm13051	predicted gene 13051
10590844	8.18266	7.96891	8.31255	7.80319	8.10351	8.20928	8.31221	8.58676	8.58555	8.09676	8.48011	8.33779		0.303178	8.24827	0.0147113	0.758567		Arhgap42	Rho GTPase activating protein 42
10436106	7.22595	7.13326	7.36646	6.90407	7.26534	7.57992	7.39354	7.2722	7.4928	7.3311	7.95059	7.85353		0.303128	7.3974	0.050116	0.758567		C330027C09Rik	RIKEN cDNA C330027C09 gene
10454353	7.52166	7.59091	7.64657	7.34463	7.16252	7.81329	7.76509	7.66226	7.92215	7.73488	7.85296	7.95967		0.302905	7.66471	0.0133169	0.758567		Mocos	molybdenum cofactor sulfurase
10440564	7.77153	7.41418	7.65383	6.95024	7.72182	8.03628	7.57866	7.83945	8.15937	7.66262	8.01422	8.11085		0.302879	7.74276	0.0932128	0.758567		Ltn1	listerin E3 ubiquitin protein ligase 1
10358597	6.46187	6.82159	6.72683	6.25511	6.68638	6.88583	7.1	6.97699	7.08785	6.34957	7.48671	6.65364		0.302857	6.79103	0.103962	0.758567		Hmcn1	hemicentin 1
10491611	8.06766	7.90735	7.9052	7.41525	7.77742	8.15601	7.93149	8.07328	8.42355	7.76537	8.39927	8.45238		0.302743	8.02285	0.0640484	0.758567		4932438A13Rik	RIKEN cDNA 4932438A13 gene
10505925	7.71136	7.63402	7.40514	7.22261	7.48849	7.67248	7.68499	7.78439	8.18519	7.51142	7.99294	7.79137		0.302698	7.6737	0.0252972	0.758567		---	---
10418500	6.48316	6.4665	6.73711	6.22621	6.41686	6.8255	6.85825	7.09065	7.04259	6.37761	6.55958	7.04281		0.302692	6.67724	0.0525588	0.758567		2010107H07Rik	RIKEN cDNA 2010107H07 gene
10461975	6.3254	6.59168	6.41073	6.41831	6.23943	6.29074	6.49943	6.83347	6.88121	6.56342	6.86464	6.44963		0.302583	6.53067	0.00903321	0.758567		1500015L24Rik	RIKEN cDNA 1500015L24 gene
10549055	5.97776	5.89118	5.45769	5.81346	5.78908	5.92007	5.83591	6.03629	6.47483	5.78046	6.38804	6.14898		0.302544	5.95948	0.0391543	0.758567		---	---
10375789	5.95797	6.10997	6.05917	5.98589	6.04387	6.38713	6.66831	6.00355	6.79562	6.3341	6.14125	6.41578		0.302435	6.24188	0.0397695	0.758567		Olfr1377	olfactory receptor 1377
10345762	6.69979	6.44952	6.434	6.23402	6.31489	7.20537	6.70184	6.84193	7.04738	6.85306	6.70447	7.00233		0.302235	6.70738	0.0604137	0.758567		Il1r1	interleukin 1 receptor, type I
10556141	6.32709	6.08238	5.95543	5.98041	5.973	5.80709	6.69697	6.2824	6.07082	6.00314	6.40361	6.48137		0.30215	6.17198	0.0295794	0.758567		Olfr495	olfactory receptor 495
10518335	8.33773	7.99331	8.14181	7.94668	8.18604	8.43296	8.12126	8.35523	8.48863	8.34281	8.82901	8.71398		0.302062	8.32412	0.0329332	0.758567		1700029I01Rik	RIKEN cDNA 1700029I01 gene
10560744	5.576	5.0621	5.85292	4.92371	5.23281	5.14262	5.23881	5.48607	5.90805	5.54037	5.89189	5.53514		0.301696	5.44921	0.0887743	0.758567		Vmn1r117	vomeronasal 1 receptor 117
10358627	6.48352	6.27111	6.56257	6.16416	6.39942	6.60642	6.78771	6.69077	6.82407	6.04413	7.21013	6.73951		0.30152	6.56529	0.0779781	0.758567		Hmcn1	hemicentin 1
10372965	8.8892	8.64078	8.88391	8.51836	8.76319	9.14493	8.9423	9.03746	9.37648	8.82145	9.31641	9.1547		0.301406	8.95743	0.0278062	0.758567		Usp15	ubiquitin specific peptidase 15
10355017	9.10863	8.9665	9.10296	8.65889	8.98526	9.4083	9.08332	9.35532	9.69245	8.80368	9.65635	9.44706		0.301273	9.18906	0.0818816	0.758567		Sumo1	SMT3 suppressor of mif two 3 homolog 1 (yeast)
10496638	9.23064	8.78512	9.10929	8.27133	8.81639	9.20662	9.13115	9.27188	9.40004	8.89287	9.25918	9.27011		0.300972	9.05372	0.0722145	0.758567		Odf2l	outer dense fiber of sperm tails 2-like
10519677	7.52327	7.3602	7.2446	7.01548	7.36137	7.32761	7.84598	7.61707	7.47608	7.26416	7.78768	7.64659		0.300836	7.45584	0.0171471	0.758567		4933402N22Rik	RIKEN cDNA 4933402N22 gene
10451677	9.14878	9.6411	8.63008	8.90817	9.06336	9.32375	9.65699	10.0817	9.46684	8.97543	9.39988	8.93718		0.300461	9.26944	0.16673	0.758567		---	---
10523756	9.14878	9.6411	8.63008	8.90817	9.06336	9.32375	9.65699	10.0817	9.46684	8.97543	9.39988	8.93718		0.300461	9.26944	0.16673	0.758567		---	---
10537504	9.14878	9.6411	8.63008	8.90817	9.06336	9.32375	9.65699	10.0817	9.46684	8.97543	9.39988	8.93718		0.300461	9.26944	0.16673	0.758567		---	---
10471675	11.1837	10.8927	10.8382	10.5733	11.037	10.8852	11.6222	11.5927	10.8304	10.9629	11.1241	11.0779		0.299998	11.0517	0.064917	0.758567		Glo1	glyoxalase 1
10605929	5.80462	5.73727	5.80348	5.10868	5.54582	6.18703	5.87266	5.94928	6.24115	5.73369	5.85593	6.33327		0.299843	5.84774	0.0867568	0.758567		Awat2	acyl-CoA wax alcohol acyltransferase 2
10579993	7.01069	7.55961	7.1083	7.46715	7.15514	7.10963	7.58873	7.71692	7.78926	6.9335	7.89112	7.2897		0.299785	7.38498	0.0845775	0.758567		Gm4787	predicted gene 4787
10502778	7.333	6.96572	7.19282	7.03082	7.04175	7.88887	7.42396	7.45379	7.91773	6.97149	7.80231	7.67986		0.299361	7.39185	0.121696	0.758567		Lphn2	latrophilin 2
10562612	7.84413	7.52912	7.64517	6.92173	7.41421	7.89208	7.52394	7.82735	8.15332	7.54633	7.96225	8.02892		0.299277	7.69071	0.0938794	0.758567		AW146154	expressed sequence AW146154
10593318	6.40096	6.08562	6.1666	6.00638	6.28013	6.11032	6.22814	6.54775	6.80065	6.04009	6.93232	6.2951		0.299004	6.32451	0.0588047	0.758567		---	---
10419458	5.12826	5.46973	5.57372	4.57247	5.83827	5.31305	5.68209	5.80334	5.77693	5.18657	5.56736	5.67236		0.298856	5.46535	0.127732	0.758567		Olfr749	olfactory receptor 749
10551421	5.56524	6.13799	5.99565	5.4682	5.77936	6.26865	6.17262	6.43067	6.32289	5.95119	6.17622	5.95416		0.298777	6.01857	0.0574951	0.758567		Zfp60	zinc finger protein 60
10403013	5.99762	5.85105	5.46456	6.04968	5.89863	5.78923	5.66431	6.08954	6.19835	6.22421	6.31121	6.35539		0.298708	5.99115	0.0360781	0.758567		---	---
10554965	8.2754	7.72019	8.05714	7.93531	7.9205	8.22264	8.13281	8.30785	8.64319	7.82718	8.69454	8.31752		0.29865	8.17119	0.0634128	0.758567		---	---
10473574	7.43459	7.10428	7.07097	6.25266	7.01353	7.32694	7.29186	7.26146	7.64306	7.05528	7.58546	7.15542		0.298261	7.18296	0.119378	0.758567		Olfr1151	olfactory receptor 1151
10361375	6.90793	6.64918	6.78153	7.19112	6.75359	6.8706	7.15216	7.03216	7.1438	7.14122	7.24562	7.22744		0.298075	7.00803	0.00513364	0.758567		Fbxo5	F-box protein 5
10492951	5.86839	6.09565	6.31315	5.80893	5.81574	6.45937	6.1371	6.56239	6.7356	5.96047	6.5817	6.17227		0.298048	6.20923	0.0809871	0.758567		---	---
10376396	6.66837	6.817	4.78356	6.78538	7.02796	6.23909	6.68443	6.64908	6.6817	6.54948	6.97204	6.57277		0.298021	6.5359	0.348599	0.801705		Trim58	tripartite motif-containing 58
10473578	6.39349	6.66421	6.08933	6.06766	6.48687	6.95783	6.54399	6.83775	6.97376	6.20462	7.20577	6.68146		0.297993	6.59223	0.1271	0.758567		Olfr1153	olfactory receptor 1153
10478936	7.3145	6.98528	6.95145	6.74528	7.18692	7.65904	7.33898	7.37215	7.58607	7.22881	7.56573	7.53848		0.29796	7.28939	0.0484549	0.758567		---	---
10399038	8.73102	8.94903	8.88647	8.29448	8.66045	9.14446	9.18791	9.08487	9.29155	8.63559	9.0382	9.21373		0.297659	8.92648	0.0588165	0.758567		Zfp386	zinc finger protein 386 (Kruppel-like)
10599028	5.46639	5.52444	5.47444	5.76832	5.58776	4.07462	5.79619	6.01077	5.6427	5.74109	5.09949	5.3909		0.297529	5.46476	0.265423	0.772123		1700023I07Rik	protein phosphatase 1, regulatory (inhibitor) subunit 2 pseudogene
10426451	6.88603	6.66624	6.8582	6.45513	6.42597	7.11315	6.85361	7.00883	6.85883	7.13712	7.38498	6.9464		0.297508	6.88288	0.0410327	0.758567		Irak4	interleukin-1 receptor-associated kinase 4
10500371	7.44057	7.31048	7.6199	7.46973	7.22593	6.94745	7.69377	7.63498	7.70417	7.6381	7.45682	7.67078		0.297429	7.48439	0.0131878	0.758567		6330549D23Rik	RIKEN cDNA 6330549D23 gene
10452980	7.69884	7.36383	7.25883	6.87	7.31434	7.65288	7.6085	7.67058	7.76394	7.44292	7.72761	7.72859		0.297236	7.5084	0.0358596	0.758567		Eif2ak2	eukaryotic translation initiation factor 2-alpha kinase 2
10564011	5.80137	5.86073	5.74198	6.49087	5.77773	5.43525	6.1615	6.03198	6.08247	6.1306	6.18366	6.30069		0.29716	5.9999	0.0518505	0.758567		Snord115	Small nucleolar RNA, C/D Box 115 cluster
10400165	8.81597	8.42927	8.8649	8.08433	8.73553	9.01646	8.75978	8.84731	9.19163	8.79583	9.06772	9.06594		0.296959	8.80622	0.0650591	0.758567		Tfb2m	transcription factor B2, mitochondrial
10577633	9.19091	8.92751	9.15254	8.65068	9.07193	9.32305	9.07971	9.29883	9.68845	9.08596	9.57853	9.36638		0.296871	9.2012	0.0449911	0.758567		Golga7	golgi autoantigen, golgin subfamily a, 7
10484555	6.78249	5.96854	6.71242	5.72854	6.16129	6.39432	6.89821	5.83217	7.50243	6.34563	6.62721	6.32301		0.296843	6.43969	0.272553	0.775271		Olfr1037	olfactory receptor 1037
10453743	6.02058	5.9942	5.89456	5.12124	5.44729	5.89412	6.13453	5.81639	6.43776	5.48498	6.43141	5.84766		0.29679	5.87706	0.152024	0.758567		---	---
10507032	7.71856	7.80341	7.99504	7.47388	7.56531	8.03178	7.89523	8.14958	8.26597	7.83416	8.17482	8.04814		0.296652	7.91299	0.0211526	0.758567		Bend5	BEN domain containing 5
10583034	9.30232	9.09187	9.27697	8.78369	9.1985	9.67568	9.21768	9.42812	9.96319	9.19857	9.83731	9.46398		0.296638	9.36982	0.0919229	0.758567		Dcun1d5	DCN1, defective in cullin neddylation 1, domain containing 5 (S. cerevisiae)
10497520	7.02196	6.61205	6.71194	6.7554	6.71674	7.1724	7.20552	7.13177	6.7865	6.81195	7.49771	7.33633		0.296549	6.98002	0.0511277	0.758567		Ect2	ect2 oncogene
10589884	6.15329	5.82056	6.15155	6.05347	5.38282	5.92789	6.26985	6.16983	6.12311	6.0952	6.29263	6.31778		0.296469	6.06316	0.0296016	0.758567		Bcl2a1c	B-cell leukemia/lymphoma 2 related protein A1c
10591188	6.65831	6.89071	6.23401	5.8406	6.76304	6.55244	6.93733	7.00425	6.83443	6.56861	6.85486	6.51843		0.296466	6.63809	0.0953092	0.758567		Olfr843	olfactory receptor 843
10599075	6.0022	6.30946	6.07928	5.42006	5.51948	5.20588	6.04621	6.59591	5.97123	5.87304	6.05496	5.77298		0.296328	5.90422	0.150333	0.758567		Gm10058	predicted gene 10058
10603986	6.0022	6.30946	6.07928	5.42006	5.51948	5.20588	6.04621	6.59591	5.97123	5.87304	6.05496	5.77298		0.296328	5.90422	0.150333	0.758567		Gm10058	predicted gene 10058
10603964	6.0022	6.30946	6.07928	5.42006	5.51948	5.20588	6.04621	6.59591	5.97123	5.87304	6.05496	5.77298		0.296328	5.90422	0.150333	0.758567		Gm10058	predicted gene 10058
10604008	6.0022	6.30946	6.07928	5.42006	5.51948	5.20588	6.04621	6.59591	5.97123	5.87304	6.05496	5.77298		0.296328	5.90422	0.150333	0.758567		Gm10058	predicted gene 10058
10604023	6.0022	6.30946	6.07928	5.42006	5.51948	5.20588	6.04621	6.59591	5.97123	5.87304	6.05496	5.77298		0.296328	5.90422	0.150333	0.758567		Gm10058	predicted gene 10058
10599096	6.0022	6.30946	6.07928	5.42006	5.51948	5.20588	6.04621	6.59591	5.97123	5.87304	6.05496	5.77298		0.296328	5.90422	0.150333	0.758567		Gm10058	predicted gene 10058
10599107	6.0022	6.30946	6.07928	5.42006	5.51948	5.20588	6.04621	6.59591	5.97123	5.87304	6.05496	5.77298		0.296328	5.90422	0.150333	0.758567		Gm10058	predicted gene 10058
10603975	6.0022	6.30946	6.07928	5.42006	5.51948	5.20588	6.04621	6.59591	5.97123	5.87304	6.05496	5.77298		0.296328	5.90422	0.150333	0.758567		Gm10058	predicted gene 10058
10603997	6.0022	6.30946	6.07928	5.42006	5.51948	5.20588	6.04621	6.59591	5.97123	5.87304	6.05496	5.77298		0.296328	5.90422	0.150333	0.758567		Gm10058	predicted gene 10058
10412616	8.66919	8.59615	8.55356	8.09365	8.5866	8.75946	8.92295	8.91486	8.92407	8.42238	9.04919	8.80309		0.296322	8.69126	0.0345483	0.758567		Rpp14	ribonuclease P 14 subunit (human)
10541349	8.5832	8.40589	8.43358	8.32342	8.31371	8.29551	8.43002	8.72815	8.82953	8.28211	9.00361	8.85965		0.296292	8.5407	0.0264153	0.758567		---	---
10591139	6.56443	5.90936	6.37316	5.98494	6.61619	6.846	6.29255	6.5857	6.93586	6.34112	7.07454	6.84171		0.296231	6.53046	0.130748	0.758567		Naalad2	N-acetylated alpha-linked acidic dipeptidase 2
10590242	5.57723	5.53189	5.6585	5.45243	4.99355	5.63159	5.68375	5.90742	5.86327	5.50094	6.16677	5.50002		0.296164	5.62228	0.0521233	0.758567		Ccr8	chemokine (C-C motif) receptor 8
10605482	13.4383	10.6245	13.3842	11.5035	13.223	13.1171	12.6676	11.6971	13.2614	13.2471	12.8686	13.3255		0.29613	12.6965	0.55104	0.866324		Gm14744	predicted gene 14744
10603541	5.97745	5.97116	5.88571	5.78284	6.01821	5.84067	6.25086	6.0191	6.46512	5.79609	6.31855	6.40244		0.296023	6.06068	0.0183228	0.758567		---	---
10405727	8.09697	7.87261	8.22862	7.52697	7.85455	8.28237	8.00337	8.20642	8.56035	7.99292	8.52051	8.35358		0.295841	8.12494	0.061115	0.758567		2410127L17Rik	RIKEN cDNA 2410127L17 gene
10412481	8.09697	7.87261	8.22862	7.52697	7.85455	8.28237	8.00337	8.20642	8.56035	7.99292	8.52051	8.35358		0.295841	8.12494	0.061115	0.758567		2410127L17Rik	RIKEN cDNA 2410127L17 gene
10452876	7.26208	7.15717	7.4155	7.06342	7.42175	7.3835	7.35706	7.64465	7.72816	7.18185	7.79642	7.76983		0.295757	7.43178	0.0252647	0.758567		---	---
10350341	5.25843	5.68795	6.06463	5.16701	5.55356	6.62079	5.92688	6.22776	6.37995	5.54387	6.16963	5.87791		0.295608	5.8732	0.21888	0.763515		Mir181b-1	microRNA 181b-1
10599377	9.59243	9.42281	9.63904	8.83175	9.43927	9.94318	9.52952	9.80669	9.9383	9.52103	9.92408	9.92057		0.295288	9.62572	0.0854384	0.758567		Stag2	stromal antigen 2
10347295	4.9316	4.93085	3.87305	5.38104	5.09348	5.13536	5.2377	5.58718	5.09075	5.2171	5.22848	4.75586		0.295282	5.03854	0.198643	0.760645		---	---
10365495	6.76222	6.75391	6.84307	6.26011	6.44196	7.03836	6.95998	6.87569	7.21556	6.78573	7.15059	6.88376		0.295281	6.83091	0.0394817	0.758567		BC030307	cDNA sequence BC030307
10363132	5.42617	5.82164	5.75196	5.39736	5.78978	5.90848	6.21816	6.0084	6.14308	5.39938	6.13123	5.96593		0.295132	5.83013	0.0578437	0.758567		Nepn	nephrocan
10473592	7.61397	7.38481	7.88467	7.0309	7.36102	8.24213	7.8415	8.0729	8.10693	7.46265	7.95963	7.84366		0.294958	7.73373	0.130381	0.758567		Olfr1183	olfactory receptor 1183
10602327	5.58921	5.65815	4.97212	5.20997	5.42738	4.26529	5.48288	5.30224	5.45794	5.7021	5.40785	5.53869		0.29493	5.33449	0.16144	0.758567		Luzp4	leucine zipper protein 4
10399666	6.62186	7.06857	6.50212	6.44274	6.49242	6.63079	6.52354	7.0423	7.26035	6.28035	7.48775	6.93347		0.294878	6.77386	0.142633	0.758567		9030624G23Rik	RIKEN cDNA 9030624G23 gene
10539653	8.77134	8.86047	8.61525	8.06565	8.50655	8.689	9.11576	8.93982	8.81218	8.60864	9.10922	8.69122		0.294764	8.73209	0.0505964	0.758567		Tprkb	Tp53rk binding protein
10449644	11.1882	10.9476	10.8313	10.6536	11.0771	10.8835	11.6454	11.6266	10.8309	10.9784	11.1916	11.0764		0.294665	11.0776	0.0689675	0.758567		Glo1	glyoxalase 1
10424221	7.3104	7.23242	7.44042	6.8924	7.13295	7.79087	7.60566	7.59684	7.62263	7.46223	7.68095	7.59868		0.294587	7.44721	0.0325273	0.758567		Wdr67	WD repeat domain 67
10558325	8.66098	8.45375	8.5569	8.23247	8.38009	8.78618	8.83008	8.65641	8.91635	8.71134	8.8988	8.82453		0.294523	8.65899	0.00873149	0.758567		Bccip	BRCA2 and CDKN1A interacting protein
10584315	6.90225	6.88228	6.44663	6.86676	6.57739	6.92718	6.97272	6.95727	7.52409	6.65233	7.29396	6.96905		0.294492	6.91433	0.0569838	0.758567		---	---
10503882	8.42119	8.33083	8.62116	7.64034	8.22299	8.74984	8.33559	8.64467	8.95131	8.10256	8.87338	8.84492		0.294345	8.47823	0.149595	0.758567		Rngtt	RNA guanylyltransferase and 5'-phosphatase
10353010	7.2938	7.16939	6.92357	6.63356	7.12643	7.36254	7.20236	7.21044	7.47713	7.05748	7.40626	7.92148		0.29431	7.23204	0.0796869	0.758567		Mybl1	myeloblastosis oncogene-like 1
10437936	5.75561	5.90164	5.9591	5.90039	5.87199	5.56065	6.17803	6.62602	5.91312	5.75533	6.19014	6.05203		0.294216	5.97201	0.0411655	0.758567		F830005K03Rik	RIKEN cDNA F830005K03 gene
10359635	8.11539	7.87466	7.93328	7.51131	7.7878	8.20728	8.2195	7.96767	8.38146	8.0528	8.36402	8.20893		0.29411	8.05201	0.0275117	0.758567		Gorab	golgin, RAB6-interacting
10497066	9.40921	9.1139	9.20945	8.78833	9.17356	9.43016	9.41468	9.52476	9.80081	9.19978	9.5197	9.42921		0.294057	9.33446	0.030331	0.758567		Zranb2	zinc finger, RAN-binding domain containing 2
10474504	8.54396	9.01475	8.55692	8.37781	8.5082	8.56459	9.22071	9.24368	8.72364	8.22864	9.14289	8.77101		0.294056	8.7414	0.106643	0.758567		Olfr1289	olfactory receptor 1289
10475686	7.71556	7.39216	7.69869	7.45242	7.48782	8.13992	7.69297	7.93143	8.28722	7.51728	8.19885	8.02282		0.294	7.79476	0.0779098	0.758567		Ap4e1	adaptor-related protein complex AP-4, epsilon 1
10380135	5.97713	5.95828	5.90215	5.86207	6.02952	5.35838	6.16489	5.91441	5.95011	6.13737	6.44946	6.23471		0.293902	5.99487	0.0343281	0.758567		Mir142	microRNA 142
10526693	6.56086	6.62493	5.90228	6.47962	6.54311	6.52327	6.8197	6.94058	6.88145	6.67828	6.73749	6.33964		0.293846	6.58594	0.0462466	0.758567		Zcwpw1	zinc finger, CW type with PWWP domain 1
10358543	6.49774	6.92267	6.65297	6.10513	6.38677	6.63439	6.92989	6.85404	7.08595	6.14679	7.19853	6.74741		0.293821	6.68019	0.114542	0.758567		Hmcn1	hemicentin 1
10592406	6.03995	5.78391	5.88208	5.73214	6.0112	6.34682	6.36109	5.95229	6.53853	5.82841	6.61639	6.2623		0.293817	6.11292	0.0680879	0.758567		Olfr952	olfactory receptor 952
10358330	7.73528	7.34722	7.73424	7.06737	7.30316	7.82509	7.57374	7.7703	8.05157	7.49252	8.05065	7.83615		0.293762	7.64894	0.0675427	0.758567		BC026782	cDNA sequence BC026782
10550822	6.0977	6.14565	4.46623	6.32284	6.19627	5.89159	6.42648	6.24255	6.23758	6.23834	6.19431	5.543		0.293665	6.00021	0.308816	0.787285		Vmn1r179	vomeronasal 1 receptor 179
10608501	5.79123	5.67702	5.49112	5.9542	6.70717	6.02149	6.004	5.42413	5.90116	6.76905	6.70224	6.60288		0.29354	6.08714	0.263956	0.772088		Ssty2	spermiogenesis specific transcript on the Y 2
10608277	5.79123	5.67702	5.49112	5.9542	6.70717	6.02149	6.004	5.42413	5.90116	6.76905	6.70224	6.60288		0.29354	6.08714	0.263956	0.772088		Ssty2	spermiogenesis specific transcript on the Y 2
10514478	7.75055	7.93279	7.95985	7.15631	7.82734	7.97008	7.9073	7.98994	8.24147	7.70117	8.31979	8.19711		0.293312	7.91281	0.0707747	0.758567		Cyp2j13	cytochrome P450, family 2, subfamily j, polypeptide 13
10406968	6.03674	5.67143	5.78464	5.39041	5.97841	6.2344	6.02936	6.24982	6.06525	5.50452	6.91003	6.09602		0.293164	5.99592	0.169758	0.758567		Cenpk	centromere protein K
10502335	5.77903	5.0485	5.12618	6.34165	5.00605	6.06426	5.7171	5.86193	5.32736	6.46173	6.06005	5.69634		0.29314	5.70752	0.269481	0.772953		Bank1	B-cell scaffold protein with ankyrin repeats 1
10359480	6.64188	6.72256	6.50455	6.73948	6.79201	6.16177	6.47388	6.67427	7.16543	6.96707	7.06854	6.97174		0.293115	6.74027	0.0503639	0.758567		Dnm3	dynamin 3
10410778	6.82775	7.16202	6.71417	6.71015	6.61031	6.66746	7.46053	6.94345	7.23793	6.83407	6.93394	7.04027		0.293058	6.9285	0.0314432	0.758567		Gpr98	G protein-coupled receptor 98
10546417	6.57858	6.58845	6.04326	6.82835	6.80207	5.27709	6.6948	6.83211	6.40211	6.88913	6.78311	6.2748		0.29304	6.49949	0.240543	0.769166		Trh	thyrotropin releasing hormone
10583340	10.9095	10.7531	10.8781	10.3836	10.6028	11.064	10.8772	11.1083	11.2464	10.7697	11.2601	11.0877		0.293038	10.9117	0.0339609	0.758567		Npm1	nucleophosmin 1
10491805	8.03379	7.79286	7.88985	7.55982	7.83699	8.28397	8.47459	8.3011	7.97928	7.8203	8.3473	8.23234		0.292937	8.04602	0.0482075	0.758567		Plk4	polo-like kinase 4 (Drosophila)
10608630	5.9961	5.74435	5.71499	6.05744	6.7564	6.05513	6.11116	5.66663	6.09908	6.82907	6.73767	6.63786		0.292845	6.20049	0.204012	0.760886		Ssty2	spermiogenesis specific transcript on the Y 2
10503180	7.31179	7.12205	7.37975	7.2603	7.22585	7.71466	7.06998	7.62438	8.0953	7.12076	8.15565	7.70348		0.292527	7.482	0.145367	0.758567		Chd7	chromodomain helicase DNA binding protein 7
10405211	6.9943	7.19501	6.85799	7.27614	7.15837	7.31455	7.60581	7.24787	7.33601	7.42411	7.33506	7.60255		0.292509	7.27898	0.0101046	0.758567		Gadd45g	growth arrest and DNA-damage-inducible 45 gamma
10360026	9.82324	9.41049	9.67051	9.38726	9.36919	9.89561	9.54688	9.81559	10.3817	9.5324	10.0805	9.95399		0.292468	9.73895	0.0788361	0.758567		Uqcrb	ubiquinol-cytochrome c reductase binding protein
10422496	6.85986	6.85732	6.89369	6.98191	6.8237	6.56098	7.36836	7.33356	7.05114	7.14487	7.19967	6.63454		0.292446	6.9758	0.029926	0.758567		Gpr183	G protein-coupled receptor 183
10582888	9.74649	9.71933	9.62765	10.3484	9.83758	9.01989	9.99516	10.3469	10.0598	9.65133	10.4983	9.49926		0.291904	9.86251	0.193147	0.759836		---	---
10532921	6.72582	6.9983	6.73004	7.0146	6.49034	6.80945	6.86806	7.11446	7.1993	7.26533	7.05537	7.01673		0.291783	6.94065	0.0124626	0.758567		Sppl3	signal peptide peptidase 3
10350392	5.88997	5.7584	5.01637	5.65234	5.9614	6.3422	6.14837	5.94953	5.85855	6.00516	6.271	6.13841		0.291724	5.91598	0.117902	0.758567		Aspm	asp (abnormal spindle)-like, microcephaly associated (Drosophila)
10445178	6.9713	6.68702	6.98127	6.01352	6.54531	7.22763	7.20133	6.90173	7.19353	6.69796	7.22739	6.95433		0.291702	6.88353	0.127888	0.758567		Olfr135	olfactory receptor 135
10408212	8.22242	8.50529	8.47897	8.42139	8.08808	8.58657	8.69744	8.95904	8.69789	8.32372	8.7889	8.58462		0.29148	8.52953	0.0244171	0.758567		Hist1h2be	histone cluster 1, H2be
10491060	6.918	7.06159	6.92077	6.61659	6.82812	6.78374	7.03055	7.19868	7.41772	6.66332	7.31386	7.25182		0.291188	7.0004	0.0330457	0.758567		---	---
10587659	5.93482	5.83259	6.09976	5.8918	5.90638	4.95581	5.88003	5.93942	6.09669	6.28725	6.01924	6.14555		0.291169	5.91578	0.099872	0.758567		Trim43a	tripartite motif-containing 43A
10511333	7.70106	7.68211	7.60831	7.17184	7.60603	8.07305	7.66222	7.82436	8.1626	7.8841	7.99489	8.06087		0.291109	7.78595	0.0462587	0.758567		Plag1	pleiomorphic adenoma gene 1
10456556	6.24327	5.62551	6.49727	6.41355	6.26581	6.48353	6.65092	6.14381	6.7158	6.70765	6.48999	6.56676		0.290995	6.40032	0.0734774	0.758567		Stard6	StAR-related lipid transfer (START) domain containing 6
10413270	6.47797	6.35839	5.81646	5.9666	6.55065	6.08743	6.41965	6.48077	6.69131	6.38626	6.74179	6.28217		0.290741	6.35495	0.0502004	0.758567		---	---
10428407	5.92842	6.11605	6.58466	5.77453	5.80717	6.76814	6.99713	6.80515	6.53966	6.08322	5.70634	6.59184		0.290727	6.30853	0.235862	0.768862		Tmem74	transmembrane protein 74
10535659	5.39545	5.58623	5.22865	5.37598	5.53018	4.17124	5.4277	5.8962	5.32342	5.46559	5.61465	5.30444		0.290713	5.35998	0.192326	0.759086		Cyp3a16	cytochrome P450, family 3, subfamily a, polypeptide 16
10457938	9.44527	9.28626	9.0553	8.95785	9.22959	9.5208	9.23578	9.67911	9.96733	8.93723	9.88163	9.53756		0.290596	9.39448	0.110061	0.758567		---	---
10420758	6.10913	6.64091	6.0228	6.4614	6.73209	6.45593	6.41986	7.04145	6.90086	6.59341	6.7433	6.46689		0.290586	6.549	0.0651805	0.758567		Blk	B lymphoid kinase
10585347	6.55327	6.09157	5.7486	6.04612	5.79765	6.20503	6.52016	6.40495	5.96581	6.0885	6.71239	6.49296		0.290424	6.21892	0.0835449	0.758567		4930550C14Rik	RIKEN cDNA 4930550C14 gene
10472372	8.00514	8.29297	8.1631	7.74027	8.19631	8.4958	8.27052	8.39815	8.80962	7.90285	8.76938	8.48516		0.290351	8.29411	0.0937322	0.758567		Scn2a1	sodium channel, voltage-gated, type II, alpha 1
10598183	5.62179	5.73345	6.28585	5.3769	5.57469	5.20073	6.07402	6.32807	6.05947	5.93741	5.43182	5.70454		0.290318	5.77739	0.135348	0.758567		Gm2799	predicted gene 2799
10358652	7.68635	7.93	7.56139	7.31773	7.49558	8.0226	8.07913	8.07048	7.89311	7.40083	8.47354	7.83843		0.290314	7.8141	0.105951	0.758567		Hmcn1	hemicentin 1
10602704	5.85884	6.90033	5.91545	6.02195	6.42307	6.34049	6.68667	6.44854	6.57835	6.43187	6.45527	6.59985		0.290071	6.38839	0.084257	0.758567		Klf8	Kruppel-like factor 8
10473976	7.23767	6.89837	7.40236	6.16899	7.04491	7.5091	7.33633	7.44429	7.38654	7.02592	7.31174	7.49685		0.290043	7.18859	0.151942	0.758567		Harbi1	harbinger transposase derived 1
10353727	5.64802	5.64141	5.95653	5.93703	5.25652	5.47657	5.81836	6.14115	5.85469	6.07673	6.30707	5.45804		0.289992	5.79768	0.0811093	0.758567		---	---
10411082	7.10348	6.85418	6.86893	6.92619	6.88057	6.81546	6.85929	6.92781	7.03489	7.75684	7.6812	6.92744		0.289778	7.05302	0.0925784	0.758567		Thbs4	thrombospondin 4
10384652	7.72685	7.37964	7.5241	7.25056	7.30051	7.61608	7.80788	7.51082	7.86944	7.42931	8.0858	7.83278		0.289716	7.61115	0.0333279	0.758567		---	---
10485963	6.69834	6.66329	6.46423	6.98406	6.63055	7.09582	7.01656	6.784	6.75723	6.96323	7.69321	7.05976		0.289619	6.90086	0.0888142	0.758567		Arhgap11a	Rho GTPase activating protein 11A
10349648	7.68346	7.15482	6.43429	7.79872	6.77871	7.42148	7.20683	7.20734	6.79665	7.42005	9.13969	7.23835		0.289574	7.3567	0.431638	0.82853		Ctse	cathepsin E
10458334	7.70796	7.37384	7.87891	7.20208	7.35108	7.8215	7.85616	7.69172	8.00494	7.57674	7.99124	7.95151		0.289491	7.70064	0.0441605	0.758567		Pfdn1	prefoldin 1
10491825	6.85646	7.18699	6.69378	6.76333	6.5737	7.01845	7.12791	7.0243	7.26752	6.94023	7.33022	7.13908		0.289424	6.9935	0.0195861	0.758567		3110057O12Rik	RIKEN cDNA 3110057O12 gene
10442037	8.37275	8.11154	7.94428	7.60945	8.16631	8.66396	8.30147	8.47086	8.66398	7.77752	8.79372	8.59577		0.289172	8.2893	0.153384	0.758567		BC018101	cDNA sequence BC018101
10594251	6.2817	6.14741	6.17377	6.11371	6.0904	6.7763	6.31157	6.39757	6.51909	6.18394	7.22231	6.68379		0.289163	6.40846	0.113276	0.758567		Kif23	kinesin family member 23
10445147	8.37912	7.9727	7.97171	7.96907	8.08065	8.13302	8.23115	8.43628	8.37626	8.52563	8.44106	8.23068		0.289131	8.22894	0.00605349	0.758567		Olfr119	olfactory receptor 119
10490872	8.37064	8.08736	8.2707	7.51061	8.144	8.54046	8.48307	8.41048	8.54463	8.42522	8.34728	8.44721		0.289021	8.29847	0.058545	0.758567		Lrrcc1	leucine rich repeat and coiled-coil domain containing 1
10488441	7.69423	7.34838	7.62673	6.72943	7.21579	7.84103	7.7523	7.69188	7.67092	7.51237	7.83536	7.72613		0.288894	7.55371	0.0920581	0.758567		Zfp120	zinc finger protein 120
10511651	5.66879	5.33869	5.72003	5.54973	5.44622	5.22961	5.66631	5.41537	6.15729	5.88775	5.76691	5.79229		0.288809	5.63658	0.0349616	0.758567		Lrrc69	leucine rich repeat containing 69
10442258	8.40786	8.10167	8.42571	7.54965	8.16529	8.70178	8.371	8.48062	8.61236	8.47126	8.39581	8.75373		0.288802	8.36973	0.0927974	0.758567		4930432O21Rik	RIKEN cDNA 4930432O21 gene
10592465	6.87864	6.94809	6.69932	6.6274	7.11512	6.92381	7.28743	7.13359	7.46755	6.92878	7.29795	6.80729		0.288369	7.00958	0.033102	0.758567		Olfr983	olfactory receptor 983
10475247	7.65326	7.37366	7.60233	7.39187	7.521	7.65011	7.96427	7.88267	7.75454	7.84154	7.62859	7.8498		0.288197	7.67614	0.00320917	0.758567		Tmem62	transmembrane protein 62
10527801	5.2596	5.88544	5.55828	4.22892	5.83524	5.98595	5.41403	5.84761	5.79238	5.25809	6.17472	5.99565		0.288177	5.60299	0.308939	0.787542		Brca2	breast cancer 2
10408113	7.72601	8.05957	7.57923	8.10692	7.13754	7.45989	8.55899	8.37892	7.5146	7.73495	7.86868	7.74115		0.288024	7.8222	0.182596	0.759086		Hist1h4i	histone cluster 1, H4i
10564177	4.81015	3.86724	4.77009	6.55939	4.59552	5.46132	5.12974	5.06261	5.5192	5.51879	5.19621	5.36489		0.287953	5.15459	0.412049	0.823023		Snord116	small nucleolar RNA, C/D box 116 cluster
10604850	8.60983	8.44713	8.119	8.23339	8.44727	8.29763	8.52341	8.75875	8.91996	8.13914	8.90966	8.63101		0.287945	8.50302	0.0498043	0.758567		---	---
10495867	7.90101	7.59608	7.61512	7.3351	7.63461	7.73597	7.82475	7.9921	8.08808	7.52839	8.13331	7.97861		0.28789	7.78026	0.0272979	0.758567		Gm9372	predicted gene 9372
10426397	6.4534	6.93804	6.41175	6.94031	6.56044	6.89463	7.56796	6.66606	6.60973	7.00684	7.00302	7.07217		0.28787	6.8437	0.0976318	0.758567		Cntn1	contactin 1
10390886	5.45924	5.88866	5.11096	5.78176	5.41285	4.81701	5.52439	5.54816	5.91019	5.46832	5.79671	5.94909		0.28773	5.55561	0.116635	0.758567		Krtap3-3	keratin associated protein 3-3
10396840	6.12432	6.32	5.88102	6.41685	5.71937	6.28687	6.59313	6.32529	6.07515	6.51132	6.72	6.24986		0.287721	6.2686	0.0606293	0.758567		Rdh12	retinol dehydrogenase 12
10361824	7.04236	6.91313	6.15412	6.13992	7.00253	7.0754	7.20292	7.11486	7.28596	6.00035	7.43061	7.01896		0.2877	6.86509	0.270819	0.774079		---	---
10596303	9.16856	9.02246	9.15749	9.0691	9.26575	9.30449	9.57249	9.49408	9.32485	9.51645	9.38047	9.4257		0.2877	9.30849	0.0016155	0.758567		Acpp	acid phosphatase, prostate
10345928	5.85664	5.91519	5.1956	4.9111	5.85119	4.64889	5.86538	5.95066	5.51233	5.35906	5.50341	5.91296		0.287533	5.5402	0.221988	0.763515		---	---
10506213	6.84683	6.74867	7.00287	6.41819	6.73966	7.096	7.4983	7.24958	6.83357	6.51639	7.45891	7.01994		0.287409	6.95241	0.113538	0.758567		Ube2u	ubiquitin-conjugating enzyme E2U (putative)
10601819	7.82448	7.8023	7.89478	7.46698	7.7709	8.14931	7.92261	8.10688	8.47407	7.57172	8.28518	8.27224		0.287325	7.96179	0.0755127	0.758567		Gprasp1	G protein-coupled receptor associated sorting protein 1
10407467	8.37932	8.22763	8.1928	7.95997	7.90722	8.45184	8.39966	8.48969	8.73307	8.00982	8.66077	8.54969		0.287319	8.33012	0.0477302	0.758567		Akr1e1	aldo-keto reductase family 1, member E1
10503955	5.58833	5.60996	5.02479	5.11531	5.52528	4.76071	5.60935	5.36385	5.80463	5.1696	5.64636	5.75441		0.287303	5.41438	0.100842	0.758567		---	---
10537227	6.72966	6.23068	6.41981	6.40825	6.47247	6.94	6.72864	6.79631	6.94485	6.51418	6.75378	7.18637		0.287211	6.67708	0.0502109	0.758567		Tmem140	transmembrane protein 140
10484731	7.34125	7.2366	7.05923	7.10143	6.9467	7.26311	7.93704	7.57062	7.61909	6.81691	7.50157	7.22603		0.287155	7.30163	0.0887294	0.758567		Olfr1173	olfactory receptor 1173
10581111	9.0792	8.69934	8.93139	8.47351	8.83031	9.16473	9.05071	9.05877	9.31295	8.95785	9.25498	9.26585		0.287103	9.00663	0.0289749	0.758567		Nae1	NEDD8 activating enzyme E1 subunit 1
10579952	6.82393	6.18219	6.16171	6.3727	6.33873	6.67612	6.53106	6.35303	6.85565	6.44785	6.94385	7.14639		0.287073	6.56943	0.0907507	0.758567		---	---
10592983	8.67866	8.53991	8.91079	8.60222	8.54348	9.07234	8.77181	9.02517	9.27369	8.70427	9.25604	9.03779		0.286895	8.86801	0.0414124	0.758567		Atp5l	ATP synthase, H+ transporting, mitochondrial F0 complex, subunit g
10503172	7.43611	7.19468	7.2947	7.44117	7.57002	7.7761	7.42439	7.65966	8.07644	7.28557	8.06305	7.92412		0.286738	7.5955	0.0788619	0.758567		Chd7	chromodomain helicase DNA binding protein 7
10544438	6.83535	6.99054	6.81699	6.87964	7.12837	7.21762	7.53009	7.03687	7.55257	7.04687	7.52256	6.89963		0.28668	7.12142	0.0511831	0.758567		Olfr457	olfactory receptor 457
10599032	8.32806	8.08507	8.31303	7.63861	8.01776	8.59051	8.24054	8.47241	8.73393	8.21752	8.48762	8.54092		0.286652	8.3055	0.0712383	0.758567		Wdr44	WD repeat domain 44
10592463	6.8022	6.54682	6.27816	5.92896	6.51908	6.7558	6.99058	6.48147	6.90724	6.55765	6.90911	6.70381		0.286472	6.61507	0.0752087	0.758567		Olfr980	olfactory receptor 980
10564005	5.22041	5.26342	5.21403	5.8763	5.3012	4.87784	5.6632	5.43151	5.53181	5.71168	5.70464	5.42821		0.286305	5.43535	0.0549133	0.758567		---	---
10447429	8.20217	7.99438	8.15562	7.96483	8.16143	8.07793	8.31181	8.37206	8.52408	8.07519	8.58173	8.40925		0.286293	8.23587	0.00689882	0.758567		Gm4832	predicted gene 4832
10541507	5.72655	5.83729	6.21493	6.13311	5.50019	5.99103	6.15585	6.39149	5.99181	6.43528	6.0583	6.08719		0.286139	6.04358	0.042414	0.758567		Aicda	activation-induced cytidine deaminase
10599333	8.64416	8.49432	8.82762	8.50814	8.4949	8.95648	8.74249	8.93137	9.19183	8.67786	9.14555	8.95183		0.285886	8.79721	0.026941	0.758567		Atp5l	ATP synthase, H+ transporting, mitochondrial F0 complex, subunit g
10591072	6.37976	6.28779	5.89987	6.13294	6.7157	6.8884	6.6155	6.66554	6.56442	6.75082	6.35584	7.06688		0.28576	6.52696	0.106128	0.758567		Ccdc67	coiled-coil domain containing 67
10560474	6.28933	5.96295	5.52825	5.97189	5.97412	5.86903	6.08382	6.44871	5.98325	5.8601	6.57485	6.35937		0.285755	6.07547	0.0685879	0.758567		Ppm1n	protein phosphatase, Mg2+/Mn2+ dependent, 1N (putative)
10388284	8.52583	8.09256	8.20355	7.08051	8.1584	8.31169	8.32305	8.1754	8.29344	8.23979	8.33797	8.71725		0.285729	8.20495	0.17716	0.759086		Olfr389	olfactory receptor 389
10514398	8.40506	8.49149	8.33009	8.03066	8.27191	8.85646	8.57413	8.71672	8.83214	8.4538	8.86146	8.6617		0.285712	8.54047	0.0384639	0.758567		5830433M19Rik	RIKEN cDNA 5830433M19 gene
10474488	8.58743	8.35771	8.97182	8.99216	8.65124	8.92489	9.18437	9.15903	8.72631	9.23813	9.0989	8.79268		0.285694	8.89039	0.0485179	0.758567		Olfr1281	olfactory receptor 1281
10521515	7.0374	6.69062	6.77454	7.05158	6.92437	6.55998	7.09553	7.13159	7.26471	7.22068	7.14967	6.88964		0.285558	6.98253	0.0131529	0.758567		Evc2	Ellis van Creveld syndrome 2 homolog (human)
10344743	6.71844	6.67846	6.13007	6.76865	6.32389	6.52833	7.23475	6.90329	6.8108	6.36041	6.60102	6.95005		0.285414	6.66735	0.0796327	0.758567		3110035E14Rik	RIKEN cDNA 3110035E14 gene
10597076	5.28981	5.7325	5.63478	5.50219	5.52445	5.57978	5.68787	5.53512	5.94467	5.64455	6.04125	6.1224		0.285391	5.68661	0.0258221	0.758567		Fbxw18	F-box and WD-40 domain protein 18
10528662	8.70829	8.53665	8.93347	8.6288	8.56853	9.05908	8.80296	9.04461	9.28824	8.72159	9.26263	9.02696		0.285361	8.88182	0.0381667	0.758567		Atp5l	ATP synthase, H+ transporting, mitochondrial F0 complex, subunit g
10381133	5.32302	5.38321	5.31503	4.86999	4.8082	5.74122	6.04551	5.85988	5.40663	5.08933	5.18531	5.56435		0.285054	5.38264	0.15931	0.758567		Klhl10	kelch-like 10 (Drosophila)
10595892	6.38548	6.32528	5.83045	6.33521	6.72631	5.38231	6.51928	6.44509	6.49473	6.54604	6.42957	6.26001		0.284945	6.30665	0.143314	0.758567		2610303G11Rik	RIKEN cDNA 2610303G11 gene
10533844	7.0188	7.0705	7.0271	6.77267	6.84907	6.96108	7.02004	7.28526	7.21633	7.33331	7.16783	7.38509		0.284773	7.09226	0.00384199	0.758567		Rilpl2	Rab interacting lysosomal protein-like 2
10377018	5.49993	5.83786	5.18131	5.73125	5.66986	5.20826	5.91828	6.23848	5.75703	5.6899	6.0944	5.13821		0.284638	5.66373	0.133614	0.758567		Myh3	myosin, heavy polypeptide 3, skeletal muscle, embryonic
10492004	6.46529	6.69825	6.53402	6.36483	6.50785	6.27094	6.84674	6.76015	6.92434	6.60973	6.82154	6.5862		0.284583	6.61582	0.00663652	0.758567		---	---
10599086	5.7324	5.88011	6.25256	5.61557	5.51201	5.45814	5.96508	6.23417	6.17282	6.19817	5.65597	5.93182		0.284541	5.88407	0.0654461	0.758567		---	---
10398434	5.50311	6.00295	5.51626	5.98724	5.88975	5.13937	5.97852	5.77908	5.82	6.06669	6.07726	6.02226		0.284187	5.81521	0.0659073	0.758567		Mir541	microRNA 541
10570720	6.71169	6.20321	6.30235	6.16119	6.63373	5.62575	6.83934	6.74109	6.72835	6.3223	6.3936	6.31604		0.283801	6.41489	0.122527	0.758567		---	---
10480490	6.73426	6.23331	6.29566	6.15067	6.36127	6.46016	6.54436	6.5215	6.89733	6.63883	6.6943	6.6403		0.283546	6.51433	0.0159368	0.758567		---	---
10485597	8.07572	7.88044	7.99554	7.65241	7.61138	8.09654	8.25363	8.16805	8.47791	7.61052	8.2231	8.27859		0.283297	8.02698	0.063176	0.758567		Depdc7	DEP domain containing 7
10427718	8.60208	8.35976	8.63508	8.18301	8.53418	8.93297	8.78594	8.79912	8.96212	8.52381	8.9917	8.88347		0.28318	8.68277	0.036546	0.758567		Brix1	BRX1, biogenesis of ribosomes, homolog (S. cerevisiae)
10430066	5.46897	5.63128	5.81234	6.09572	6.28214	5.55104	6.23994	5.80375	6.00568	6.42928	6.14561	5.91539		0.283029	5.94843	0.0832506	0.758567		Foxh1	forkhead box H1
10473586	8.14791	8.06148	7.83962	7.75436	7.96908	8.08005	8.64441	8.3868	8.21608	7.99997	8.26906	8.03323		0.282838	8.11684	0.0274137	0.758567		Olfr1168	olfactory receptor 1168
10445183	9.85667	9.87045	9.52691	9.16149	9.39805	9.44522	10.0424	10.238	9.70568	9.40019	10.0399	9.52954		0.282808	9.68454	0.106365	0.758567		Olfr136	olfactory receptor 136
10542714	9.16605	9.21895	8.90872	8.82231	8.92586	9.34428	9.32742	9.44083	9.4533	8.90761	9.63942	9.313		0.28257	9.20564	0.043225	0.758567		Lyrm5	LYR motif containing 5
10373630	8.57239	8.76552	8.41367	8.31594	8.54017	8.77782	8.89087	8.98403	8.9909	8.49024	9.12435	8.60006		0.282494	8.7055	0.0379803	0.758567		Olfr801	olfactory receptor 801
10503036	8.06174	8.02555	8.2645	8.07233	8.16488	8.47797	8.33598	8.451	8.84883	7.88154	8.79671	8.44702		0.28235	8.31901	0.0808392	0.758567		Srsf11	serine/arginine-rich splicing factor 11
10462822	8.4433	8.14414	8.27075	7.72789	8.27412	8.46456	8.38475	8.52193	8.66328	8.25492	8.6891	8.50455		0.282292	8.36194	0.0411679	0.758567		Exoc6	exocyst complex component 6
10579054	7.16701	6.93495	7.38638	7.34418	6.96503	7.51609	7.36118	7.20196	7.53917	7.64319	7.53327	7.72796		0.282181	7.36003	0.0361116	0.758567		4930467E23Rik	RIKEN cDNA 4930467E23 gene
10605542	7.38276	7.85819	7.44742	7.73978	7.42788	7.75878	7.63451	7.93709	8.09176	7.70815	8.0369	7.89919		0.282132	7.74353	0.0244461	0.758567		Mageb16	melanoma antigen family B, 16
10559745	5.61669	5.77974	5.4185	5.74444	5.41079	5.50964	5.35087	6.12094	6.2022	5.74179	5.88277	5.87312		0.281983	5.72096	0.0543326	0.758567		Vmn2r28	vomeronasal 2, receptor 28
10483148	4.68304	5.85762	5.11064	5.08268	5.44019	4.65089	5.51493	5.47333	5.6553	5.12558	5.79474	4.95277		0.281931	5.27848	0.197639	0.760645		---	---
10391061	5.46783	5.99785	5.3198	5.85794	5.61739	4.14525	5.61395	5.78216	5.70906	5.70949	5.55692	5.72495		0.281747	5.54188	0.271608	0.774779		Krt16	keratin 16
10559816	8.41137	8.00104	8.06811	7.84673	8.04063	8.58505	8.3424	8.5151	8.57252	8.22627	8.57113	8.4154		0.281649	8.29965	0.0396738	0.758567		---	---
10345807	6.98862	6.03022	6.13146	6.72438	6.53356	6.44647	7.11386	6.87849	6.48321	6.1715	6.90534	6.99209		0.281629	6.6166	0.160086	0.758567		Il18r1	interleukin 18 receptor 1
10455080	6.22435	6.59731	7.01	6.54483	6.26663	7.21646	6.79845	7.13402	6.75799	6.81893	7.07496	6.96497		0.281626	6.78407	0.105707	0.758567		Pcdhb9	protocadherin beta 9
10593058	4.62183	4.90738	4.69497	4.6641	4.99823	5.32462	5.04528	5.32099	5.17702	4.87609	5.47079	5.01057		0.281601	5.00932	0.056205	0.758567		---	---
10372421	6.08884	6.06565	6.13879	6.44302	5.80775	4.8814	6.23668	5.94334	6.29964	6.12814	6.16453	6.34222		0.28152	6.045	0.197449	0.760645		Trhde	TRH-degrading enzyme
10511444	6.80919	6.81543	7.06213	6.82154	7.03333	7.09448	6.75668	7.33735	7.54818	7.01102	7.44624	7.22563		0.2815	7.0801	0.0454254	0.758567		Gm11810	predicted gene 11810
10357001	7.20255	7.24267	6.56142	7.10067	7.55137	7.07085	7.3373	7.38725	7.42842	7.27829	7.49371	7.49339		0.281473	7.26232	0.0506104	0.758567		---	---
10484685	6.72469	6.71843	6.32518	5.94732	6.84189	6.77223	7.25208	6.66156	6.87908	6.49567	6.89935	6.83084		0.281473	6.69569	0.108543	0.758567		Olfr1135	olfactory receptor 1135
10603051	7.68889	7.54354	7.78472	7.22574	7.6153	8.03471	7.79913	7.7985	8.13185	7.72708	8.19768	7.92715		0.281412	7.78952	0.0489013	0.758567		Ap1s2	adaptor-related protein complex 1, sigma 2 subunit
10468287	9.74491	9.55097	9.58468	9.58748	9.56085	9.77994	9.6619	9.94151	10.1889	9.56682	10.2321	9.90552		0.281309	9.77546	0.0296505	0.758567		Usmg5	upregulated during skeletal muscle growth 5
10538832	8.7096	8.29575	8.67985	8.10947	8.43903	8.85326	8.69698	8.56029	8.81606	8.9004	8.90902	8.89187		0.281276	8.65513	0.0413698	0.758567		Mad2l1	MAD2 mitotic arrest deficient-like 1 (yeast)
10598049	11.1834	10.7858	10.9871	10.7576	10.9057	11.0701	11.0531	11.2134	11.5389	10.7067	11.5955	11.2696		0.281215	11.0889	0.0680929	0.758567		ND3	NADH dehydrogenase subunit 3
10425981	6.81413	6.83833	6.99011	6.45262	6.81639	6.68027	6.88452	7.20688	7.15759	6.63974	7.25451	7.13551		0.281148	6.90588	0.0344299	0.758567		Gm4825	predicted pseudogene 4825
10360377	6.3915	6.00629	6.21508	5.93849	6.01024	5.8608	6.32606	6.35294	6.53369	5.93529	6.66003	6.30087		0.28108	6.21094	0.0417125	0.758567		AI607873	expressed sequence AI607873
10485656	8.76504	8.87165	8.78633	8.41188	8.7321	9.01013	9.01392	8.99179	9.01075	8.93722	9.27332	9.03651		0.281064	8.90339	0.0128599	0.758567		Elp4	elongation protein 4 homolog (S. cerevisiae)
10518568	6.44702	6.58654	6.52084	5.8838	6.36991	5.96701	6.30035	6.51703	6.90095	6.26142	6.72394	6.75745		0.281007	6.43636	0.0852575	0.758567		---	---
10424424	6.3454	6.24478	5.83292	6.44991	5.52266	5.04524	6.16678	6.54385	6.12045	6.09231	6.04064	6.16286		0.280997	6.04732	0.210187	0.760886		Gsdmcl1	gasdermin C-like 1
10372191	7.64721	7.34303	7.38475	7.09016	7.52275	7.71477	7.74846	7.7865	7.75693	7.60996	7.84811	7.63859		0.280983	7.59094	0.0163369	0.758567		BC067068	cDNA sequence BC067068
10412711	9.83471	9.35659	9.69878	9.38754	9.42246	9.89591	9.53324	9.82596	10.4339	9.37927	10.1658	9.9437		0.280971	9.73982	0.127794	0.758567		Uqcrb	ubiquinol-cytochrome c reductase binding protein
10379820	7.24177	6.99657	7.1319	7.29632	7.11612	7.54887	7.3139	7.29731	7.70546	7.41304	7.79214	7.49531		0.280935	7.36239	0.0274294	0.758567		Acaca	acetyl-Coenzyme A carboxylase alpha
10485982	6.78562	7.01191	6.7114	6.46896	6.85406	6.51463	6.86062	7.19964	7.16644	6.68065	7.06977	7.05475		0.28088	6.86487	0.0294938	0.758567		Actc1	actin, alpha, cardiac muscle 1
10363181	6.1366	5.63054	6.42127	6.37469	6.20437	6.43369	6.63004	6.05172	6.66146	6.59338	6.41907	6.53022		0.28079	6.34059	0.0760266	0.758567		Stard6	StAR-related lipid transfer (START) domain containing 6
10582882	9.96575	9.98548	9.81982	10.4163	10.1446	9.40196	10.1973	10.5581	10.3922	9.78273	10.7842	9.70395		0.280754	10.096	0.189512	0.759086		---	---
10492628	8.62389	8.36285	8.48415	7.92796	8.36748	8.75767	8.76273	8.71368	8.60443	8.67137	8.69538	8.76017		0.280625	8.56098	0.0317942	0.758567		Serpini1	serine (or cysteine) peptidase inhibitor, clade I, member 1
10399732	5.76099	5.76499	6.17865	5.68021	5.68011	4.78015	6.03469	6.01779	5.81332	5.8826	5.92171	5.85854		0.280592	5.78115	0.135377	0.758567		Dcdc2c	doublecortin domain containing 2C
10365716	7.11449	6.80853	6.94536	6.61566	7.00457	7.3603	7.15319	7.23178	7.26234	7.3031	7.12488	7.45643		0.280468	7.11505	0.0281074	0.758567		Ikbip	IKBKB interacting protein
10358629	6.91754	7.33669	6.95775	7.05968	7.09591	7.10573	7.17916	7.38556	7.44898	7.10969	7.77468	7.25749		0.280375	7.21907	0.0278451	0.758567		Hmcn1	hemicentin 1
10375529	8.51153	8.05483	8.69144	7.97286	8.44153	9.01432	8.54064	8.7157	9.03009	8.36356	8.78874	8.92844		0.28011	8.58781	0.130805	0.758567		Zfp62	zinc finger protein 62
10517664	5.70737	6.22073	5.95885	6.40451	6.3442	5.87945	6.70516	6.20921	6.15746	6.23274	6.41651	6.47456		0.280087	6.2259	0.0583287	0.758567		---	---
10598933	7.13276	7.14202	6.95632	7.04851	6.7557	7.28514	7.09294	7.23127	7.4936	7.15466	7.51901	7.50942		0.280076	7.19345	0.0231944	0.758567		Usp11	ubiquitin specific peptidase 11
10442224	6.85998	6.87092	7.41555	6.36161	6.98357	7.43225	7.07285	7.40145	7.60879	6.9881	7.17473	7.35813		0.280028	7.12733	0.131248	0.758567		BC049807	cDNA sequence BC049807
10454543	7.73083	7.42096	7.7518	7.00584	7.47048	7.72977	7.46707	7.7248	8.19504	7.37048	8.11014	7.92141		0.279875	7.65822	0.118789	0.758567		---	---
10473485	8.05626	7.15941	7.85275	7.23855	7.29663	7.5279	7.83318	7.67396	8.36088	7.44744	7.74604	7.74824		0.279711	7.66177	0.138989	0.758567		Olfr1030	olfactory receptor 1030
10602284	6.8924	6.95182	6.52158	6.53089	6.59977	5.6504	6.77765	6.58837	6.92023	6.78236	6.80261	6.9536		0.279662	6.66431	0.14676	0.758567		Ott	ovary testis transcribed
10449343	6.46037	6.15675	5.96102	6.54947	6.53209	6.1674	6.97586	6.6467	6.41314	6.46072	6.59087	6.41765		0.27964	6.44434	0.0465326	0.758567		Grm4	glutamate receptor, metabotropic 4
10512947	6.38552	6.14069	6.28171	6.27155	6.19171	6.56888	6.46584	6.63091	6.58073	6.41221	6.75839	6.66925		0.279544	6.44645	0.0075253	0.758567		---	---
10557201	5.90231	5.93733	5.70712	5.8101	6.11266	5.68572	5.95001	6.22678	6.23889	6.02236	6.52276	5.87132		0.279479	5.99895	0.0307781	0.758567		Cacng3	calcium channel, voltage-dependent, gamma subunit 3
10404941	6.53297	6.48165	7.15433	6.00506	6.45628	6.84987	6.8449	6.54943	7.01255	7.07099	6.84534	6.83344		0.279414	6.71974	0.10988	0.758567		Kdm1b	lysine (K)-specific demethylase 1B
10505266	6.21571	4.28807	6.92334	6.0071	5.79564	5.80784	5.70401	5.43328	6.02264	6.92188	6.27059	6.36004		0.279125	5.97918	0.460878	0.836818		---	---
10369176	9.2163	9.34991	9.41147	8.90362	9.10694	9.51209	9.45641	9.52504	9.60647	9.33049	9.57206	9.68457		0.279117	9.38961	0.0194746	0.758567		D630037F22Rik	RIKEN cDNA D630037F22 gene
10558740	9.13847	9.01949	9.27381	8.73791	9.06558	9.17845	9.13657	9.45629	9.92687	8.78041	9.44681	9.34127		0.279082	9.20849	0.105313	0.758567		---	---
10490838	7.00087	6.92888	6.84585	6.47145	6.9137	7.29013	7.31838	6.92546	7.01488	7.33306	7.13154	7.40082		0.278877	7.04792	0.0486637	0.758567		Fabp5	fatty acid binding protein 5, epidermal
10584244	5.39128	5.33984	5.40839	6.46854	3.86595	5.54108	5.48325	5.74634	5.78995	5.74533	5.52321	5.39977		0.278796	5.47524	0.385173	0.816163		9230113P08Rik	RIKEN cDNA 9230113P08 gene
10585358	7.22588	7.09742	7.39171	7.0397	7.18343	7.59086	7.40411	7.4407	7.81151	7.188	7.68777	7.66944		0.278753	7.39421	0.0395018	0.758567		Npat	nuclear protein in the AT region
10563931	5.06013	4.96112	5.11022	5.61209	5.12112	4.52421	5.43577	5.30319	5.21252	5.37255	5.40048	5.33625		0.278646	5.20414	0.0650772	0.758567		---	---
10563955	5.80141	6.07891	5.78473	6.35926	5.85597	5.30096	6.15935	6.00805	6.07517	6.16832	6.21864	6.22352		0.278635	6.00286	0.0675444	0.758567		---	---
10548684	7.63181	7.56264	7.40619	7.02908	7.49364	7.55128	7.63774	7.60343	7.84418	7.59733	7.9645	7.69909		0.278605	7.58508	0.0226263	0.758567		---	---
10498379	7.07827	7.06282	7.14879	6.34866	6.70821	7.11726	6.94188	7.26499	7.36663	7.14738	7.20629	7.20844		0.278601	7.04997	0.0602264	0.758567		Igsf10	immunoglobulin superfamily, member 10
10406536	6.68179	6.61458	6.48975	6.58122	6.04068	6.96485	6.40582	6.93203	7.36745	6.37007	6.9062	7.06226		0.278492	6.70139	0.153474	0.758567		Tmem167	transmembrane protein 167
10514699	4.949	5.04905	4.63117	4.90731	5.11981	5.29846	5.37292	5.57297	5.55315	4.70153	5.31983	5.10473		0.278386	5.13166	0.0891767	0.758567		B020004J07Rik	RIKEN cDNA B020004J07 gene
10608557	5.17183	4.94203	5.43716	5.93866	5.7941	5.86822	4.9987	5.37194	5.46473	6.02396	6.58838	6.37385		0.278265	5.66446	0.325349	0.791299		Sly	Sycp3 like Y-linked
10346069	7.14567	6.78311	6.96989	6.67127	6.77301	7.11538	6.64468	7.27819	7.42226	7.01025	7.53123	7.2413		0.278263	7.04885	0.0757034	0.758567		---	---
10427471	7.54042	7.36893	7.98386	7.64728	7.62744	8.04691	7.76711	7.7267	8.53154	7.80828	8.0054	8.04465		0.278141	7.84154	0.0900339	0.758567		Osmr	oncostatin M receptor
10582592	8.7395	8.59158	8.68429	8.45279	8.65812	8.36616	8.63866	8.72711	9.10578	8.83436	9.10298	8.75227		0.278124	8.72113	0.0174995	0.758567		Acta1	actin, alpha 1, skeletal muscle
10404827	9.13419	8.70678	8.94189	8.31358	8.8069	9.24667	8.8229	9.21828	9.44754	8.67638	9.41638	9.23723		0.278116	8.99739	0.131909	0.758567		Nol7	nucleolar protein 7
10532563	7.16827	7.67178	6.79861	6.21441	7.02557	6.57834	7.10941	7.33269	7.10264	7.40991	7.18863	6.98173		0.278008	7.0485	0.180308	0.759086		Myo18b	myosin XVIIIb
10347741	7.13303	6.67671	6.94321	6.84844	7.06144	7.30711	7.1897	6.57149	7.59782	7.24217	7.33599	7.70068		0.277984	7.13398	0.129098	0.758567		Mogat1	monoacylglycerol O-acyltransferase 1
10574560	5.93369	5.52529	6.51268	5.82425	6.10027	6.28918	6.06693	6.26096	6.7429	5.56489	6.68136	6.53604		0.277954	6.16987	0.207996	0.760886		Ces2f	carboxylesterase 2F
10396442	8.3953	8.10134	8.31036	8.22407	8.31057	8.32377	8.34221	8.41243	8.91937	8.22328	8.9961	8.43902		0.277834	8.41649	0.0545891	0.758567		Snapc1	small nuclear RNA activating complex, polypeptide 1
10553027	7.17574	7.44162	6.977	6.31233	7.22909	7.19076	7.45489	7.5015	7.17636	7.08364	7.48061	7.29653		0.27783	7.19334	0.111351	0.758567		Fut1	fucosyltransferase 1
10607336	6.59233	6.63235	6.20098	5.94381	6.17169	6.40698	6.88267	6.6012	6.51335	6.54263	6.43996	6.63468		0.277725	6.46355	0.0403289	0.758567		Ribc1	RIB43A domain with coiled-coils 1
10403015	7.94393	7.4009	8.40169	7.75909	8.26583	8.52171	7.65501	7.82522	8.42378	8.87089	8.79725	8.38716		0.277695	8.18771	0.269233	0.772707		AI324046	expressed sequence AI324046
10472050	6.13176	5.82554	6.36346	6.13021	6.4305	6.26707	6.67501	6.14381	6.45659	6.73299	6.34323	6.463		0.277683	6.33026	0.0393577	0.758567		Tnfaip6	tumor necrosis factor alpha induced protein 6
10462973	7.30049	7.17361	7.21007	6.85429	7.22192	7.41465	7.52183	7.56037	7.66303	6.99542	7.78797	7.3121		0.277613	7.33465	0.0559578	0.758567		Hells	helicase, lymphoid specific
10522800	6.46938	6.50016	5.85485	6.13342	6.30651	6.12406	6.64012	6.51638	6.44252	6.4001	6.71623	6.33859		0.277593	6.37019	0.0302447	0.758567		---	---
10358664	7.76389	8.12509	7.76785	7.70208	7.90539	7.96604	8.24843	8.29291	8.05825	7.57925	8.56864	8.14753		0.277446	8.01045	0.0702352	0.758567		Hmcn1	hemicentin 1
10396008	9.23406	9.03076	9.28669	8.56205	9.13517	9.49783	9.21285	9.39189	9.65358	9.05557	9.57622	9.52087		0.277404	9.26313	0.086692	0.758567		Prpf39	PRP39 pre-mRNA processing factor 39 homolog (yeast)
10564033	5.72947	5.8529	5.65239	6.24571	5.66713	5.31458	6.06992	5.8495	5.91111	6.15977	6.08022	6.05482		0.277195	5.88229	0.0491216	0.758567		---	---
10362876	7.18676	7.16439	7.25223	6.98199	7.19584	7.68586	7.38253	7.51391	7.73928	7.48752	7.63358	7.37326		0.277168	7.3831	0.0271474	0.758567		Pdss2	prenyl (solanesyl) diphosphate synthase, subunit 2
10428439	7.37817	7.30165	7.27464	6.39577	7.00178	7.60132	7.08706	7.44932	7.69898	7.53396	7.47774	7.36914		0.277145	7.29746	0.138221	0.758567		---	---
10533367	8.11422	7.90114	7.58786	8.00212	8.16909	7.82244	8.04854	8.29691	8.38396	7.84625	8.42624	8.25732		0.277056	8.07134	0.0402342	0.758567		Acad10	acyl-Coenzyme A dehydrogenase family, member 10
10417315	9.0693	8.72407	9.27562	8.43125	8.88168	9.39133	8.98978	9.15029	9.38128	8.96842	9.37733	9.56795		0.276965	9.10069	0.113349	0.758567		Gm2897	predicted gene 2897
10417235	9.0693	8.72407	9.27562	8.43125	8.88168	9.39133	8.98978	9.15029	9.38128	8.96842	9.37733	9.56795		0.276965	9.10069	0.113349	0.758567		Gm2897	predicted gene 2897
10417972	7.526	7.19061	7.52675	7.19117	7.36605	7.82935	7.47548	7.67822	7.98529	7.30674	7.98596	7.8592		0.276826	7.57674	0.0746382	0.758567		Camk2g	calcium/calmodulin-dependent protein kinase II gamma
10412735	5.02669	5.37018	4.34026	5.26365	4.89701	5.16047	5.53839	5.61411	5.22821	4.93376	5.1849	5.21873		0.276638	5.14803	0.123516	0.758567		---	---
10461396	4.53581	5.35746	4.78107	5.20642	5.32652	4.91967	5.49428	4.82428	5.16935	5.52538	5.41041	5.36235		0.276516	5.15942	0.107886	0.758567		---	---
10353303	7.45387	7.37406	7.49043	7.18195	7.25555	7.56402	7.68989	7.42878	7.61019	7.59516	8.027	7.62699		0.276354	7.52482	0.0180822	0.758567		---	---
10528077	6.88338	6.6572	6.73033	6.39929	6.74761	7.05639	7.01154	6.86898	6.82298	6.87149	7.52141	7.03584		0.27634	6.88387	0.0573814	0.758567		Dbf4	DBF4 homolog (S. cerevisiae)
10585992	7.57328	7.34645	7.45459	7.14924	7.47471	7.88668	7.52222	7.69507	8.10224	7.4554	7.94964	7.81734		0.27616	7.6189	0.0627914	0.758567		Myo9a	myosin IXa
10397629	7.15467	7.13562	7.25457	7.1368	7.04715	7.48614	7.0624	7.48582	7.79326	7.29342	7.93545	7.30143		0.276137	7.34056	0.0714211	0.758567		---	---
10558496	7.3342	7.8033	7.37229	7.82487	7.37392	6.99943	7.59234	7.83669	8.23304	7.88446	7.72219	7.09546		0.276027	7.58935	0.156412	0.758567		Lrrc27	leucine rich repeat containing 27
10545069	5.59511	5.53866	4.37904	5.38265	5.53758	4.26266	5.24216	5.98188	5.49011	4.9654	5.61912	5.05297		0.275986	5.25394	0.319638	0.789899		---	---
10354299	6.57635	6.14577	5.60468	5.80318	6.30436	6.52062	6.97498	6.42239	5.54775	5.84647	6.95199	6.86692		0.275926	6.29712	0.318252	0.789209		4832428D23Rik	RIKEN cDNA 4832428D23 gene
10388834	5.81358	5.5343	5.64211	5.35786	5.43828	5.99241	5.84462	5.44686	6.3267	5.30879	6.15223	6.35478		0.275907	5.76771	0.169839	0.758567		Slc13a2	solute carrier family 13 (sodium-dependent dicarboxylate transporter), member 2
10366186	8.56651	8.33256	8.44547	8.09633	8.44029	8.73919	8.65542	8.6749	8.9928	8.37339	8.94749	8.63172		0.275896	8.57467	0.0446121	0.758567		Ccdc59	coiled-coil domain containing 59
10376052	5.08078	5.42324	5.33835	5.06385	4.83886	5.50484	5.54904	5.61874	5.55864	5.52179	5.39069	5.26635		0.27589	5.34626	0.0321094	0.758567		---	---
10576909	6.23067	6.17663	6.08938	6.27414	6.38889	5.2991	6.10419	6.52093	6.42884	6.28151	6.62129	6.1573		0.275874	6.2144	0.123584	0.758567		---	---
10490854	8.55836	8.22012	8.42161	8.13812	8.42577	8.55854	8.37264	8.58686	8.67028	8.54725	8.8712	8.9295		0.275866	8.52502	0.0265261	0.758567		Gm13051	predicted gene 13051
10562287	7.00837	6.89843	6.80094	6.89748	6.88419	7.02226	7.04959	6.98358	7.62736	6.89265	7.29368	7.31966		0.275812	7.05651	0.0313132	0.758567		Gm5329	predicted gene 5329
10484699	8.87668	8.87184	8.89649	8.48258	8.65302	8.67476	9.6368	8.92324	9.30703	8.66022	8.71688	8.8659		0.275784	8.88045	0.102877	0.758567		Olfr1155	olfactory receptor 1155
10550208	5.62534	6.2745	5.82487	6.57779	6.32419	6.133	6.30507	6.42889	6.18467	6.64061	6.49464	6.36046		0.275775	6.2645	0.0826011	0.758567		Gm3994	oocyte specific homeobox 4 pseudogene
10463121	7.87214	7.89373	7.92164	7.32859	7.70061	8.18985	7.83884	7.95849	8.29437	8.00989	8.33397	8.12552		0.275752	7.95564	0.0612612	0.758567		Zfp518a	zinc finger protein 518A
10560832	8.10701	8.10781	8.45724	7.61442	8.13127	8.24636	8.39524	8.36137	8.64166	8.02925	8.61604	8.27471		0.275693	8.24853	0.06837	0.758567		Zfp61	zinc finger protein 61
10453766	9.7044	9.69353	9.48004	8.83547	9.52442	9.7166	9.88964	9.90347	9.66621	9.45168	10.0194	9.67761		0.275591	9.63021	0.091286	0.758567		Thoc1	THO complex 1
10454052	5.56791	4.91144	4.78979	5.85237	5.4826	4.90737	6.01463	4.94491	5.22083	5.64602	5.65761	5.68063		0.275527	5.38968	0.221967	0.763515		Hrh4	histamine receptor H4
10539579	8.12356	8.106	8.15275	7.95369	8.17995	7.99707	8.27073	8.41043	8.4239	7.99272	8.81008	8.25775		0.275431	8.22322	0.03135	0.758567		Gm5878	predicted gene 5878
10461790	5.91266	6.33871	6.41785	6.44032	6.56867	5.4392	6.66957	6.17667	6.41777	6.52791	6.57822	6.39959		0.275386	6.32393	0.13705	0.758567		---	---
10591192	6.89077	7.10821	6.82232	6.59979	6.6259	6.83664	7.2992	7.05699	7.62821	6.27558	7.34436	6.92986		0.275093	6.95149	0.166291	0.758567		Olfr847	olfactory receptor 847
10427991	5.56603	6.54537	6.21101	6.53698	6.69082	6.2184	6.49772	6.44498	6.72131	6.57346	6.82934	6.35221		0.275068	6.4323	0.123712	0.758567		Trio	triple functional domain (PTPRF interacting)
10440562	7.61886	7.62547	7.73625	7.58355	7.4893	8.15683	7.5127	7.86677	8.36861	7.55316	8.34578	8.21358		0.275056	7.83924	0.1319	0.758567		Ltn1	listerin E3 ubiquitin protein ligase 1
10371271	8.79372	8.30869	8.65143	7.95836	8.22312	8.79122	8.50859	8.67812	8.99294	8.40302	8.84013	8.95371		0.274995	8.59192	0.107384	0.758567		Zfp781	zinc finger protein 781
10368511	7.86606	7.34618	7.91675	7.1098	7.42577	7.94686	7.9217	7.71886	8.06927	7.67268	7.97128	7.90745		0.274972	7.73939	0.0851436	0.758567		Trmt11	tRNA methyltransferase 11 homolog (S. cerevisiae)
10420385	7.27938	7.35615	7.24746	6.64883	7.18164	7.24772	7.32947	7.25828	7.452	7.41152	7.46922	7.69034		0.274941	7.29767	0.0368464	0.758567		N6amt2	N-6 adenine-specific DNA methyltransferase 2 (putative)
10606816	5.91394	5.90501	5.929	5.66809	5.54911	5.33932	5.64487	6.46244	5.91464	6.10429	5.8252	6.00258		0.274924	5.85487	0.0750839	0.758567		Prame	preferentially expressed antigen in melanoma
10524068	5.18772	4.95655	4.95447	4.72811	5.05766	5.05211	5.10722	5.08755	5.39436	5.32079	5.45166	5.22421		0.274865	5.12687	0.0109976	0.758567		Vmn2r17	vomeronasal 2, receptor 17
10522303	8.54097	8.28467	8.6704	8.10044	8.33221	8.83343	8.5091	8.8643	8.97787	8.24815	8.93815	8.87356		0.274835	8.59777	0.0933184	0.758567		Guf1	GUF1 GTPase homolog (S. cerevisiae)
10548504	5.47206	5.09684	5.76853	4.90574	5.54041	5.46983	5.90506	5.42429	5.59795	5.73514	5.64924	5.5906		0.274811	5.51297	0.066507	0.758567		Klra8	killer cell lectin-like receptor, subfamily A, member 8
10414034	6.6842	6.24289	4.62881	6.3152	6.40064	5.68567	6.3598	6.4936	6.42074	6.06562	6.06508	6.2012		0.274771	6.13029	0.344048	0.799594		Rbp3	retinol binding protein 3, interstitial
10586724	7.20607	7.25936	7.07834	6.43675	6.87289	7.65215	7.10305	7.46933	7.67889	6.93499	7.46388	7.50234		0.274486	7.2215	0.161474	0.758567		Narg2	NMDA receptor-regulated gene 2
10369929	7.27547	6.87059	6.78143	6.84649	6.81815	6.96647	7.17861	7.16022	7.43727	6.74495	7.36973	7.31336		0.274254	7.06356	0.042266	0.758567		---	---
10349166	5.94494	5.65338	5.58883	6.0293	5.97111	5.6154	5.29934	5.74298	5.936	6.51434	6.62218	6.33276		0.274108	5.93755	0.199588	0.760645		Serpinb10-ps	serine (or cysteine) peptidase inhibitor, clade B (ovalbumin), member 10, pseudogene
10380589	5.20298	5.6941	4.71767	4.85001	5.02647	4.45577	5.66566	5.00141	5.11937	5.62245	5.22123	4.96104		0.274025	5.12818	0.186488	0.759086		---	---
10577441	5.59686	5.27284	5.53964	5.98555	5.39136	5.54002	5.46818	5.8674	6.15364	5.75909	5.78628	5.93566		0.273994	5.69138	0.0544318	0.758567		Defb9	defensin beta 9
10599461	11.0328	10.8295	10.7431	10.5522	10.8756	10.8466	10.8487	11.1858	11.4671	10.5794	11.391	11.0515		0.273987	10.9503	0.0773288	0.758567		Calm2	calmodulin 2
10536593	6.81251	6.43663	6.99888	6.42884	6.699	6.92987	6.73293	6.94177	7.32228	6.5753	7.27345	7.10372		0.273952	6.8546	0.0858315	0.758567		Tsen15	tRNA splicing endonuclease 15 homolog (S. cerevisiae)
10385426	10.4843	10.2905	10.4283	10.3422	10.4298	10.6494	10.5178	10.7213	10.9591	10.3673	11.049	10.6527		0.273795	10.5743	0.0335868	0.758567		Hmgb1	high mobility group box 1
10416023	7.32759	7.23754	7.40136	7.10988	7.49819	7.54633	7.45775	7.40591	7.61296	7.89223	7.52004	7.87324		0.273539	7.49025	0.0255511	0.758567		Scara5	scavenger receptor class A, member 5 (putative)
10547251	8.08817	8.01364	8.31687	7.55455	8.07867	8.331	8.10954	8.30523	8.56876	8.1331	8.50712	8.40031		0.273528	8.20058	0.0596486	0.758567		Bms1	BMS1 homolog, ribosome assembly protein (yeast)
10373638	6.19011	6.08197	5.27038	5.63913	5.96748	6.06638	6.15127	6.44067	6.18937	5.56026	6.50748	6.00741		0.273501	6.00599	0.157941	0.758567		Olfr806	olfactory receptor 806
10558150	7.75562	7.42369	7.86398	7.22272	7.68732	8.13051	7.64104	7.80271	8.1191	8.12864	7.99967	8.03341		0.273454	7.81737	0.0804209	0.758567		Htra1	HtrA serine peptidase 1
10564041	5.70716	5.78686	5.56758	6.25856	5.62632	5.21444	6.02207	5.86129	5.85129	5.96452	6.01918	6.08273		0.27336	5.83017	0.0667994	0.758567		---	---
10427685	10.1303	9.77647	10.019	9.29358	9.81271	10.2348	9.94809	10.3162	10.446	9.65526	10.3208	10.2191		0.273091	10.0144	0.129533	0.758567		Spef2	sperm flagellar 2
10468929	8.53628	8.56192	8.45783	8.0761	8.39475	8.74758	8.80762	8.80692	8.87569	8.54165	8.75995	8.62074		0.273017	8.59892	0.0228657	0.758567		Nmt2	N-myristoyltransferase 2
10451093	7.14368	7.45096	6.81998	6.45797	7.16293	7.36838	7.51731	7.50119	7.1975	7.10477	7.29064	7.43043		0.27299	7.20381	0.101624	0.758567		Spats1	spermatogenesis associated, serine-rich 1
10544250	5.74624	5.76347	5.68114	6.2947	6.28116	6.10832	6.18606	6.17029	6.11543	6.11005	6.83981	6.09123		0.272976	6.11566	0.0998673	0.758567		E330009J07Rik	RIKEN cDNA E330009J07 gene
10474499	7.51763	7.22396	7.39448	7.04723	7.20263	7.70572	7.73976	7.69402	7.5687	7.16436	7.78403	7.77833		0.272923	7.48507	0.0583097	0.758567		Olfr1288	olfactory receptor 1288
10375214	6.02553	5.77738	6.13807	5.98328	6.35775	5.6441	6.19529	6.25406	6.12611	6.47181	6.33396	6.18202		0.272856	6.12411	0.0325319	0.758567		Mir218-2	microRNA 218-2
10439798	7.75243	7.67743	7.79198	7.48321	7.57082	8.07441	7.91156	8.29078	8.21857	7.36043	8.11342	8.09184		0.272721	7.86141	0.094173	0.758567		Dzip3	DAZ interacting protein 3, zinc finger
10426148	5.91431	5.40301	5.37745	5.70194	5.70318	5.21436	5.93204	5.89712	5.81436	5.58489	5.89957	5.8225		0.272703	5.68873	0.0357491	0.758567		---	---
10490078	9.12598	9.08546	9.17691	8.85391	9.06788	9.42015	9.24072	9.40273	9.74879	8.83256	9.7567	9.38411		0.272554	9.25799	0.0913608	0.758567		Sumo1	SMT3 suppressor of mif two 3 homolog 1 (yeast)
10449487	6.10179	6.18974	6.11756	6.5661	6.16278	5.63378	6.38869	6.11181	6.34086	6.75089	6.39234	6.42222		0.272507	6.26488	0.0726465	0.758567		Slc26a8	solute carrier family 26, member 8
10351045	6.49901	5.89794	6.81719	5.52819	6.43803	6.63737	6.59119	6.49015	6.91535	6.2148	6.59128	6.64998		0.272502	6.43921	0.197139	0.760645		---	---
10504203	5.55016	5.62673	5.19535	5.63796	5.75119	5.39211	5.534	5.83422	5.83571	6.03028	5.8358	5.71841		0.272488	5.66183	0.0235465	0.758567		4930578G10Rik	RIKEN cDNA 4930578G10 gene
10497971	7.91453	7.66126	7.93579	6.76002	7.5086	8.32476	7.95432	7.9868	8.26065	7.46917	8.05225	8.01642		0.272443	7.82038	0.235204	0.768354		Sclt1	sodium channel and clathrin linker 1
10530013	9.00324	9.11293	8.56727	8.17014	9.51803	9.19123	9.41629	9.34678	8.84994	9.00661	9.27247	9.30513		0.272396	9.06334	0.19052	0.759086		Gm447	predicted gene 447
10547837	8.72136	8.54073	8.76214	8.45725	8.73681	8.90954	8.81143	8.93584	9.05439	8.8666	9.09693	8.9968		0.272361	8.82415	0.00816167	0.758567		Usp5	ubiquitin specific peptidase 5 (isopeptidase T)
10541091	7.32531	6.82622	6.99392	6.7888	6.71151	7.2919	7.07193	7.08038	7.63413	7.19918	7.31123	7.27398		0.272195	7.12571	0.0580206	0.758567		Gemin6	gem (nuclear organelle) associated protein 6
10450904	8.78594	8.24251	8.88667	8.02002	8.31563	9.08822	8.52434	8.86131	9.3031	8.17276	9.12777	8.98287		0.272192	8.6926	0.235042	0.768354		Scoc	short coiled-coil protein
10455054	7.79162	7.5586	7.55538	7.35811	7.59303	7.69555	8.05006	7.84505	7.84481	7.46279	8.09845	7.88416		0.272172	7.72813	0.0269023	0.758567		Pcdhb3	protocadherin beta 3
10447486	7.99589	7.74418	8.09672	7.60458	8.05319	8.20423	8.00583	8.26123	8.41505	7.9344	8.37536	8.33988		0.272159	8.08588	0.0426143	0.758567		---	---
10577598	9.15705	8.90143	8.94488	8.72895	9.0103	9.10642	9.02383	9.30602	9.52961	8.79868	9.60335	9.21932		0.271962	9.11082	0.061154	0.758567		Lsm6	LSM6 homolog, U6 small nuclear RNA associated (S. cerevisiae)
10564083	5.73631	5.80927	5.57658	6.28043	5.65111	5.21727	6.0466	5.88218	5.85923	5.98034	6.02578	6.1086		0.271961	5.84781	0.0722739	0.758567		---	---
10564141	5.73631	5.80927	5.57658	6.28043	5.65111	5.21727	6.0466	5.88218	5.85923	5.98034	6.02578	6.1086		0.271961	5.84781	0.0722739	0.758567		---	---
10564035	5.73631	5.80927	5.57658	6.28043	5.65111	5.21727	6.0466	5.88218	5.85923	5.98034	6.02578	6.1086		0.271961	5.84781	0.0722739	0.758567		---	---
10564071	5.73631	5.80927	5.57658	6.28043	5.65111	5.21727	6.0466	5.88218	5.85923	5.98034	6.02578	6.1086		0.271961	5.84781	0.0722739	0.758567		---	---
10564061	5.73631	5.80927	5.57658	6.28043	5.65111	5.21727	6.0466	5.88218	5.85923	5.98034	6.02578	6.1086		0.271961	5.84781	0.0722739	0.758567		---	---
10564001	5.73631	5.80927	5.57658	6.28043	5.65111	5.21727	6.0466	5.88218	5.85923	5.98034	6.02578	6.1086		0.271961	5.84781	0.0722739	0.758567		Snord115	Small nucleolar RNA, C/D Box 115 cluster
10564031	5.73631	5.80927	5.57658	6.28043	5.65111	5.21727	6.0466	5.88218	5.85923	5.98034	6.02578	6.1086		0.271961	5.84781	0.0722739	0.758567		Snord115	Small nucleolar RNA, C/D Box 115 cluster
10563997	5.73631	5.80927	5.57658	6.28043	5.65111	5.21727	6.0466	5.88218	5.85923	5.98034	6.02578	6.1086		0.271961	5.84781	0.0722739	0.758567		Snord115	Small nucleolar RNA, C/D Box 115 cluster
10563951	5.73631	5.80927	5.57658	6.28043	5.65111	5.21727	6.0466	5.88218	5.85923	5.98034	6.02578	6.1086		0.271961	5.84781	0.0722739	0.758567		Snord115	Small nucleolar RNA, C/D Box 115 cluster
10564149	5.73631	5.80927	5.57658	6.28043	5.65111	5.21727	6.0466	5.88218	5.85923	5.98034	6.02578	6.1086		0.271961	5.84781	0.0722739	0.758567		---	---
10564153	5.73631	5.80927	5.57658	6.28043	5.65111	5.21727	6.0466	5.88218	5.85923	5.98034	6.02578	6.1086		0.271961	5.84781	0.0722739	0.758567		---	---
10564065	5.73631	5.80927	5.57658	6.28043	5.65111	5.21727	6.0466	5.88218	5.85923	5.98034	6.02578	6.1086		0.271961	5.84781	0.0722739	0.758567		---	---
10564145	5.73631	5.80927	5.57658	6.28043	5.65111	5.21727	6.0466	5.88218	5.85923	5.98034	6.02578	6.1086		0.271961	5.84781	0.0722739	0.758567		---	---
10563947	5.73631	5.80927	5.57658	6.28043	5.65111	5.21727	6.0466	5.88218	5.85923	5.98034	6.02578	6.1086		0.271961	5.84781	0.0722739	0.758567		Snord115	Small nucleolar RNA, C/D Box 115 cluster
10563995	5.73631	5.80927	5.57658	6.28043	5.65111	5.21727	6.0466	5.88218	5.85923	5.98034	6.02578	6.1086		0.271961	5.84781	0.0722739	0.758567		Snord115	Small nucleolar RNA, C/D Box 115 cluster
10563937	5.73631	5.80927	5.57658	6.28043	5.65111	5.21727	6.0466	5.88218	5.85923	5.98034	6.02578	6.1086		0.271961	5.84781	0.0722739	0.758567		Snord115	Small nucleolar RNA, C/D Box 115 cluster
10564063	5.73631	5.80927	5.57658	6.28043	5.65111	5.21727	6.0466	5.88218	5.85923	5.98034	6.02578	6.1086		0.271961	5.84781	0.0722739	0.758567		---	---
10564051	5.73631	5.80927	5.57658	6.28043	5.65111	5.21727	6.0466	5.88218	5.85923	5.98034	6.02578	6.1086		0.271961	5.84781	0.0722739	0.758567		---	---
10564059	5.73631	5.80927	5.57658	6.28043	5.65111	5.21727	6.0466	5.88218	5.85923	5.98034	6.02578	6.1086		0.271961	5.84781	0.0722739	0.758567		---	---
10563957	5.73631	5.80927	5.57658	6.28043	5.65111	5.21727	6.0466	5.88218	5.85923	5.98034	6.02578	6.1086		0.271961	5.84781	0.0722739	0.758567		Snord115	Small nucleolar RNA, C/D Box 115 cluster
10564003	5.73631	5.80927	5.57658	6.28043	5.65111	5.21727	6.0466	5.88218	5.85923	5.98034	6.02578	6.1086		0.271961	5.84781	0.0722739	0.758567		Snord115	Small nucleolar RNA, C/D Box 115 cluster
10563999	5.73631	5.80927	5.57658	6.28043	5.65111	5.21727	6.0466	5.88218	5.85923	5.98034	6.02578	6.1086		0.271961	5.84781	0.0722739	0.758567		Snord115	Small nucleolar RNA, C/D Box 115 cluster
10563953	5.73631	5.80927	5.57658	6.28043	5.65111	5.21727	6.0466	5.88218	5.85923	5.98034	6.02578	6.1086		0.271961	5.84781	0.0722739	0.758567		Snord115	Small nucleolar RNA, C/D Box 115 cluster
10564067	5.73631	5.80927	5.57658	6.28043	5.65111	5.21727	6.0466	5.88218	5.85923	5.98034	6.02578	6.1086		0.271961	5.84781	0.0722739	0.758567		---	---
10564081	5.73631	5.80927	5.57658	6.28043	5.65111	5.21727	6.0466	5.88218	5.85923	5.98034	6.02578	6.1086		0.271961	5.84781	0.0722739	0.758567		---	---
10564133	5.73631	5.80927	5.57658	6.28043	5.65111	5.21727	6.0466	5.88218	5.85923	5.98034	6.02578	6.1086		0.271961	5.84781	0.0722739	0.758567		---	---
10564131	5.73631	5.80927	5.57658	6.28043	5.65111	5.21727	6.0466	5.88218	5.85923	5.98034	6.02578	6.1086		0.271961	5.84781	0.0722739	0.758567		---	---
10564151	5.73631	5.80927	5.57658	6.28043	5.65111	5.21727	6.0466	5.88218	5.85923	5.98034	6.02578	6.1086		0.271961	5.84781	0.0722739	0.758567		---	---
10564029	5.73631	5.80927	5.57658	6.28043	5.65111	5.21727	6.0466	5.88218	5.85923	5.98034	6.02578	6.1086		0.271961	5.84781	0.0722739	0.758567		Snord115	Small nucleolar RNA, C/D Box 115 cluster
10564075	5.73631	5.80927	5.57658	6.28043	5.65111	5.21727	6.0466	5.88218	5.85923	5.98034	6.02578	6.1086		0.271961	5.84781	0.0722739	0.758567		---	---
10564155	5.73631	5.80927	5.57658	6.28043	5.65111	5.21727	6.0466	5.88218	5.85923	5.98034	6.02578	6.1086		0.271961	5.84781	0.0722739	0.758567		---	---
10564039	5.73631	5.80927	5.57658	6.28043	5.65111	5.21727	6.0466	5.88218	5.85923	5.98034	6.02578	6.1086		0.271961	5.84781	0.0722739	0.758567		---	---
10564007	5.73631	5.80927	5.57658	6.28043	5.65111	5.21727	6.0466	5.88218	5.85923	5.98034	6.02578	6.1086		0.271961	5.84781	0.0722739	0.758567		Snord115	Small nucleolar RNA, C/D Box 115 cluster
10489041	8.98134	8.39894	8.8231	8.08908	8.5609	9.121	8.78366	8.85581	9.06065	8.71931	9.07828	9.10755		0.271817	8.7983	0.112746	0.758567		Pdcd10	programmed cell death 10
10385716	9.74295	9.50785	9.60688	9.25172	9.61258	9.82344	9.79378	9.86921	10.0289	9.59569	9.93806	9.94999		0.271697	9.72675	0.0214822	0.758567		0610009B22Rik	RIKEN cDNA 0610009B22 gene
10564023	5.71544	5.81825	5.62896	6.20905	5.64289	5.2761	6.02646	5.8185	5.87495	6.11537	6.07497	6.00931		0.271478	5.85086	0.0527994	0.758567		---	---
10484608	7.33419	7.55374	7.31883	7.09255	7.1588	7.05286	7.37004	7.66341	7.62446	7.48764	7.54648	7.44771		0.27146	7.38756	0.0123709	0.758567		Olfr228	olfactory receptor 228
10358533	7.23319	7.46895	7.34091	7.3104	7.20655	7.75244	7.61084	7.56708	7.78521	7.19938	8.07595	7.70272		0.271456	7.52113	0.0678721	0.758567		Hmcn1	hemicentin 1
10428326	5.1866	5.35346	5.19126	4.25141	5.33125	5.86558	5.19604	5.24299	6.02865	4.57576	6.01393	5.74998		0.271299	5.33224	0.354629	0.804121		---	---
10564013	5.73785	5.80907	5.57545	6.28282	5.65138	5.21842	6.04472	5.88266	5.86002	5.9828	6.02326	6.10889		0.271225	5.84811	0.0731639	0.758567		Snord115	Small nucleolar RNA, C/D Box 115 cluster
10564017	5.73785	5.80907	5.57545	6.28282	5.65138	5.21842	6.04472	5.88266	5.86002	5.9828	6.02326	6.10889		0.271225	5.84811	0.0731639	0.758567		Snord115	Small nucleolar RNA, C/D Box 115 cluster
10371006	7.61737	7.57934	7.7988	7.85246	7.52908	7.36722	8.02636	7.94846	7.93161	7.93058	7.74089	7.793		0.271106	7.7596	0.0104677	0.758567		Timm13	translocase of inner mitochondrial membrane 13 homolog (yeast)
10539218	5.63949	5.62442	5.77203	5.64202	5.17579	5.75507	5.48076	6.17852	6.20321	5.772	5.75204	5.84888		0.271101	5.73702	0.0683594	0.758567		---	---
10445141	7.58183	6.83827	7.38741	6.91536	7.04118	7.65514	7.60694	7.60917	7.96635	6.73354	7.77338	7.35618		0.271062	7.37206	0.210565	0.760886		Olfr111	olfactory receptor 111
10390850	5.5366	5.4094	5.30249	5.05686	5.62578	4.96213	5.86259	5.56357	5.95889	5.01911	5.7048	5.41024		0.270988	5.45104	0.120371	0.758567		Krt20	keratin 20
10401278	9.88782	9.74781	9.81952	9.39153	9.65982	9.98139	10.0227	9.95334	10.2118	9.83748	10.1082	9.97913		0.270792	9.88338	0.0194603	0.758567		Erh	enhancer of rudimentary homolog (Drosophila)
10462632	5.38185	5.24318	4.90811	4.20228	4.66113	6.03278	5.44619	5.58137	5.4255	3.96633	5.93783	5.69676		0.270774	5.20694	0.443414	0.832611		Kif20b	kinesin family member 20B
10554727	6.10328	4.36197	6.67339	4.39367	6.47977	7.69444	6.43432	5.06939	6.4081	6.471	6.11282	6.83547		0.270763	6.08647	0.616047	0.886812		Olfr297	olfactory receptor 297
10421026	8.08121	7.41025	7.99464	7.61854	7.78605	7.76558	7.89531	8.16287	8.12408	7.77213	8.24499	8.08129		0.270734	7.91141	0.0422575	0.758567		Ebf2	early B-cell factor 2
10439960	8.99451	8.7355	8.83337	7.9017	8.65425	9.07287	8.9873	9.00827	9.0248	8.63371	9.12858	9.03343		0.270649	8.83402	0.13742	0.758567		Cep97	centrosomal protein 97
10453057	6.68423	6.23349	6.59849	6.98949	6.18353	7.11203	6.59853	6.55578	7.26148	6.72744	7.24215	7.03925		0.27056	6.76882	0.167827	0.758567		Cyp1b1	cytochrome P450, family 1, subfamily b, polypeptide 1
10371830	8.61418	8.49278	8.72353	8.1693	8.44324	8.85686	8.86792	8.84132	8.9483	8.76527	8.79004	8.71024		0.270533	8.68525	0.0227608	0.758567		Actr6	ARP6 actin-related protein 6 homolog (yeast)
10489782	8.51529	8.22722	8.16824	8.2386	8.40329	8.42397	8.26681	8.6791	8.96281	7.96235	9.0414	8.68712		0.270497	8.46468	0.124781	0.758567		---	---
10601492	6.65335	6.43524	6.67719	5.79401	6.54124	7.02936	6.77208	6.91706	6.76862	6.75831	6.60239	6.93432		0.270396	6.65693	0.118184	0.758567		Zfp711	zinc finger protein 711
10469070	7.89287	7.86517	8.1408	7.63314	7.94065	8.39791	8.28436	8.27143	8.3275	8.0919	8.26317	8.25444		0.270376	8.11361	0.030093	0.758567		Nudt5	nudix (nucleoside diphosphate linked moiety X)-type motif 5
10604956	5.16767	4.9175	4.70364	5.41167	5.09114	5.40268	5.35002	5.05959	5.66694	5.38593	5.23238	5.62141		0.270327	5.25088	0.0739712	0.758567		Mir452	microRNA 452
10545346	7.89724	7.57113	7.82291	7.13476	7.79764	7.94986	8.09588	7.96708	8.23187	7.64415	7.91786	7.93829		0.270265	7.83072	0.0754035	0.758567		Ptcd3	pentatricopeptide repeat domain 3
10440037	8.25508	8.1238	8.39172	7.76176	7.90949	8.42273	8.37497	8.50039	8.46707	8.23831	8.39557	8.50917		0.270149	8.27917	0.0344729	0.758567		Nit2	nitrilase family, member 2
10394833	7.24204	9.00441	8.42581	8.31715	7.28229	6.66576	7.4411	8.49211	8.40281	8.39227	8.41638	7.41339		0.270099	7.95796	0.48237	0.845061		---	---
10598594	4.99433	5.31797	4.85824	4.95971	4.94708	4.39095	5.00174	5.30315	5.00571	5.20797	5.27079	5.2995		0.270099	5.04643	0.0576425	0.758567		---	---
10441787	7.56471	7.50127	7.92867	7.88347	7.64346	8.11644	7.7456	8.02873	8.28465	7.81514	8.32506	8.05787		0.269838	7.90792	0.0607036	0.758567		Airn	antisense Igf2r RNA
10358623	7.27527	7.66498	7.23679	6.87777	7.45047	7.17747	7.81868	7.68404	7.46566	7.09465	7.76378	7.4748		0.269807	7.41536	0.0846004	0.758567		Hmcn1	hemicentin 1
10388254	7.47205	6.59395	7.76187	7.40815	7.56928	7.95725	7.42263	7.44212	8.13166	7.69575	7.6893	7.9998		0.269786	7.59532	0.209565	0.760886		Aspa	aspartoacylase
10559996	8.49001	8.3917	8.35256	8.3373	8.55375	8.54866	8.40644	8.64423	8.93956	8.39185	9.13041	8.78003		0.269758	8.58054	0.0463128	0.758567		---	---
10559983	8.49001	8.3917	8.35256	8.3373	8.55375	8.54866	8.40644	8.64423	8.93956	8.39185	9.13041	8.78003		0.269758	8.58054	0.0463128	0.758567		Zscan4-ps2	zinc finger and SCAN domain containing 4, pseudogene 2
10503484	8.06294	7.85765	7.83421	7.88689	7.91644	7.99183	8.12573	8.27683	8.67771	7.70868	8.27694	8.10238		0.26972	8.05985	0.0552846	0.758567		Fam82b	family with sequence similarity 82, member B
10608539	5.25092	4.42569	5.17213	6.11797	5.91547	5.89035	5.11572	5.40464	5.25469	5.97976	6.21812	6.41753		0.269656	5.59692	0.39258	0.819128		---	---
10577067	4.98018	5.83361	6.25959	6.15334	5.70644	5.68143	6.52905	6.16601	5.45105	6.33937	5.78482	5.962		0.269619	5.90391	0.243791	0.770368		---	---
10414260	5.64651	5.84267	5.28938	5.86722	5.84288	5.18691	5.57918	5.89179	5.9936	5.93905	5.94894	5.94067		0.26961	5.7474	0.0618912	0.758567		Ang5	angiogenin, ribonuclease A family, member 5
10484197	6.76032	6.48394	7.35073	6.43738	6.48723	6.63767	6.64391	6.79417	7.71005	6.33167	6.85103	7.44371		0.269547	6.82765	0.25921	0.772088		Ccdc141	coiled-coil domain containing 141
10357103	8.13077	7.66016	8.37091	7.34757	7.74916	8.32824	7.85133	7.8453	8.63135	8.29186	8.13128	8.45265		0.269493	8.06588	0.186871	0.759086		Cdh19	cadherin 19, type 2
10466366	7.61133	7.57706	6.85998	6.53148	7.38644	6.94665	7.7835	7.45157	7.44432	7.18375	7.47965	7.18663		0.269412	7.28686	0.166293	0.758567		Olfr1499	olfactory receptor 1499
10453555	7.56215	7.10515	7.39641	6.59525	7.21399	7.79717	7.39365	7.40705	7.86519	7.06215	7.83599	7.72254		0.269409	7.41306	0.188371	0.759086		2610044O15Rik	RIKEN cDNA 2610044O15 gene
10436590	6.30026	6.22923	6.53965	6.16469	6.49217	6.91743	6.34563	6.56733	7.10834	6.38401	6.9698	6.88474		0.269404	6.57527	0.11707	0.758567		2810055G20Rik	RIKEN cDNA 2810055G20 gene
10602173	10.7274	10.5669	10.632	10.3826	10.6978	10.8544	10.747	10.8012	11.0962	10.7025	11.2063	10.9217		0.268975	10.778	0.0246825	0.758567		Gm5643	heterogeneous nuclear ribonucleoprotein A1 pseudogene
10495574	7.04332	6.91858	6.77637	6.50672	7.11368	7.3591	6.94745	7.2418	7.4484	6.80518	7.49686	7.39185		0.268962	7.08744	0.107388	0.758567		Sass6	spindle assembly 6 homolog (C. elegans)
10437970	7.3985	7.52442	7.66692	7.15454	7.33925	7.84148	7.71399	7.94805	7.8543	7.4701	7.79845	7.75218		0.268659	7.62185	0.0394154	0.758567		2310008H04Rik	RIKEN cDNA 2310008H04 gene
10514441	8.52692	8.4273	8.57963	8.11614	8.38105	8.8964	8.72711	8.90672	8.89593	8.43481	8.84177	8.7326		0.268584	8.6222	0.0479269	0.758567		Mysm1	myb-like, SWIRM and MPN domains 1
10361234	6.63376	6.97495	6.71031	6.80492	6.16545	6.67721	6.95189	6.96371	6.71152	6.98512	6.93539	7.03036		0.268564	6.79538	0.039362	0.758567		Hsd11b1	hydroxysteroid 11-beta dehydrogenase 1
10472095	7.94274	7.83922	7.9894	7.53193	7.769	8.17049	8.11934	8.13932	8.33512	7.86437	8.34891	8.04606		0.268387	8.00799	0.035038	0.758567		Bloc1s2	biogenesis of lysosome-related organelles complex-1, subunit 2
10428690	7.86181	7.80129	8.05202	7.5201	7.72726	8.16133	7.94757	8.08675	8.26239	8.17586	8.16621	8.09473		0.268283	7.98811	0.0234197	0.758567		Mrpl13	mitochondrial ribosomal protein L13
10410919	6.80419	6.64137	6.6612	6.71651	6.53258	7.03282	6.65522	6.96633	7.33289	6.60837	7.27506	7.15886		0.268011	6.86545	0.0737461	0.758567		---	---
10583363	6.23365	5.51333	5.99919	5.54031	6.19888	6.26743	6.24032	6.3162	6.55463	5.78896	6.20564	6.25504		0.268	6.0928	0.12146	0.758567		---	---
10490299	5.43007	4.96371	5.47166	4.47177	4.82023	5.44804	4.48166	5.43179	6.1088	4.6395	5.87522	5.67649		0.267995	5.23491	0.366606	0.80938		---	---
10391985	7.56156	7.54263	7.73778	7.63103	7.56587	8.04528	7.89523	7.91775	8.01361	7.78401	8.06739	8.01197		0.267633	7.81451	0.013534	0.758567		Taf1d	TATA box binding protein (Tbp)-associated factor, RNA polymerase I, D
10405739	7.56156	7.54263	7.73778	7.63103	7.56587	8.04528	7.89523	7.91775	8.01361	7.78401	8.06739	8.01197		0.267633	7.81451	0.013534	0.758567		Taf1d	TATA box binding protein (Tbp)-associated factor, RNA polymerase I, D
10409988	7.56156	7.54263	7.73778	7.63103	7.56587	8.04528	7.89523	7.91775	8.01361	7.78401	8.06739	8.01197		0.267633	7.81451	0.013534	0.758567		Taf1d	TATA box binding protein (Tbp)-associated factor, RNA polymerase I, D
10583318	7.56156	7.54263	7.73778	7.63103	7.56587	8.04528	7.89523	7.91775	8.01361	7.78401	8.06739	8.01197		0.267633	7.81451	0.013534	0.758567		Taf1d	TATA box binding protein (Tbp)-associated factor, RNA polymerase I, D
10361897	8.24764	7.96233	8.40552	7.87618	7.98612	8.55579	8.26582	8.34504	8.4557	8.35596	8.60969	8.60694		0.267596	8.30606	0.0474172	0.758567		Ifngr1	interferon gamma receptor 1
10391746	8.05892	7.99482	7.9666	7.86931	7.82249	8.34736	7.99382	8.39133	8.6037	7.92539	8.53658	8.21348		0.267468	8.14365	0.0629107	0.758567		Gpatch8	G patch domain containing 8
10584508	8.60131	7.72582	8.5405	8.07204	7.78516	8.11396	8.41742	7.73466	8.73846	8.499	8.56528	8.48831		0.267392	8.27349	0.17991	0.759086		Olfr969	olfactory receptor 969
10428648	8.89961	8.5422	8.99845	8.73933	8.80614	9.25701	8.9063	9.13901	9.46396	8.77613	9.39047	9.17104		0.267363	9.00747	0.0773751	0.758567		Taf2	TAF2 RNA polymerase II, TATA box binding protein (TBP)-associated factor
10362379	8.1245	7.88648	8.33499	7.62851	8.00015	8.39295	8.07399	8.44326	8.65002	8.10048	8.30006	8.40278		0.267169	8.19485	0.0773581	0.758567		Echdc1	enoyl Coenzyme A hydratase domain containing 1
10607062	7.63194	7.62607	7.49526	7.42499	7.75306	7.83801	7.72947	7.98395	8.16711	7.23988	8.37971	7.8722		0.267165	7.7618	0.119215	0.758567		---	---
10356401	6.43128	7.08704	6.62949	6.92331	6.9756	6.28164	6.93926	6.98527	7.07628	6.87181	7.11892	6.93955		0.267123	6.85496	0.0631971	0.758567		---	---
10584401	7.7042	7.96192	8.03756	6.92447	6.68516	7.39349	8.21409	7.19801	8.16225	6.89831	8.06408	7.77252		0.267079	7.58467	0.365512	0.808768		Olfr250	olfactory receptor 250
10344803	9.16951	9.09852	9.33324	8.76932	8.99888	9.52135	9.25481	9.47444	9.88271	8.8478	9.65275	9.38065		0.267059	9.282	0.13221	0.758567		Cspp1	centrosome and spindle pole associated protein 1
10409539	7.44709	7.33378	7.19474	7.08135	7.73212	7.51888	7.70244	7.66965	7.74019	7.35859	7.79814	7.64125		0.267053	7.51819	0.0341779	0.758567		---	---
10447935	5.74604	5.28005	5.76712	5.82623	5.70877	5.34779	5.61278	5.83515	6.03779	6.01203	5.77928	6.00077		0.26697	5.74615	0.0383024	0.758567		LOC100505091	hypothetical protein LOC100505091
10513521	11.0053	6.5606	11.0959	8.23448	11.1834	10.9336	9.16175	7.9669	10.6356	10.9823	10.5399	11.3283		0.266932	9.969	0.756537	0.932708		Mup20	major urinary protein 20
10473507	9.13565	9.0606	9.09195	8.49962	8.96744	9.39883	9.47486	9.42302	9.14145	9.14521	9.32879	9.24217		0.2669	9.15913	0.0578114	0.758567		Olfr1093	olfactory receptor 1093
10371770	6.50956	6.57109	6.27527	6.07877	6.17845	6.85019	6.69138	6.8023	6.66023	6.22875	6.95589	6.72557		0.266797	6.54395	0.0879042	0.758567		Gas2l3	growth arrest-specific 2 like 3
10591203	6.99855	7.15291	6.78951	6.31116	6.73006	7.01014	7.32393	7.05187	7.17342	6.30442	7.3309	7.40802		0.266705	6.96541	0.181954	0.759086		Olfr860	olfactory receptor 860
10449315	7.01492	7.18579	7.08157	6.88506	7.00005	7.19725	7.48549	7.30829	7.41027	7.20813	7.11345	7.43883		0.266636	7.19409	0.00772663	0.758567		2900010M23Rik	RIKEN cDNA 2900010M23 gene
10448182	10.8066	10.5958	10.763	10.749	10.5443	10.8767	10.6431	10.9738	11.2921	10.6681	11.3141	11.044		0.26661	10.8559	0.0527326	0.758567		Mir703	microRNA 703
10463430	7.22226	7.40961	6.75238	6.88686	6.83138	7.13009	7.50995	7.50505	7.49646	6.6174	7.56571	7.13763		0.266603	7.17207	0.140283	0.758567		Sema4g	sema domain, immunoglobulin domain (Ig), transmembrane domain (TM) and short cytoplasmic domain, (semaphorin) 4G
10384829	8.88054	8.61586	8.91638	8.40418	8.6159	9.11218	8.76821	8.97467	9.35703	8.68643	9.2233	9.13487		0.266579	8.8908	0.0824448	0.758567		Rps27a	ribosomal protein S27A
10459844	7.8144	7.92305	7.76924	7.39327	7.90387	8.08863	8.15388	7.88528	8.09917	7.90459	8.34858	8.10022		0.266542	7.94868	0.0391485	0.758567		Haus1	HAUS augmin-like complex, subunit 1
10420628	10.387	10.2622	10.1208	10.1099	10.4196	10.3124	10.5039	10.5039	10.6639	10.2761	10.7659	10.4971		0.26652	10.4019	0.0125269	0.758567		---	---
10458278	5.83009	6.28634	6.31431	6.55991	6.47037	6.51316	6.33556	6.61421	6.73381	6.65597	6.77839	6.45483		0.26643	6.46224	0.0524783	0.758567		2010001M09Rik	RIKEN cDNA 2010001M09 gene
10470390	8.03676	7.7321	7.91596	7.49939	7.95716	8.17979	7.96745	8.17619	8.37464	7.79523	8.41075	8.19478		0.266313	8.02002	0.0639299	0.758567		---	---
10606160	9.51877	9.13358	9.37359	9.05165	9.24076	9.69718	9.32448	9.55889	9.97509	9.17791	9.8373	9.73965		0.266296	9.46907	0.098939	0.758567		Rfwd2	ring finger and WD repeat domain 2
10405729	9.48372	9.22834	9.48067	8.97789	9.3398	9.62218	9.41218	9.60438	9.86069	9.33788	9.82637	9.68866		0.266261	9.48857	0.050647	0.758567		Selk	selenoprotein K
10582925	7.75764	7.75743	7.87032	7.60292	7.83295	8.22868	8.02421	8.18855	8.34463	7.73829	8.2371	8.11464		0.266245	7.97478	0.043088	0.758567		Alkbh8	alkB, alkylation repair homolog 8 (E. coli)
10538871	5.10817	4.79355	5.80243	6.42779	5.90223	7.60987	6.50316	6.00669	5.96095	6.08591	6.67094	6.01331		0.266152	6.07375	0.496386	0.849779		Gm4964	predicted gene 4964
10362939	5.85165	5.61177	5.64154	4.74248	5.82625	5.87175	6.01169	5.72379	6.18321	5.41779	5.92542	5.88004		0.266083	5.72395	0.180897	0.759086		---	---
10448127	7.70581	7.7274	7.79358	7.71251	7.70626	8.00901	8.03613	8.06338	8.17954	7.87614	7.98418	8.11118		0.265995	7.90876	0.00417529	0.758567		Fpr1	formyl peptide receptor 1
10608156	5.96838	5.45342	5.97182	5.66974	6.17439	4.64891	5.81662	5.87934	6.13791	5.94598	5.81226	5.89034		0.265965	5.78076	0.225719	0.765559		Usp9y	ubiquitin specific peptidase 9, Y chromosome
10457927	7.98176	7.81928	7.83541	7.72549	7.84183	7.84107	8.03116	8.09867	8.41457	7.71103	8.26375	8.12077		0.265852	7.97373	0.0237258	0.758567		---	---
10455092	7.0527	7.34622	6.79429	6.83273	7.26529	7.16834	7.48975	7.37012	7.40383	7.08326	7.23682	7.47014		0.265728	7.20946	0.0327564	0.758567		Pcdhb12	protocadherin beta 12
10502196	9.59658	8.87541	9.93962	9.91512	9.61471	9.89062	9.79463	9.86352	9.93034	9.93952	9.88391	10.0144		0.265712	9.77153	0.112655	0.758567		Rpl34	ribosomal protein L34
10375973	9.14089	8.97636	9.08907	8.51368	9.03482	9.36417	9.36205	9.22042	9.48519	9.03355	9.30316	9.30885		0.265707	9.15268	0.0544849	0.758567		Taf13	TAF13 RNA polymerase II, TATA box binding protein (TBP)-associated factor
10505931	9.27472	9.08367	9.23236	8.60338	9.01188	9.52806	9.23547	9.46782	9.58638	9.02764	9.55945	9.45143		0.265688	9.25519	0.0902962	0.758567		Ift74	intraflagellar transport 74 homolog (Chlamydomonas)
10516277	6.53468	6.17045	6.26297	6.63447	6.54097	6.51532	6.7896	7.04509	6.70115	6.28607	6.90066	6.53042		0.265687	6.57599	0.058442	0.758567		1700029G01Rik	RIKEN cDNA 1700029G01 gene
10510201	8.33615	8.10825	8.02856	7.8537	8.10128	8.09746	8.26628	8.32264	8.2165	8.1097	8.90377	8.30033		0.265638	8.22039	0.0549583	0.758567		Rex2	reduced expression 2
10543783	10.0726	9.87668	10.0261	9.71805	9.95697	10.2179	10.0263	10.1725	10.5388	9.99585	10.4516	10.2762		0.265495	10.1108	0.0351752	0.758567		Psma3	proteasome (prosome, macropain) subunit, alpha type 3
10600524	10.2205	10.0295	10.2461	9.50424	9.97135	10.245	10.2223	10.3412	10.4746	9.92456	10.4797	10.3671		0.265444	10.1688	0.0746019	0.758567		Vbp1	von Hippel-Lindau binding protein 1
10608523	5.06197	4.63078	5.46437	5.8531	5.55414	5.69668	4.75951	5.0934	5.49475	5.79157	6.49695	6.21712		0.265376	5.50953	0.380292	0.813137		LOC380994	similar to Sycp3 like Y-linked
10422194	8.77405	8.33249	8.76278	7.83371	8.37917	8.75181	8.44362	8.70998	9.17946	8.38292	8.93131	8.77886		0.26536	8.60501	0.161536	0.758567		Rbm26	RNA binding motif protein 26
10392328	8.73363	8.29981	8.59338	8.0572	8.58582	8.54011	8.82154	8.70514	8.95739	8.38109	8.94194	8.59397		0.265186	8.60092	0.0613904	0.758567		Nol11	nucleolar protein 11
10552303	5.82059	6.25032	6.18979	5.43259	6.21844	5.54594	6.04053	6.14724	6.0927	6.37578	6.11497	6.27749		0.265174	6.0422	0.0948293	0.758567		Gm5592	predicted gene 5592
10414723	5.40522	5.53857	5.43534	4.5755	5.11024	5.17203	5.12518	5.33787	5.75588	5.15611	5.91723	5.53549		0.265145	5.33872	0.161005	0.758567		Gm13955	predicted gene 13955
10414923	5.40522	5.53857	5.43534	4.5755	5.11024	5.17203	5.12518	5.33787	5.75588	5.15611	5.91723	5.53549		0.265145	5.33872	0.161005	0.758567		Gm13955	predicted gene 13955
10367519	6.75326	6.20368	7.09446	6.49912	6.37607	6.26305	7.21798	6.4452	7.23136	6.66451	6.63392	6.58719		0.265087	6.66415	0.163753	0.758567		Olfr808	olfactory receptor 808
10442285	7.2973	6.92876	6.94333	6.7549	6.83905	7.52627	6.8068	7.39876	7.7572	7.03253	7.58766	7.29673		0.265012	7.18077	0.149931	0.758567		---	---
10460221	7.70001	7.29425	7.40594	7.17221	7.60677	7.97658	7.64227	7.71774	8.03571	7.47674	7.93292	7.93996		0.264929	7.65843	0.0816147	0.758567		Chka	choline kinase alpha
10500928	10.1024	10.0115	10.2509	9.90563	10.0438	10.3627	10.2496	10.4303	10.5058	10.1715	10.5054	10.4036		0.264872	10.2453	0.013904	0.758567		Capza1	capping protein (actin filament) muscle Z-line, alpha 1
10604587	5.50455	6.6615	6.32436	6.59171	6.63938	6.46345	6.70242	6.3524	6.67669	6.68174	6.60454	6.75612		0.264827	6.49657	0.151663	0.758567		Mir363	microRNA 363
10363178	10.966	10.7864	10.9508	10.3543	10.6595	11.1253	10.8882	11.1229	11.2158	10.8564	11.2061	11.1413		0.264708	10.9394	0.0535668	0.758567		Npm1	nucleophosmin 1
10484775	8.568	8.47805	8.26645	8.09853	8.36523	8.5711	8.63163	8.73431	8.54087	8.38701	9.00215	8.63947		0.264682	8.52357	0.0346024	0.758567		Olfr1215	olfactory receptor 1215
10522467	7.19615	7.38641	7.38322	7.25888	7.13925	7.56218	7.75127	7.43196	7.48121	7.80068	7.45217	7.5967		0.264647	7.45334	0.0151468	0.758567		Rasl11b	RAS-like, family 11, member B
10384956	8.61718	8.10649	8.62969	7.90731	8.14568	8.83897	8.6159	8.62062	8.73715	8.475	8.70887	8.67557		0.264632	8.50654	0.0933266	0.758567		Chac2	ChaC, cation transport regulator homolog 2 (E. coli)
10503613	6.7591	6.78367	6.75198	6.59829	5.76962	6.32289	6.58631	6.81173	6.84963	6.62683	6.80298	6.89532		0.264543	6.62986	0.117685	0.758567		---	---
10592412	7.52798	7.00312	7.64114	6.85602	7.01267	7.59769	7.3902	7.0112	8.20215	7.62826	7.30708	7.6868		0.264509	7.40536	0.208153	0.760886		Olfr957	olfactory receptor 957
10437080	8.88086	8.66726	8.85923	8.50983	8.66222	9.18997	8.84811	9.06341	9.19	8.87894	9.22685	9.14852		0.264409	8.9271	0.0391395	0.758567		Ttc3	tetratricopeptide repeat domain 3
10499080	9.38383	9.18573	9.55809	9.01204	9.20015	9.55587	9.58073	9.59985	9.53369	9.51957	9.61114	9.63667		0.264323	9.44811	0.0163127	0.758567		Arfip1	ADP-ribosylation factor interacting protein 1
10592386	7.1026	6.05551	6.99586	6.60408	6.71413	6.89218	6.93844	6.33936	7.54318	6.67402	7.38162	7.07281		0.264176	6.85948	0.241983	0.769345		Olfr146	olfactory receptor 146
10600568	13.4515	10.6502	13.3962	11.5067	13.2267	13.123	12.6496	11.6635	13.2472	13.2264	12.8363	13.3161		0.264137	12.6911	0.594242	0.880963		Gm14744	predicted gene 14744
10350923	9.41524	9.08094	9.25114	8.96431	9.09282	9.62023	9.25475	9.48085	9.8406	9.10787	9.6874	9.6372		0.264	9.36945	0.0863154	0.758567		Rfwd2	ring finger and WD repeat domain 2
10445229	7.17897	7.07694	7.76375	6.83354	7.24354	7.93549	7.31716	7.25411	8.02025	7.18358	7.93472	7.90633		0.26399	7.4707	0.236255	0.768862		---	---
10411646	8.31175	8.10247	7.93539	7.50043	8.10517	8.49015	8.35879	8.3149	8.36705	7.99373	8.65964	8.33473		0.263916	8.20618	0.107867	0.758567		Gtf2h2	general transcription factor II H, polypeptide 2
10350349	7.73799	7.6279	7.73045	7.59679	7.55892	8.22902	7.85095	7.8586	8.18167	7.87188	8.13509	8.16504		0.263695	7.87869	0.0442458	0.758567		Dennd1b	DENN/MADD domain containing 1B
10545255	8.29972	8.2978	8.50545	8.06638	8.02601	8.46272	8.47209	8.46238	8.65481	8.57664	8.5391	8.5343		0.26354	8.40812	0.0126706	0.758567		Rpia	ribose 5-phosphate isomerase A
10479792	5.12922	5.02749	4.49687	5.45998	5.57758	5.26162	5.2991	5.37892	5.55293	5.63821	5.45033	5.21405		0.263462	5.29052	0.117931	0.758567		---	---
10502696	6.88902	6.9153	7.14908	6.55637	6.80556	7.42698	7.34567	7.05435	7.2414	7.13544	7.29567	7.24996		0.263365	7.08873	0.0553833	0.758567		Spata1	spermatogenesis associated 1
10603543	6.63115	6.07561	5.94613	6.52098	6.32314	6.10129	6.49156	6.85162	6.67989	6.49837	6.18402	6.47227		0.26324	6.398	0.0756627	0.758567		Fthl17	ferritin, heavy polypeptide-like 17
10598567	6.63115	6.07561	5.94613	6.52098	6.32314	6.10129	6.49156	6.85162	6.67989	6.49837	6.18402	6.47227		0.26324	6.398	0.0756627	0.758567		Fthl17	ferritin, heavy polypeptide-like 17
10373649	5.9007	4.97744	6.1932	4.84672	5.6878	5.33948	5.65489	5.74012	6.35619	5.51194	5.93107	5.3303		0.263198	5.62249	0.283396	0.778451		Olfr814	olfactory receptor 814
10528177	6.94115	6.10906	6.67242	6.20819	6.20201	6.6087	6.91596	6.39194	6.74423	6.97522	6.3246	6.96836		0.263128	6.58849	0.139518	0.758567		Speer4e	spermatogenesis associated glutamate (E)-rich protein 4e
10353050	9.2887	9.18331	9.39893	9.09544	9.25721	9.68944	9.359	9.51669	9.77561	9.41044	9.68078	9.74887		0.263058	9.45037	0.0339312	0.758567		Cops5	COP9 (constitutive photomorphogenic) homolog, subunit 5 (Arabidopsis thaliana)
10553635	6.09221	5.18779	5.92555	5.15143	5.87864	5.94012	6.05089	5.83626	6.38378	5.81334	5.95733	5.71238		0.26304	5.82748	0.165973	0.758567		Nipa1	non imprinted in Prader-Willi/Angelman syndrome 1 homolog (human)
10564161	4.6022	4.20729	4.69927	6.57652	4.42922	5.36608	4.99794	5.14103	5.41021	5.38721	5.23665	5.28574		0.263031	5.11161	0.42991	0.827834		Snord116	small nucleolar RNA, C/D box 116 cluster
10564205	4.6022	4.20729	4.69927	6.57652	4.42922	5.36608	4.99794	5.14103	5.41021	5.38721	5.23665	5.28574		0.263031	5.11161	0.42991	0.827834		Snord116	small nucleolar RNA, C/D box 116 cluster
10564187	4.6022	4.20729	4.69927	6.57652	4.42922	5.36608	4.99794	5.14103	5.41021	5.38721	5.23665	5.28574		0.263031	5.11161	0.42991	0.827834		Snord116	small nucleolar RNA, C/D box 116 cluster
10564195	4.6022	4.20729	4.69927	6.57652	4.42922	5.36608	4.99794	5.14103	5.41021	5.38721	5.23665	5.28574		0.263031	5.11161	0.42991	0.827834		Snord116	small nucleolar RNA, C/D box 116 cluster
10564193	4.6022	4.20729	4.69927	6.57652	4.42922	5.36608	4.99794	5.14103	5.41021	5.38721	5.23665	5.28574		0.263031	5.11161	0.42991	0.827834		Snord116	small nucleolar RNA, C/D box 116 cluster
10564179	4.6022	4.20729	4.69927	6.57652	4.42922	5.36608	4.99794	5.14103	5.41021	5.38721	5.23665	5.28574		0.263031	5.11161	0.42991	0.827834		Snord116	small nucleolar RNA, C/D box 116 cluster
10564163	4.6022	4.20729	4.69927	6.57652	4.42922	5.36608	4.99794	5.14103	5.41021	5.38721	5.23665	5.28574		0.263031	5.11161	0.42991	0.827834		Snord116	small nucleolar RNA, C/D box 116 cluster
10564173	4.6022	4.20729	4.69927	6.57652	4.42922	5.36608	4.99794	5.14103	5.41021	5.38721	5.23665	5.28574		0.263031	5.11161	0.42991	0.827834		Snord116	small nucleolar RNA, C/D box 116 cluster
10564167	4.6022	4.20729	4.69927	6.57652	4.42922	5.36608	4.99794	5.14103	5.41021	5.38721	5.23665	5.28574		0.263031	5.11161	0.42991	0.827834		Snord116	small nucleolar RNA, C/D box 116 cluster
10564201	4.6022	4.20729	4.69927	6.57652	4.42922	5.36608	4.99794	5.14103	5.41021	5.38721	5.23665	5.28574		0.263031	5.11161	0.42991	0.827834		Snord116	small nucleolar RNA, C/D box 116 cluster
10564199	4.6022	4.20729	4.69927	6.57652	4.42922	5.36608	4.99794	5.14103	5.41021	5.38721	5.23665	5.28574		0.263031	5.11161	0.42991	0.827834		Snord116	small nucleolar RNA, C/D box 116 cluster
10564189	4.6022	4.20729	4.69927	6.57652	4.42922	5.36608	4.99794	5.14103	5.41021	5.38721	5.23665	5.28574		0.263031	5.11161	0.42991	0.827834		Snord116	small nucleolar RNA, C/D box 116 cluster
10564207	4.6022	4.20729	4.69927	6.57652	4.42922	5.36608	4.99794	5.14103	5.41021	5.38721	5.23665	5.28574		0.263031	5.11161	0.42991	0.827834		Snord116	small nucleolar RNA, C/D box 116 cluster
10564185	4.6022	4.20729	4.69927	6.57652	4.42922	5.36608	4.99794	5.14103	5.41021	5.38721	5.23665	5.28574		0.263031	5.11161	0.42991	0.827834		Snord116	small nucleolar RNA, C/D box 116 cluster
10564191	4.6022	4.20729	4.69927	6.57652	4.42922	5.36608	4.99794	5.14103	5.41021	5.38721	5.23665	5.28574		0.263031	5.11161	0.42991	0.827834		Snord116	small nucleolar RNA, C/D box 116 cluster
10564171	4.6022	4.20729	4.69927	6.57652	4.42922	5.36608	4.99794	5.14103	5.41021	5.38721	5.23665	5.28574		0.263031	5.11161	0.42991	0.827834		Snord116	small nucleolar RNA, C/D box 116 cluster
10564181	4.6022	4.20729	4.69927	6.57652	4.42922	5.36608	4.99794	5.14103	5.41021	5.38721	5.23665	5.28574		0.263031	5.11161	0.42991	0.827834		Snord116	small nucleolar RNA, C/D box 116 cluster
10564197	4.6022	4.20729	4.69927	6.57652	4.42922	5.36608	4.99794	5.14103	5.41021	5.38721	5.23665	5.28574		0.263031	5.11161	0.42991	0.827834		Snord116	small nucleolar RNA, C/D box 116 cluster
10564175	4.6022	4.20729	4.69927	6.57652	4.42922	5.36608	4.99794	5.14103	5.41021	5.38721	5.23665	5.28574		0.263031	5.11161	0.42991	0.827834		Snord116	small nucleolar RNA, C/D box 116 cluster
10417485	9.32421	9.08514	9.30931	8.81762	9.05295	9.54781	9.16053	9.41348	9.6148	9.20238	9.57345	9.75051		0.26302	9.32102	0.073921	0.758567		Gm1973	predicted gene 1973
10378403	5.38184	5.1755	5.50607	5.3273	5.60866	5.35511	5.42549	5.64447	5.92359	5.48942	5.84889	5.60061		0.262999	5.52391	0.0235374	0.758567		Zfp735	zinc finger protein 735
10502535	5.71154	5.96937	5.84718	5.7242	6.23062	5.5433	5.77211	6.15799	6.03087	6.05497	6.47753	6.11022		0.262916	5.96916	0.0632503	0.758567		---	---
10579060	6.89913	6.63751	7.34466	7.02184	6.89537	7.4026	7.11322	6.9449	7.41114	7.43968	7.37359	7.49595		0.262894	7.16497	0.0841031	0.758567		4930467E23Rik	RIKEN cDNA 4930467E23 gene
10354521	7.60477	7.20179	7.69908	7.35078	6.98663	7.69074	7.59333	7.72073	7.78217	7.41223	7.89911	7.70343		0.262867	7.55373	0.0664342	0.758567		Inpp1	inositol polyphosphate-1-phosphatase
10410259	10.3667	9.89822	10.259	9.9877	9.90656	10.4359	10.1428	10.3232	10.8612	10.0698	10.6116	10.4223		0.262813	10.2737	0.0957707	0.758567		Uqcrb	ubiquinol-cytochrome c reductase binding protein
10560354	7.42482	6.99265	7.36756	6.95098	7.18902	7.3553	7.31513	7.53487	7.61502	7.34128	7.73358	7.31721		0.262795	7.34478	0.0325013	0.758567		Kctd20	potassium channel tetramerisation domain containing 20
10600531	8.28752	8.08289	8.32685	7.99549	8.12335	8.39082	8.17479	8.3922	8.66929	8.31145	8.56809	8.66782		0.262788	8.33255	0.0269038	0.758567		---	---
10550193	5.67785	6.28859	5.90758	6.57921	6.37376	6.05761	6.31362	6.4546	6.16737	6.67126	6.51667	6.33742		0.262722	6.27879	0.0905979	0.758567		Gm3994	oocyte specific homeobox 4 pseudogene
10385447	5.79649	4.47631	5.79694	5.46459	5.17998	5.41182	5.1966	5.47119	6.10907	5.72117	5.4734	5.731		0.262714	5.48571	0.243705	0.770368		Dppa1	developmental pluripotency associated 1
10566662	6.36639	6.77707	6.0511	5.99393	6.72681	6.82928	6.54828	7.00971	6.55171	6.77766	6.82701	6.60555		0.262557	6.58871	0.121354	0.758567		Olfr469	olfactory receptor 469
10358587	6.95288	7.26487	7.01251	6.91626	6.93239	7.25613	7.24034	7.45761	7.35377	6.82055	7.69434	7.34336		0.262491	7.18709	0.0636158	0.758567		Hmcn1	hemicentin 1
10604591	5.90177	5.88529	6.33545	5.1601	5.70625	6.05185	6.21563	6.04313	6.22324	5.94171	6.08364	6.10753		0.262364	5.9713	0.115062	0.758567		Mir19b-2	microRNA 19b-2
10358430	6.0685	6.65153	6.06247	6.56301	6.49392	6.95252	6.7909	6.19844	6.92596	6.99723	6.93084	6.52249		0.262321	6.59648	0.15715	0.758567		Gm9931	predicted gene 9931
10480035	6.74504	6.84111	6.52969	6.95935	6.53955	7.03707	6.78981	6.90795	6.93797	7.12431	7.27392	7.19156		0.262288	6.90644	0.0381506	0.758567		Pfkfb3	6-phosphofructo-2-kinase/fructose-2,6-biphosphatase 3
10484614	7.9174	7.49892	7.80647	7.2819	7.58907	7.79156	8.07734	8.01795	7.95816	7.74139	7.84843	7.8157		0.262277	7.77869	0.0321547	0.758567		Olfr1080	olfactory receptor 1080
10554045	6.40684	6.141	5.92253	6.39752	6.11095	6.34198	6.65835	6.35522	6.54925	6.67631	6.72907	5.92619		0.262259	6.35127	0.0818112	0.758567		Adamts17	a disintegrin-like and metallopeptidase (reprolysin type) with thrombospondin type 1 motif, 17
10436412	9.96737	9.47347	9.54155	9.11124	9.26894	9.79488	9.92985	9.98936	9.84166	9.6726	9.87384	9.4236		0.262244	9.65736	0.0959023	0.758567		Olfr195	olfactory receptor 195
10582837	8.74486	8.63224	8.83966	8.41427	8.58316	8.66144	8.7399	8.84196	9.16312	8.55395	9.12733	9.02267		0.262218	8.77705	0.0367204	0.758567		---	---
10408223	5.26075	5.37316	6.07067	6.09192	5.83056	5.7133	5.80647	5.86265	6.41947	6.19679	5.93095	5.69733		0.262218	5.8545	0.138966	0.758567		Hist1h2bc	histone cluster 1, H2bc
10485828	7.24153	7.24667	7.03797	6.90454	6.92272	7.4012	7.33097	7.42261	7.7463	6.95546	7.49548	7.37697		0.262192	7.25687	0.0613459	0.758567		Slc12a6	solute carrier family 12, member 6
10357115	9.18313	9.28363	9.18915	8.77463	9.22535	9.50127	9.46415	9.46515	9.35845	9.21748	9.72836	9.49653		0.262161	9.32394	0.0420376	0.758567		Dsel	dermatan sulfate epimerase-like
10391277	7.14595	6.89913	7.282	6.81859	6.65235	7.30021	7.01003	7.35689	7.34308	7.32279	7.33151	7.30678		0.262143	7.14744	0.0453242	0.758567		Ghdc	GH3 domain containing
10355836	5.86836	5.61654	5.72082	5.8014	5.34644	6.04838	6.41845	6.00608	6.22733	5.65459	5.78596	5.88193		0.262068	5.86469	0.0899843	0.758567		Resp18	regulated endocrine-specific protein 18
10556020	7.37489	6.62659	7.07314	6.469	6.77225	7.13839	7.07686	6.74278	7.61167	7.26287	7.21586	7.11585		0.261937	7.04001	0.142348	0.758567		Olfr701	olfactory receptor 701
10555695	9.04231	8.96674	8.85796	8.77711	8.77354	9.07436	9.06993	9.15999	9.13974	8.93878	9.45679	9.29785		0.261847	9.04626	0.0165675	0.758567		Rrm1	ribonucleotide reductase M1
10519477	8.52267	8.47239	8.42646	8.08579	8.50744	8.5719	8.62708	8.68717	8.89208	8.27723	8.92949	8.74434		0.26179	8.562	0.0437387	0.758567		---	---
10435321	5.73426	6.08938	5.3936	6.03651	5.49141	5.94455	5.79799	6.28698	6.18268	5.87635	5.80134	6.31487		0.261747	5.91249	0.0959568	0.758567		Ropn1	ropporin, rhophilin associated protein 1
10512301	6.20617	6.53234	6.34741	6.52814	5.95503	6.27247	6.54651	6.79491	6.53561	6.56291	6.50508	6.46684		0.261719	6.43779	0.0238722	0.758567		Arid3c	AT rich interactive domain 3C (BRIGHT-like)
10406245	8.80885	8.64824	8.57938	8.20721	8.55529	8.73162	8.82066	8.86379	9.03212	8.72445	8.81307	8.84656		0.261672	8.71927	0.0193364	0.758567		---	---
10496204	6.38306	6.27694	5.72745	5.64374	5.81079	6.51126	6.10196	6.01244	6.18598	6.17785	6.81754	6.62737		0.26165	6.1897	0.180508	0.759086		Cenpe	centromere protein E
10381170	5.97706	6.45888	6.10395	5.42873	6.17081	6.23323	6.16426	6.69631	6.4425	5.82415	6.39642	6.41848		0.261577	6.1929	0.153219	0.758567		Hspb9	heat shock protein, alpha-crystallin-related, B9
10495012	9.31295	9.04846	9.54262	9.06428	9.18473	9.67598	9.33432	9.53637	9.78675	9.43779	9.62184	9.68113		0.261529	9.4356	0.050451	0.758567		Phtf1	putative homeodomain transcription factor 1
10384421	6.10891	6.12518	5.68847	6.08327	5.83164	5.37869	6.17388	6.43076	6.09291	5.77227	6.15051	6.165		0.261527	6.00012	0.0861205	0.758567		---	---
10586180	7.83577	7.43814	8.04155	7.37262	7.39672	7.90457	7.79054	7.85354	8.14368	7.76121	7.97523	8.03398		0.261467	7.79563	0.0648763	0.758567		Uchl4	ubiquitin carboxyl-terminal esterase L4
10383625	4.68829	5.16937	4.97023	5.73662	5.19954	5.59488	5.01329	5.64268	5.57621	5.98017	5.4161	5.29926		0.261461	5.35722	0.191664	0.759086		Ptchd3	patched domain containing 3
10396950	6.03264	5.92189	6.0982	6.14637	5.83134	5.79042	6.3895	6.28855	6.50598	6.04304	6.37441	5.78805		0.261443	6.10087	0.0492875	0.758567		---	---
10465853	9.08735	8.8571	9.1859	8.61492	9.0815	9.25633	9.12117	9.30271	9.45928	9.04537	9.29602	9.42622		0.261279	9.14449	0.0417415	0.758567		Stxbp3a	syntaxin binding protein 3A
10365749	7.79487	7.73374	7.83117	7.3501	7.58861	8.10826	7.68362	7.87599	8.32028	7.70796	8.20162	8.18492		0.26127	7.8651	0.0923989	0.758567		Lta4h	leukotriene A4 hydrolase
10357328	6.17885	6.29551	5.94722	5.79538	6.14205	6.14692	6.34844	6.42764	6.07728	6.39808	6.38937	6.43228		0.261192	6.21492	0.017372	0.758567		---	---
10408870	7.79955	7.71752	7.57505	7.50176	7.65731	8.13818	7.85046	8.02077	8.10515	7.69241	8.26874	8.01702		0.260865	7.86199	0.0483651	0.758567		Tbc1d7	TBC1 domain family, member 7
10602731	7.85372	7.42079	7.59407	7.33816	7.70077	7.94037	7.66851	7.8392	8.27305	7.5608	8.16886	7.90247		0.260838	7.77173	0.0864543	0.758567		---	---
10604743	7.3379	7.36709	7.58721	7.18881	7.01126	7.47511	7.65673	7.58919	7.73036	7.64073	7.36516	7.54993		0.260787	7.45829	0.0221978	0.758567		Snord61	small nucleolar RNA, C/D box 61
10385248	5.99218	5.68946	5.76236	5.50636	6.02367	5.81916	5.69406	6.2391	6.42394	5.35115	6.53879	6.11033		0.260697	5.92921	0.181454	0.759086		Hmmr	hyaluronan mediated motility receptor (RHAMM)
10433228	8.39729	8.1938	8.29322	7.80089	8.11785	8.51308	8.52874	8.41169	8.51162	8.38654	8.51393	8.52732		0.260618	8.34966	0.02819	0.758567		Cluap1	clusterin associated protein 1
10461636	6.90141	6.60292	7.06608	6.73573	6.97616	6.49038	7.05647	6.62514	7.01662	7.3507	7.32122	6.96622		0.260613	6.92576	0.0754539	0.758567		---	---
10554569	9.3678	9.06648	9.24709	8.79975	8.88032	9.59088	9.2321	9.35934	9.78803	9.09184	9.57427	9.46956		0.26047	9.28896	0.104531	0.758567		Fam103a1	family with sequence similarity 103, member A1
10497372	5.85107	5.91527	5.78984	6.05654	5.94611	5.46956	5.92708	6.06159	6.47114	5.88502	6.40698	5.83939		0.260468	5.9683	0.0715462	0.758567		Gm5150	predicted gene 5150
10373645	7.56826	7.17184	7.54165	6.93713	7.19388	7.39693	7.96353	7.42635	7.99957	7.1519	7.59017	7.24054		0.260397	7.43181	0.136652	0.758567		Olfr811	olfactory receptor 811
10474339	7.51291	7.71441	7.4698	7.24492	7.37473	7.68171	7.85345	7.88044	7.90022	7.40402	7.87559	7.64662		0.260309	7.6299	0.032548	0.758567		Gm10795	predicted gene 10795
10606259	5.3188	5.06419	5.25232	4.76344	5.88708	5.83967	5.57487	5.39018	5.70021	5.52512	6.14396	5.35251		0.260223	5.48436	0.206115	0.760886		Mir325	microRNA 325
10456719	8.1434	7.34226	8.20089	7.71376	7.90033	8.45857	8.02542	8.08311	8.32121	8.17997	8.36553	8.3447		0.260122	8.08993	0.128114	0.758567		---	---
10601473	8.30373	8.20632	8.27252	7.69816	8.16735	8.64944	8.54546	8.44591	8.51589	8.2972	8.48638	8.56739		0.260118	8.34631	0.0602275	0.758567		Apool	apolipoprotein O-like
10384662	7.82005	7.71612	8.00121	7.35963	7.54445	7.88453	7.96349	7.95385	7.95495	8.19767	7.87535	7.94078		0.260015	7.85101	0.0298289	0.758567		Commd1	COMM domain containing 1
10604694	5.80192	5.77071	6.10054	5.32141	5.50195	5.79397	5.59783	5.86364	5.90283	6.11116	6.32031	6.05445		0.259952	5.84506	0.0883623	0.758567		Mtap7d3	MAP7 domain containing 3
10588403	8.38685	8.2292	8.43175	8.11975	8.39783	8.55012	8.61333	8.74747	8.72497	8.43256	8.72225	8.43437		0.259908	8.48254	0.014233	0.758567		Mrpl3	mitochondrial ribosomal protein L3
10398032	6.02638	6.33833	6.00953	6.41326	6.62062	5.70555	6.53644	6.70096	6.11538	6.31419	6.67043	6.33552		0.259875	6.31555	0.114667	0.758567		Serpina3b	serine (or cysteine) peptidase inhibitor, clade A, member 3B
10604749	5.83116	3.94559	5.8213	4.96659	5.76659	5.63414	5.54466	5.08327	5.79699	5.99333	5.56928	5.53708		0.259873	5.4575	0.395604	0.819933		---	---
10593652	5.93492	6.16835	4.9749	5.67139	6.14108	6.18997	6.20986	6.37271	5.70945	5.89754	5.94399	6.50611		0.25984	5.97669	0.233571	0.768354		Cyp19a1	cytochrome P450, family 19, subfamily a, polypeptide 1
10351463	11.0923	11.2118	11.1121	10.9941	11.248	11.2835	11.1045	11.3458	11.524	11.2766	11.6294	11.6195		0.259677	11.2868	0.0213959	0.758567		Rgs5	regulator of G-protein signaling 5
10543233	5.49085	5.55546	5.77069	5.548	5.9642	5.51717	5.79392	5.96947	5.84949	5.89739	5.79179	6.10209		0.259628	5.77088	0.0169344	0.758567		Ppp1r3a	protein phosphatase 1, regulatory (inhibitor) subunit 3A
10369867	8.16333	7.87356	8.17675	7.56257	7.97676	8.51168	8.22338	8.19832	8.44286	8.14212	8.50202	8.31371		0.259626	8.17392	0.0792278	0.758567		Tfam	transcription factor A, mitochondrial
10532124	5.50976	6.24094	5.62655	6.1653	5.99407	5.60836	6.03199	6.09724	6.4127	5.98294	6.38615	5.79141		0.25957	5.98728	0.110468	0.758567		Gfi1	growth factor independent 1
10371288	5.49299	5.28972	5.871	5.59048	5.04686	5.45778	5.92252	5.37892	5.74821	6.00395	5.77111	5.48123		0.259519	5.5879	0.0916545	0.758567		Gm1553	predicted gene 1553
10351099	5.87085	6.27096	5.60328	4.83013	5.9952	5.28526	5.39075	6.0039	6.18824	5.7651	5.97898	6.08574		0.259507	5.77237	0.259034	0.772088		Tnfsf18	tumor necrosis factor (ligand) superfamily, member 18
10434670	9.11658	8.9161	8.99131	8.87688	8.98327	9.12853	9.11734	9.25602	9.4702	8.87662	9.54775	9.3016		0.259476	9.13185	0.031745	0.758567		---	---
10463643	6.96685	6.25486	6.89277	6.43471	6.9252	6.94724	6.87188	6.77312	7.02836	6.91583	7.41286	6.97628		0.259453	6.86666	0.0994936	0.758567		---	---
10469505	9.86032	9.6966	9.92743	9.71968	9.7587	9.9557	9.87637	10.0767	10.1726	9.99253	10.1805	10.1761		0.259393	9.94943	0.00579081	0.758567		Commd3	COMM domain containing 3
10563935	5.22872	5.13107	5.14787	5.86677	5.25212	4.89609	5.61585	5.461	5.41647	5.561	5.3816	5.64302		0.259384	5.38346	0.0741703	0.758567		---	---
10564045	5.22872	5.13107	5.14787	5.86677	5.25212	4.89609	5.61585	5.461	5.41647	5.561	5.3816	5.64302		0.259384	5.38346	0.0741703	0.758567		---	---
10564047	5.22872	5.13107	5.14787	5.86677	5.25212	4.89609	5.61585	5.461	5.41647	5.561	5.3816	5.64302		0.259384	5.38346	0.0741703	0.758567		---	---
10532030	7.5606	7.43277	7.42933	7.40664	7.35358	8.02265	7.83295	7.87136	8.03274	7.19858	7.91707	7.90886		0.259332	7.66393	0.105048	0.758567		---	---
10502440	7.93117	7.74253	7.90161	7.67868	7.69433	7.76211	7.8819	8.1972	8.1807	7.77905	8.18291	8.04428		0.259266	7.91471	0.0132314	0.758567		---	---
10601298	6.11773	6.09129	6.50552	4.93072	6.24611	6.22856	6.20969	6.18325	6.43331	6.12157	6.42497	6.30271		0.259263	6.14962	0.239846	0.769166		Cdx4	caudal type homeobox 4
10592404	5.53889	5.31077	4.86153	4.99814	5.11505	6.27351	5.89734	5.6986	5.67246	5.04578	5.62877	5.70992		0.259162	5.47923	0.254509	0.772088		Olfr948	olfactory receptor 948
10427847	6.16958	5.90715	6.30101	5.74721	6.14845	6.32673	6.12423	6.33713	6.96163	5.95737	6.2564	6.51823		0.259146	6.22959	0.126847	0.758567		LOC669751	protein transport protein Sec61 subunit gamma-like
10488108	8.5999	8.30662	8.65765	7.55951	8.26088	8.83141	8.51914	8.55378	8.78117	8.49182	8.68135	8.74349		0.259129	8.49889	0.164375	0.758567		Esf1	ESF1, nucleolar pre-rRNA processing protein, homolog (S. cerevisiae)
10523357	6.15986	5.73942	5.9146	6.19333	5.79326	5.97124	5.98807	6.50888	6.42799	5.46252	6.84148	6.09648		0.258951	6.09143	0.200655	0.760645		---	---
10380751	8.32706	8.11965	8.28871	7.70318	7.89151	8.11517	8.46985	8.25936	8.40616	8.21678	8.31368	8.33214		0.258783	8.2036	0.0288905	0.758567		Mrpl45	mitochondrial ribosomal protein L45
10384737	8.59183	8.35804	8.74192	8.03728	8.44594	8.91705	8.72344	8.83801	8.96537	8.46305	8.85604	8.79821		0.25868	8.64468	0.0812359	0.758567		Papolg	poly(A) polymerase gamma
10514558	9.24606	9.02912	9.25168	8.66336	8.47907	9.25292	9.1119	9.34618	9.59271	8.76236	9.21587	9.44509		0.258649	9.11636	0.14812	0.758567		---	---
10519693	7.69804	7.54728	7.43281	7.09967	7.91059	7.90908	7.71474	7.73856	8.06581	7.81379	7.64514	8.17108		0.25861	7.72888	0.0965429	0.758567		Sema3d	sema domain, immunoglobulin domain (Ig), short basic domain, secreted, (semaphorin) 3D
10531970	6.97739	6.70517	7.09316	7.04709	6.717	6.84605	7.06321	7.06051	7.43827	7.197	6.8911	7.2874		0.258605	7.02695	0.0286207	0.758567		---	---
10555760	6.52086	6.07688	6.66388	6.15119	6.41217	6.25703	6.62775	6.01731	7.60529	6.38943	6.25628	6.73732		0.258561	6.47628	0.262331	0.772088		Olfr583	olfactory receptor 583
10462499	6.61024	6.77101	5.88529	6.19081	6.90127	6.31277	6.78298	6.76962	6.88862	6.64713	6.53902	6.59525		0.258537	6.5745	0.118254	0.758567		A1cf	APOBEC1 complementation factor
10402195	9.05749	8.86949	9.32533	9.26651	9.12854	9.5009	9.02287	9.38718	9.84257	9.12962	9.72313	9.59386		0.258491	9.32062	0.110918	0.758567		Tc2n	tandem C2 domains, nuclear
10607250	7.21963	7.71622	7.50135	7.30018	7.61151	7.51875	7.69372	7.84903	7.70699	7.61722	7.90281	7.64877		0.258487	7.60718	0.0165342	0.758567		Apex2	apurinic/apyrimidinic endonuclease 2
10608368	6.15761	5.48965	5.71222	6.87115	7.0122	6.26428	6.20052	5.90574	6.03509	6.9827	7.11587	6.81678		0.258267	6.38032	0.393116	0.819419		LOC100041256	hypothetical protein LOC100041256
10358662	7.98885	8.38865	8.06447	7.82282	8.10708	8.10846	8.55193	8.38934	8.14869	7.84946	8.71254	8.37731		0.258154	8.20913	0.0840821	0.758567		Hmcn1	hemicentin 1
10585972	7.21029	7.05913	6.9194	6.77123	7.05565	7.44354	7.16059	7.28524	7.66746	6.91433	7.58046	7.40008		0.258151	7.20562	0.0877956	0.758567		Myo9a	myosin IXa
10503214	7.60663	7.47708	7.58444	7.26818	7.37527	7.7624	7.3796	7.59906	8.05465	7.56449	8.02584	7.99913		0.258126	7.6414	0.0734478	0.758567		Chd7	chromodomain helicase DNA binding protein 7
10361640	7.66213	7.70415	7.65167	7.72237	7.59153	7.5637	7.77619	7.94571	8.12098	7.68881	8.10614	7.80644		0.25812	7.77832	0.00986845	0.758567		---	---
10573696	5.12467	5.11447	4.55315	5.08759	5.38135	4.69542	5.03019	5.52085	5.52949	5.39888	5.04129	4.98433		0.258062	5.12181	0.116314	0.758567		4933402J07Rik	RIKEN cDNA 4933402J07 gene
10544150	8.27581	8.26908	8.50158	7.83998	8.18368	8.60067	8.18739	8.58377	8.74657	8.28855	8.69791	8.71496		0.258058	8.4075	0.0853691	0.758567		Jhdm1d	jumonji C domain-containing histone demethylase 1 homolog D (S. cerevisiae)
10362729	8.35634	8.28011	8.50968	8.14313	8.11978	8.71186	8.62823	8.61822	8.78389	8.39619	8.64959	8.593		0.258035	8.4825	0.0304062	0.758567		Akd1	adenylate kinase domain containing 1
10351455	11.1868	11.2961	11.2257	11.122	11.3295	11.3167	11.206	11.4198	11.643	11.4281	11.6432	11.6846		0.257993	11.3751	0.0126677	0.758567		Rgs5	regulator of G-protein signaling 5
10469579	5.57529	5.64206	5.78144	5.5362	5.97723	5.97704	5.82083	5.95179	6.16195	6.01653	6.09701	5.98888		0.257955	5.87719	0.0196424	0.758567		---	---
10492381	9.6197	9.41905	9.61664	8.89405	9.49404	9.75206	9.54325	9.65559	9.92711	9.48162	9.86488	9.8708		0.257952	9.5949	0.0844468	0.758567		Gmps	guanine monophosphate synthetase
10518361	9.25935	8.81124	9.17546	8.60865	9.03457	9.45284	9.01345	9.27681	9.59352	8.9534	9.60827	9.44424		0.257931	9.18598	0.128554	0.758567		Smarca5	SWI/SNF related, matrix associated, actin dependent regulator of chromatin, subfamily a, member 5
10352558	8.30687	7.98229	8.23578	7.52764	7.91165	7.71879	8.19255	8.34722	8.5763	7.59266	8.39368	8.12815		0.257921	8.07613	0.15308	0.758567		D1Pas1	DNA segment, Chr 1, Pasteur Institute 1
10433996	7.85646	7.7616	8.10976	7.43379	7.6621	8.03851	7.84124	8.15518	8.31528	7.85345	8.16417	8.08028		0.257897	7.93932	0.0563839	0.758567		Snap29	synaptosomal-associated protein 29
10395893	7.16054	6.70748	7.08288	6.05053	6.70156	7.17069	6.8284	7.10426	7.2717	7.17241	6.98615	7.05802		0.257878	6.94122	0.157575	0.758567		Sip1	survival of motor neuron protein interacting protein 1
10351873	5.73549	5.52461	5.2833	5.04287	5.55941	5.44424	5.59001	5.73013	5.61663	5.58595	5.85811	5.75624		0.257857	5.56058	0.0330345	0.758567		Pyhin1	pyrin and HIN domain family, member 1
10591180	5.99859	6.27848	5.94144	6.29017	6.1155	6.05874	6.52934	6.71582	6.29885	6.03188	6.57869	6.07541		0.257847	6.24274	0.058863	0.758567		Olfr828	olfactory receptor 828
10530849	5.45809	5.41948	4.94959	5.39045	5.24567	5.23734	5.22124	5.25898	5.91224	5.65043	5.71332	5.49132		0.25782	5.41235	0.0663167	0.758567		---	---
10432378	7.6926	8.183	8.24489	8.00301	7.88643	8.15807	8.28748	8.34295	8.2203	8.36092	8.36337	8.13893		0.257659	8.15683	0.019711	0.758567		Lmbr1l	limb region 1 like
10392739	7.7681	7.58896	6.99795	7.3562	7.47916	7.04193	7.49228	7.60811	7.6888	7.55862	7.80654	7.62375		0.25763	7.50087	0.0636269	0.758567		Sdk2	sidekick homolog 2 (chicken)
10524308	5.5259	5.49329	5.65504	5.74817	5.71155	5.69967	5.74183	5.30464	6.32514	5.79687	6.2962	5.91437		0.257573	5.76772	0.112032	0.758567		Mir701	microRNA 701
10572813	9.79925	9.67073	9.69089	9.65152	9.63894	9.87336	9.78091	9.98477	10.1739	9.65575	10.2827	9.99194		0.257547	9.84956	0.0280308	0.758567		Usmg5	upregulated during skeletal muscle growth 5
10380821	8.9698	8.80569	9.04978	8.88191	8.75228	9.22967	8.99817	9.1832	9.43103	8.98237	9.44607	9.19326		0.257493	9.07693	0.0339284	0.758567		Atp5l	ATP synthase, H+ transporting, mitochondrial F0 complex, subunit g
10540248	7.5817	7.81886	7.07099	7.10881	7.72031	7.89068	8.06211	8.05757	7.63344	7.49847	7.6605	7.82419		0.257489	7.66064	0.135641	0.758567		Mitf	microphthalmia-associated transcription factor
10492454	7.28385	7.4348	7.02128	7.24592	7.28185	6.11623	7.41604	7.45147	7.23622	7.1837	7.35333	7.28807		0.257482	7.19273	0.186662	0.759086		---	---
10539486	9.26779	9.11674	9.28217	8.82895	9.09937	9.46552	9.14072	9.43831	9.73186	9.10628	9.57953	9.60852		0.257448	9.30548	0.0718744	0.758567		Zfml	zinc finger, matrin-like
10352792	7.19585	7.22191	6.89669	6.83582	6.99082	6.53802	7.52092	7.33535	7.19621	7.10441	7.25461	6.81216		0.257424	7.07523	0.0790661	0.758567		---	---
10607465	7.15449	7.15803	6.88406	7.08391	7.18141	7.12936	7.13457	7.3583	7.45017	7.58195	7.27125	7.3391		0.257348	7.22722	0.00965279	0.758567		Gm4997	predicted gene 4997
10403992	6.39705	6.4233	6.44725	6.49716	6.70898	6.27176	6.87208	6.78864	6.51678	6.5851	7.04059	6.48625		0.257323	6.58624	0.0329764	0.758567		Vmn1r198	vomeronasal 1 receptor 198
10382200	8.09572	7.95823	8.4006	8.00981	8.17613	8.53607	8.64522	8.08029	8.59448	8.46848	8.59608	8.33589		0.257312	8.32475	0.0575806	0.758567		Ccdc46	coiled-coil domain containing 46
10460693	7.05338	6.21927	6.52781	7.06387	7.01294	7.18991	6.9618	7.16249	7.32459	6.91488	7.17577	7.07134		0.257283	6.97317	0.123661	0.758567		Frmd8	FERM domain containing 8
10484207	7.14384	7.25729	8.12547	7.36078	7.31599	7.58942	7.35085	7.83524	8.3642	7.30227	7.57232	7.9115		0.257269	7.5941	0.21786	0.763459		Ccdc141	coiled-coil domain containing 141
10480459	7.78698	7.51319	7.39522	7.13183	7.32404	7.72573	7.59882	7.72055	7.63381	7.91188	7.6625	7.89276		0.257222	7.60811	0.0414518	0.758567		Hnmt	histamine N-methyltransferase
10409970	6.92065	6.84682	6.96341	6.79569	6.97132	7.34743	7.19024	7.05204	7.68159	6.61646	7.64458	7.20366		0.257211	7.10282	0.147026	0.758567		8430426H19Rik	RIKEN cDNA 8430426H19 gene
10399588	7.69305	6.68684	7.51166	6.89567	7.38123	7.88981	7.50468	7.64227	7.76769	7.12078	7.6849	7.88062		0.257111	7.4716	0.219281	0.763515		Zfp125	zinc finger protein 125
10462309	6.65999	7.34819	7.03692	6.69889	6.93101	6.99595	7.37035	7.36318	7.16514	6.98828	7.28916	7.03746		0.257101	7.07371	0.0508691	0.758567		C030016D13Rik	RIKEN cDNA C030016D13 gene
10410644	7.72567	7.44184	7.54299	7.16292	7.34932	7.95102	7.66986	7.87447	8.05256	7.43941	7.91606	7.7638		0.257065	7.65749	0.0823423	0.758567		Zfp72	zinc finger protein 72
10485641	7.43569	7.41015	7.2754	6.98851	7.1951	7.24997	7.46653	7.6399	7.68979	7.11782	7.81601	7.36713		0.257062	7.38767	0.0506745	0.758567		---	---
10359793	6.05564	6.07185	5.95764	5.84155	6.09915	5.83347	6.0291	6.39382	6.02458	6.44981	6.42169	6.08262		0.257054	6.10508	0.0232989	0.758567		Dusp27	dual specificity phosphatase 27 (putative)
10448079	7.32388	7.23096	7.31954	6.45559	7.17485	7.31778	7.18093	7.24548	7.71457	7.17089	7.57791	7.47508		0.257045	7.26562	0.12235	0.758567		---	---
10585823	7.56335	7.23712	7.40052	7.23395	7.46101	7.59648	7.35106	7.75064	8.04158	7.3438	7.86965	7.67786		0.257023	7.54392	0.0624119	0.758567		1600029O15Rik	ribosomal protein L17 pseudogene
10563993	5.32437	5.50613	5.07958	5.85852	5.11175	4.82357	5.73527	5.21287	5.47256	5.57972	5.58209	5.66336		0.256991	5.41248	0.121848	0.758567		---	---
10564021	5.32437	5.50613	5.07958	5.85852	5.11175	4.82357	5.73527	5.21287	5.47256	5.57972	5.58209	5.66336		0.256991	5.41248	0.121848	0.758567		---	---
10564025	5.32437	5.50613	5.07958	5.85852	5.11175	4.82357	5.73527	5.21287	5.47256	5.57972	5.58209	5.66336		0.256991	5.41248	0.121848	0.758567		---	---
10415952	6.44156	6.16812	6.26402	6.01983	6.41462	6.57185	6.23459	6.49338	6.93103	6.43269	6.82782	6.50243		0.256987	6.44183	0.067573	0.758567		---	---
10576490	7.73686	7.3637	7.71522	7.46153	7.78641	8.15245	7.8782	7.77492	8.12608	7.80773	8.04636	8.12479		0.256986	7.83119	0.0616538	0.758567		---	---
10402986	7.23372	7.40895	7.49203	7.58667	7.34029	7.3406	7.3598	7.86022	7.91043	7.66164	7.66008	7.49193		0.25697	7.52886	0.0253768	0.758567		---	---
10539981	5.611	5.52466	5.36938	5.52173	5.47731	5.29772	5.88793	5.49618	5.85128	5.49325	6.12644	5.48831		0.256931	5.59543	0.047313	0.758567		Vmn1r54	vomeronasal 1 receptor 54
10551822	6.29346	6.1346	6.81687	6.2581	5.95679	6.65487	6.49117	6.97549	6.90718	5.93856	6.65774	6.68553		0.25683	6.48086	0.187342	0.759086		Zfp382	zinc finger protein 382
10420366	6.6181	6.65593	6.96281	7.07005	7.07326	6.98984	7.22891	6.71862	7.45745	7.1407	7.15524	7.20992		0.256808	7.0234	0.0600217	0.758567		Gjb6	gap junction protein, beta 6
10461717	6.541	6.52694	6.50453	6.10961	6.30186	5.45416	6.66354	6.18256	6.32321	6.6811	6.73276	6.39517		0.256705	6.36804	0.174764	0.759086		Pfpl	pore forming protein-like
10358668	8.43143	8.45905	8.25629	8.1282	8.35675	8.46775	8.79912	8.80078	8.50592	8.04489	9.00455	8.48397		0.256628	8.47822	0.0910176	0.758567		Hmcn1	hemicentin 1
10527832	8.1517	8.08835	8.30292	7.89444	7.93511	8.58079	8.1278	8.42483	8.78521	8.00132	8.64284	8.51042		0.256516	8.28714	0.11198	0.758567		Pds5b	PDS5, regulator of cohesion maintenance, homolog B (S. cerevisiae)
10512470	6.32866	6.41594	6.1656	6.70459	6.26788	6.30651	6.56616	6.18264	6.45507	7.08134	6.87493	6.56791		0.256477	6.4931	0.0929828	0.758567		Cd72	CD72 antigen
10578071	7.42642	7.19743	7.60367	7.76116	7.42614	7.76318	7.54357	7.50894	8.06763	7.76868	7.94272	7.88488		0.256404	7.65787	0.0593495	0.758567		Wrn	Werner syndrome homolog (human)
10402249	8.70833	8.6254	8.63403	8.10168	8.60478	8.89941	8.81056	8.90966	8.89016	8.60602	8.98673	8.9083		0.256301	8.72375	0.0493404	0.758567		Atxn3	ataxin 3
10560399	5.2499	5.30282	5.33254	4.7366	4.97523	4.95811	4.91967	5.11985	5.83048	5.26545	5.85414	5.10318		0.25626	5.22066	0.16535	0.758567		---	---
10567879	5.51291	5.78875	5.94318	5.9976	5.68012	5.71066	5.85696	6.19257	5.52808	7.16158	5.81229	5.61919		0.256242	5.90032	0.287108	0.781005		Atp2a1	ATPase, Ca++ transporting, cardiac muscle, fast twitch 1
10523365	7.82386	7.83081	8.00071	7.31527	7.66359	8.17783	8.06258	7.87892	8.14201	8.00176	8.13783	8.12631		0.256222	7.93012	0.0588766	0.758567		Mrpl1	mitochondrial ribosomal protein L1
10588091	7.46647	7.72173	7.77159	7.19844	7.76317	8.02111	7.93622	7.80942	7.90152	7.56219	8.15994	8.10992		0.256114	7.78514	0.0873783	0.758567		Cep70	centrosomal protein 70
10368616	7.74228	7.61427	7.47589	7.2847	7.52421	8.04734	7.8562	7.7014	8.13898	7.68119	8.02478	7.8224		0.256047	7.7428	0.0611116	0.758567		Zufsp	zinc finger with UFM1-specific peptidase domain
10353674	5.64411	5.64069	5.36545	4.52737	5.11735	4.70714	4.73685	5.91151	5.95059	5.50744	4.67341	5.75846		0.256026	5.29503	0.365043	0.808582		Lsm5	LSM5 homolog, U6 small nuclear RNA associated (S. cerevisiae)
10531066	9.17602	9.03306	8.91316	8.97742	9.24265	8.73068	9.20376	9.23882	9.3954	9.02531	9.53782	9.20763		0.255957	9.14015	0.0302366	0.758567		Ugt2a3	UDP glucuronosyltransferase 2 family, polypeptide A3
10599997	8.83922	8.56016	8.97105	8.54077	8.6568	9.21127	8.86126	8.99669	9.27035	8.92059	9.21923	9.04645		0.255883	8.92449	0.0565751	0.758567		Mtmr1	myotubularin related protein 1
10528183	7.1653	7.01748	7.36551	7.04826	6.76645	6.79366	7.58063	6.83311	7.4549	7.3827	7.07581	7.36473		0.25587	7.15405	0.0866366	0.758567		Speer4d	spermatogenesis associated glutamate (E)-rich protein 4d
10386937	6.76553	6.94705	6.34883	6.43192	7.00213	6.90064	7.13623	7.07049	6.98177	6.95245	6.87808	6.91183		0.25579	6.86058	0.0486203	0.758567		Zfp286	zinc finger protein 286
10483584	7.99557	8.16682	8.01789	7.71237	8.20525	8.34207	8.36617	8.41971	8.1208	8.01264	8.53963	8.5155		0.255744	8.2012	0.0553028	0.758567		Mettl8	methyltransferase like 8
10347291	5.8803	6.11631	5.56993	7.06485	5.81847	5.78302	5.94622	5.84865	5.62697	6.41389	7.53988	6.3917		0.255737	6.16668	0.432146	0.82853		Cxcr2	chemokine (C-X-C motif) receptor 2
10410345	7.48079	6.76624	7.37355	6.57132	6.99344	7.56661	7.47315	7.25953	7.60001	7.33315	7.3997	7.22055		0.255688	7.25317	0.142064	0.758567		Zfp748	zinc finger protein 748
10352980	5.2699	5.74436	4.66136	5.67392	5.18716	5.54831	5.87013	5.49275	5.64753	5.74178	5.37766	5.48916		0.255667	5.47533	0.149072	0.758567		Sntg1	syntrophin, gamma 1
10591781	6.95668	6.30942	6.49093	7.12203	6.8884	6.59953	6.86033	6.78859	6.94457	6.75947	7.52668	7.0208		0.255574	6.85562	0.132766	0.758567		Anln	anillin, actin binding protein
10473221	8.25115	8.21081	8.10103	7.78632	8.01229	8.37412	8.28022	8.57508	8.51097	8.16444	8.44741	8.2906		0.255502	8.25037	0.0321458	0.758567		---	---
10585956	8.08606	7.83372	7.87832	7.78097	7.65907	8.36475	7.9829	8.1623	8.57897	7.79451	8.31322	8.30397		0.255498	8.06156	0.0991515	0.758567		Myo9a	myosin IXa
10484644	6.1853	6.35974	6.17786	6.04608	6.06693	6.40022	6.77731	6.37159	6.69243	6.24887	6.31239	6.36642		0.25548	6.33376	0.0334277	0.758567		Olfr1101	olfactory receptor 1101
10406852	10.3652	10.2841	10.2853	9.86402	10.219	10.4738	10.3641	10.5077	10.6146	10.3993	10.5997	10.5387		0.255454	10.3763	0.0215612	0.758567		Cnn3	calponin 3, acidic
10472994	9.69323	9.49383	9.48266	9.15026	9.39673	9.65373	9.71128	9.67328	9.78453	9.59841	9.81163	9.82388		0.255427	9.60612	0.0163642	0.758567		Mtx2	metaxin 2
10437257	7.55003	7.40479	7.63836	7.45755	7.54756	7.76147	7.79293	7.83077	7.87871	7.73806	7.83433	7.81743		0.255412	7.68767	0.00322957	0.758567		Zfp597	zinc finger protein 597
10355960	7.77432	7.95817	7.70218	7.88014	7.48314	7.85995	8.33374	8.27574	7.64224	7.79269	7.89794	8.248		0.255406	7.90402	0.0737777	0.758567		Scg2	secretogranin II
10531087	8.01853	7.65086	8.25548	7.81649	8.13584	8.50393	7.98498	8.0989	8.40531	8.43564	8.23446	8.75415		0.255383	8.19121	0.126585	0.758567		Sult1b1	sulfotransferase family 1B, member 1
10358617	6.98076	7.43155	7.04694	6.78344	6.9294	6.95287	7.156	7.39401	7.35911	6.78	7.86803	7.09931		0.25525	7.14845	0.136952	0.758567		Hmcn1	hemicentin 1
10531866	6.89519	6.69606	7.05546	6.7345	7.05101	7.07439	7.07118	7.3362	7.35377	6.61909	7.53855	7.11928		0.255241	7.04539	0.0913084	0.758567		Mapk10	mitogen-activated protein kinase 10
10484602	7.62521	7.62155	7.54593	6.9758	7.21722	7.46639	8.03602	7.38311	7.72941	7.3403	7.90437	7.58919		0.255052	7.53621	0.10494	0.758567		Olfr1065	olfactory receptor 1065
10358726	8.06813	7.99558	8.02988	7.5617	7.84726	8.18254	8.02484	8.34941	8.22134	8.02478	8.35235	8.24246		0.255016	8.07502	0.0339994	0.758567		Tsen15	tRNA splicing endonuclease 15 homolog (S. cerevisiae)
10545247	6.11087	5.27885	5.80588	5.26527	5.85238	6.28737	5.48509	5.40442	5.8521	6.68408	6.5577	6.14706		0.254969	5.89426	0.32691	0.791706		Igk-V19-14	immunoglobulin kappa chain variable 19 (V19)-14
10591035	7.62522	7.58288	7.33253	6.82523	7.50744	7.77174	7.60647	7.64559	7.82993	7.45824	7.88012	7.75352		0.254804	7.56824	0.0963003	0.758567		5830418K08Rik	RIKEN cDNA 5830418K08 gene
10344805	9.47015	9.40938	9.54139	9.10348	9.33619	9.67651	9.56921	9.79738	9.9706	9.40054	9.78319	9.54501		0.254802	9.55025	0.0446975	0.758567		Cspp1	centrosome and spindle pole associated protein 1
10396064	9.94862	9.67783	9.72309	9.30677	9.73007	10.032	9.89021	10.028	10.1909	9.67553	10.1323	10.0298		0.25471	9.86375	0.0604966	0.758567		Txndc9	thioredoxin domain containing 9
10414497	8.85112	8.68945	8.74194	8.15699	8.77677	8.99501	8.82557	8.89916	9.04199	8.8452	9.13335	8.99417		0.254693	8.82922	0.0590459	0.758567		Parp2	poly (ADP-ribose) polymerase family, member 2
10449280	10.1016	9.98327	9.51668	10.0169	9.51497	9.75632	9.74324	10.085	10.1898	9.67676	10.9239	9.79894		0.254646	9.94228	0.219993	0.763515		Gm5226	predicted pseudogene 5226
10608482	5.7163	5.49552	5.49046	5.99809	6.1119	5.68159	5.54261	5.59436	5.53582	6.15565	7.01858	6.17451		0.25461	5.87628	0.295253	0.782733		LOC665746	y-linked testis-specific protein 1-like
10484642	7.88917	7.91113	7.60857	7.45287	7.93222	8.24795	8.15565	8.04299	8.08616	7.75275	8.19002	8.34111		0.254464	7.96755	0.0771162	0.758567		Olfr1100	olfactory receptor 1100
10410889	7.49428	7.09991	7.28043	6.79336	7.4336	7.26262	7.36913	7.4046	7.72573	7.25081	7.63665	7.50357		0.254378	7.35456	0.0580238	0.758567		---	---
10445174	6.9039	6.93728	6.6026	6.86932	6.90376	6.56672	7.14506	6.88841	7.08892	6.90231	7.23116	7.05389		0.25436	6.92444	0.0166104	0.758567		Olfr133	olfactory receptor 133
10353181	8.75353	8.59545	9.09618	8.53392	8.68232	9.12863	9.02995	8.96046	9.12135	8.90129	9.30931	8.99378		0.254354	8.92551	0.0491192	0.758567		Lactb2	lactamase, beta 2
10519886	6.95188	6.70555	7.03318	6.7349	6.8355	7.31923	7.26245	6.88056	7.37805	6.97152	7.29452	7.31912		0.254328	7.05721	0.0567718	0.758567		Sema3c	sema domain, immunoglobulin domain (Ig), short basic domain, secreted, (semaphorin) 3C
10368675	9.72201	9.56711	9.74713	9.13575	9.46578	9.7701	9.61379	9.83882	9.98936	9.57555	9.97626	9.93985		0.254292	9.69512	0.0553988	0.758567		Marcks	myristoylated alanine rich protein kinase C substrate
10521757	9.89344	9.88339	9.65712	9.77444	9.84414	9.72111	9.92202	10.0863	10.1607	9.7111	10.4073	10.0113		0.25419	9.9227	0.029828	0.758567		---	---
10373676	7.57484	7.53524	7.41907	6.33148	6.78524	6.79633	7.72734	7.12439	7.68929	6.82184	7.62249	6.98137		0.254088	7.20074	0.304515	0.785158		Olfr826	olfactory receptor 826
10563780	5.98666	5.49653	4.38	6.30919	6.00907	5.15683	5.05425	4.84964	5.75413	6.40178	6.67181	6.12997		0.253884	5.68332	0.504164	0.851069		E2f8	E2F transcription factor 8
10534974	8.36655	8.3792	8.32645	8.22592	8.24156	8.31863	8.60147	8.68222	8.53641	8.2266	8.84961	8.48484		0.253808	8.43662	0.0178809	0.758567		Mcm7	minichromosome maintenance deficient 7 (S. cerevisiae)
10451879	7.85433	7.55526	7.92553	7.26563	7.54509	7.93483	7.7502	7.89257	8.15423	7.8746	7.95758	7.97417		0.253779	7.807	0.0533518	0.758567		Zfp119a	zinc finger protein 119a
10505028	9.04107	8.71767	8.83423	8.82801	8.89444	9.24163	8.94046	8.98466	9.45004	8.91365	9.48084	9.30993		0.253754	9.05305	0.0668794	0.758567		Slc44a1	solute carrier family 44, member 1
10368806	8.27753	8.25954	8.18901	8.125	8.17763	8.42508	8.48696	8.47961	8.48516	8.53522	8.52405	8.46509		0.253715	8.36916	0.0017388	0.758567		Smpd2	sphingomyelin phosphodiesterase 2, neutral
10499639	6.90458	6.73048	6.55482	6.9937	6.91211	7.26879	7.3056	6.85925	7.14248	7.02194	7.30552	7.25136		0.253613	7.02089	0.0537648	0.758567		Cks1b	CDC28 protein kinase 1b
10442219	7.21114	6.83322	7.18658	7.00847	7.11194	7.26336	7.21047	7.24277	7.56715	7.07307	7.43408	7.60732		0.253359	7.22913	0.0362165	0.758567		Zfp52	zinc finger protein 52
10554926	8.17825	7.80224	8.02842	7.47662	7.76665	8.4089	7.95901	8.33295	8.5017	7.8996	8.21873	8.26874		0.253274	8.07015	0.122642	0.758567		Ccdc90b	coiled-coil domain containing 90B
10431637	7.1537	6.76989	7.43175	7.27652	7.16287	7.54309	7.41929	7.08813	7.72121	7.41678	7.37532	7.83671		0.253273	7.34961	0.105625	0.758567		Cpne8	copine VIII
10457959	7.51721	7.17523	7.66877	6.96992	7.27912	7.87086	7.71032	7.76622	7.96865	7.17303	7.63908	7.74337		0.25326	7.54015	0.141	0.758567		Sft2d3	SFT2 domain containing 3
10540544	8.756	8.45144	8.56431	7.98466	8.36947	8.81889	8.66036	8.67143	8.84157	8.65624	8.79058	8.84391		0.253219	8.61741	0.0626611	0.758567		Thumpd3	THUMP domain containing 3
10410136	5.48272	4.82934	4.74435	4.76791	5.294	5.55943	5.37696	5.41819	5.42216	4.87683	5.64399	5.45814		0.253088	5.2395	0.163287	0.758567		---	---
10360761	6.10541	6.21947	5.88975	6.67457	6.4965	6.57454	6.51505	6.61879	6.50824	6.4136	6.68794	6.7351		0.253081	6.45325	0.0703857	0.758567		Gm5533	predicted gene 5533
10463189	7.49953	7.53068	6.85058	7.46269	7.59059	6.78495	7.65109	7.60909	7.55078	7.56742	7.39706	7.46191		0.253057	7.41303	0.104828	0.758567		Ankrd2	ankyrin repeat domain 2 (stretch responsive muscle)
10502081	7.65229	7.67261	7.56886	6.74663	7.27052	7.6397	7.31198	7.43291	7.91393	7.79907	7.80989	7.80055		0.252953	7.55158	0.150481	0.758567		Enpep	glutamyl aminopeptidase
10553842	6.92075	7.36963	7.21919	7.29134	7.37335	6.19292	7.20942	7.44651	7.36372	7.18369	7.39194	7.28898		0.252848	7.18762	0.174404	0.759086		Otud7a	OTU domain containing 7A
10585268	5.71421	6.00037	6.40397	5.88128	5.32878	6.72978	6.5114	5.88234	6.48155	6.30263	5.91972	6.47774		0.252831	6.13615	0.256979	0.772088		Btg4	B-cell translocation gene 4
10461723	6.8846	6.58466	6.588	7.12123	6.67774	6.65097	6.86862	6.79436	6.76335	7.21673	7.53502	6.84553		0.252736	6.87757	0.101847	0.758567		Fam111a	family with sequence similarity 111, member A
10404036	8.3008	8.42731	8.41508	8.59998	8.11043	8.4554	8.72884	8.60264	8.50824	8.47887	8.96879	8.53707		0.252576	8.51112	0.0288738	0.758567		Hist1h2bg	histone cluster 1, H2bg
10598029	11.6	11.3377	11.4324	11.4139	11.4846	11.4929	11.4122	11.6843	12.0782	11.2998	12.0627	11.7396		0.252575	11.5865	0.0748921	0.758567		ND1	NADH dehydrogenase subunit 1
10550840	5.3526	5.68995	4.82586	4.72801	5.44312	4.82704	5.77445	6.08367	5.3132	4.89733	5.16679	5.14646		0.252551	5.27071	0.27376	0.775652		Zfp112	zinc finger protein 112
10545210	6.35653	5.14448	5.97365	6.15091	6.03059	6.27158	6.16678	5.77707	6.4327	6.45829	6.33096	6.27711		0.252528	6.11422	0.202473	0.760886		Gm1524	predicted gene 1524
10514201	6.9065	6.39409	6.94435	6.20612	6.65062	7.37328	6.79591	6.97902	7.36188	6.1614	7.29768	7.39391		0.252473	6.87206	0.298196	0.783082		Haus6	HAUS augmin-like complex, subunit 6
10603896	7.46817	7.48994	7.73245	7.0393	7.57953	7.73179	7.77489	7.83875	7.67459	7.56833	7.698	8.00137		0.252457	7.63309	0.0523506	0.758567		Klhl13	kelch-like 13 (Drosophila)
10565689	6.964	6.49737	6.86713	6.95449	6.93529	7.50253	7.14879	7.10952	7.39863	7.09425	7.34289	7.14072		0.252332	7.07963	0.0839395	0.758567		Capn5	calpain 5
10394676	7.02722	7.31368	6.89017	6.80745	7.13335	6.8128	7.16791	7.35524	7.47526	6.86848	7.43237	7.19907		0.252277	7.12358	0.0546322	0.758567		---	---
10366983	7.24299	7.55651	7.45288	6.97286	7.31353	7.46837	7.45362	7.54094	7.49825	7.70749	7.8236	7.49683		0.252266	7.46066	0.0322938	0.758567		Tmem194	transmembrane protein 194
10405160	6.54723	6.04656	6.57552	6.18399	6.43957	6.5171	6.59113	6.48709	6.94649	6.47461	6.81914	6.50497		0.252246	6.51112	0.0516969	0.758567		---	---
10367118	7.17628	7.21621	7.5219	6.4796	7.26799	7.28824	7.34363	7.53332	7.61461	7.18517	7.49127	7.29544		0.252203	7.28447	0.11406	0.758567		---	---
10351477	5.08626	5.57318	4.79567	5.5283	5.38781	5.14241	5.77229	5.48637	5.34809	5.29223	5.58134	5.54605		0.252123	5.37833	0.0826572	0.758567		Sh2d1b1	SH2 domain protein 1B1
10583402	7.93556	7.62997	7.83335	7.34925	7.63355	8.41644	7.90622	8.10439	8.37054	7.69002	8.09299	8.14649		0.252087	7.92573	0.145654	0.758567		Zfp317	zinc finger protein 317
10595668	4.76257	5.50909	5.54731	5.64594	5.46634	5.94321	5.90285	5.92484	5.52118	5.84675	5.78147	5.40948		0.252021	5.60509	0.157564	0.758567		Ankrd34c	ankyrin repeat domain 34C
10361760	7.41698	7.43974	7.72219	6.71746	7.16829	7.79497	7.66833	7.45982	7.84034	7.40702	7.77245	7.62372		0.252006	7.50261	0.145102	0.758567		Timm8a1	translocase of inner mitochondrial membrane 8 homolog a1 (yeast)
10554800	6.33851	6.83976	6.18357	6.68975	6.02669	6.12968	6.70472	6.52958	6.54691	6.44535	6.83825	6.65458		0.251904	6.49395	0.0906261	0.758567		Rab38	RAB38, member of RAS oncogene family
10606770	6.84934	6.66587	6.78487	6.74622	6.35083	7.04736	6.9491	7.12391	7.19558	6.61555	7.08544	6.9863		0.251898	6.8667	0.0598382	0.758567		Zmat1	zinc finger, matrin type 1
10480445	8.30561	8.21419	8.3561	7.89985	8.28291	8.6651	8.45632	8.43	8.74868	8.13429	8.921	8.54471		0.251874	8.41323	0.0987526	0.758567		Spopl	speckle-type POZ protein-like
10394929	4.36447	5.3153	5.25358	5.17751	5.43554	4.74543	5.32849	5.53992	5.71374	5.2167	5.16341	4.84036		0.2518	5.17454	0.209125	0.760886		Gm9292	predicted gene 9292
10571250	10.2057	10.0445	9.97621	9.82375	10.0447	10.1943	10.1235	10.3359	10.5977	9.99342	10.5142	10.2352		0.251784	10.1741	0.0394764	0.758567		Hmgb1-rs17	high mobility group box 1, related sequence 17
10605674	7.81931	7.86532	7.96626	7.61807	7.67853	8.25235	8.06876	8.0963	8.16126	7.97933	8.42777	7.97673		0.251719	7.9925	0.045163	0.758567		Pola1	polymerase (DNA directed), alpha 1
10388377	7.96511	7.83458	7.81862	7.68003	7.78482	8.37471	8.0381	8.14145	8.40003	7.97866	8.14243	8.26704		0.25164	8.03547	0.0491207	0.758567		Srr	serine racemase
10539263	6.49902	6.46457	6.1488	6.57891	6.486	6.50643	6.42437	6.94867	6.94684	6.56485	6.41941	6.88933		0.251622	6.5731	0.0542154	0.758567		Loxl3	lysyl oxidase-like 3
10403964	6.14289	6.29957	6.29364	5.6987	6.15471	6.50104	6.42262	6.32445	6.67417	6.34327	6.40365	6.43202		0.251605	6.30756	0.0536444	0.758567		Zfp184	zinc finger protein 184 (Kruppel-like)
10452658	8.46744	8.08205	8.33535	7.7518	8.21434	8.64932	8.20457	8.50825	8.79858	8.24034	8.62813	8.62966		0.251538	8.37582	0.117158	0.758567		Smchd1	SMC hinge domain containing 1
10457465	9.12303	9.14657	8.85527	8.20077	9.06301	9.29868	9.45214	9.50846	8.86187	8.78598	9.36012	9.22758		0.251474	9.07362	0.200146	0.760645		Esco1	establishment of cohesion 1 homolog 1 (S. cerevisiae)
10606902	6.57436	6.77641	6.77941	6.54492	6.87971	6.63389	6.79813	6.96368	7.02055	6.67826	7.21728	7.01913		0.25139	6.82381	0.0230376	0.758567		Tmsb15l	thymosin beta 15b like
10584758	9.42474	9.08688	9.29452	8.83886	9.00291	9.63504	9.33632	9.35069	9.80481	9.16802	9.62133	9.51005		0.251378	9.33951	0.102021	0.758567		Fam103a1	family with sequence similarity 103, member A1
10442922	9.49147	9.35303	9.47755	9.31387	9.32129	9.74428	9.58101	9.60518	10.0071	9.35588	9.98316	9.67724		0.251353	9.57592	0.0552395	0.758567		Gm10012	cytochrome c oxidase, subunit VIIc pseudogene
10436550	7.50625	7.17992	7.92907	7.20589	7.49426	7.53472	7.43037	7.47759	8.09101	7.59292	7.89992	7.86558		0.251212	7.60063	0.10825	0.758567		---	---
10516926	7.76604	7.80687	7.85515	7.46204	7.71312	8.13737	8.14516	8.03903	8.15031	7.87557	8.03111	8.00661		0.251201	7.9157	0.0268469	0.758567		Med18	mediator of RNA polymerase II transcription, subunit 18 homolog (yeast)
10376895	5.2443	5.5074	5.35919	5.31147	5.89821	4.36475	5.04795	5.47725	5.72025	6.01443	5.54578	5.38647		0.251134	5.40645	0.278113	0.776982		Gm10428	predicted gene 10428
10497077	5.54282	5.62069	5.89276	5.64315	5.32006	6.27563	5.49323	5.52493	6.63637	5.81218	6.45713	5.87807		0.251134	5.84142	0.26312	0.772088		Mir186	microRNA 186
10427603	7.88811	7.86212	7.64741	7.74476	7.89083	7.64034	7.78826	8.22345	8.25988	7.75431	8.16065	7.99364		0.251104	7.90448	0.0304132	0.758567		---	---
10559964	6.49146	6.55107	6.65501	6.13323	6.3338	6.97032	6.95258	6.69294	6.78816	6.83312	6.84521	6.5294		0.251087	6.64803	0.0678675	0.758567		Zik1	zinc finger protein interacting with K protein 1
10409202	6.98163	6.70414	7.07721	6.95024	6.91852	7.35735	6.98498	7.02701	7.84962	6.92089	7.20018	7.51277		0.251061	7.12371	0.140532	0.758567		---	---
10434689	5.4381	5.97695	4.94422	5.02579	5.61865	5.17575	5.75282	5.81226	5.86752	5.6999	5.07575	5.47752		0.251054	5.48877	0.195566	0.760645		Ahsg	alpha-2-HS-glycoprotein
10543065	6.03895	6.47213	6.39906	6.29312	6.11579	6.3578	6.43725	6.3397	6.72047	6.37729	6.67677	6.63126		0.250982	6.40497	0.0250323	0.758567		---	---
10406953	9.46392	9.27258	9.22927	8.71019	9.37138	9.58934	9.37399	9.52677	9.53281	9.3641	9.64585	9.69898		0.250969	9.39826	0.0767293	0.758567		Trim23	tripartite motif-containing 23
10587501	9.44488	9.23996	9.45319	9.07869	9.16168	9.64218	9.37562	9.51372	9.85834	9.29684	9.71267	9.76783		0.250739	9.46213	0.0618278	0.758567		Rps27a	ribosomal protein S27A
10523746	7.96057	7.90447	7.8147	7.4834	7.74632	8.19499	7.92691	7.89017	8.38301	8.08979	8.24329	8.07528		0.250667	7.97607	0.056928	0.758567		BC005561	cDNA sequence BC005561
10471608	8.24118	8.44385	8.32322	7.84694	8.19407	8.48681	8.41856	8.56797	8.5609	8.46882	8.59442	8.42743		0.250338	8.38118	0.0278787	0.758567		Cep110	centrosomal protein 110
10579991	7.08922	6.89633	7.07304	6.82387	7.04473	7.34521	7.08593	7.33856	7.57814	7.13413	7.36504	7.27211		0.250248	7.17053	0.0323877	0.758567		---	---
10424400	6.42899	5.73896	6.41149	6.51233	5.74143	6.1522	6.10175	6.11059	6.48075	6.51929	6.89366	6.38065		0.250217	6.28934	0.170042	0.758567		Myc	myelocytomatosis oncogene
10526869	7.7842	7.95283	7.34186	7.77389	7.74768	7.40746	7.86044	8.05702	8.04938	7.50577	8.18234	7.85423		0.250211	7.79309	0.0798524	0.758567		---	---
10484646	5.47823	5.7448	5.19172	5.43616	5.55798	5.00192	5.43077	5.69279	5.65653	5.55602	5.80501	5.77096		0.250211	5.52691	0.056274	0.758567		---	---
10583386	8.2359	8.93954	8.3778	8.27372	8.79755	8.61571	8.87332	9.15228	8.59078	8.40664	8.98017	8.73788		0.250142	8.66511	0.122142	0.758567		Olfr835	olfactory receptor 835
10480256	5.40868	5.64932	5.22326	5.61424	5.45408	5.03665	5.68112	5.32377	5.61637	5.82939	5.79733	5.63888		0.250105	5.52276	0.0537195	0.758567		Gm10848	predicted gene 10848
10470200	12.907	8.18943	12.9592	10.4061	12.6172	12.537	11.7006	9.92576	12.3061	12.6598	11.6432	12.8807		0.250034	11.7277	0.757184	0.932708		Lcn11	lipocalin 11
10606513	8.64419	8.41356	8.75864	8.17769	8.43315	8.8635	8.63403	8.71695	8.98612	8.51154	8.93549	9.00625		0.249941	8.67343	0.0730782	0.758567		Chm	choroidermia
10421555	5.49762	5.34569	5.69165	5.9614	5.64119	6.24676	6.05742	5.78786	5.9738	5.66056	6.05417	6.34943		0.249819	5.85563	0.128975	0.758567		Mir687	microRNA 687
10515168	6.47944	6.53906	4.99794	6.81366	6.55218	5.96997	6.64437	6.47238	6.22547	6.93766	6.2858	6.28542		0.249811	6.35028	0.358096	0.805695		Cyp4x1	cytochrome P450, family 4, subfamily x, polypeptide 1
10455942	6.55935	6.36415	6.15239	6.18019	6.29546	5.42402	6.63947	6.56456	6.63958	5.93904	6.39782	6.29276		0.249615	6.2874	0.184239	0.759086		A730017C20Rik	RIKEN cDNA A730017C20 gene
10389561	8.95738	8.78465	9.04998	8.46735	8.87312	9.17059	9.06444	9.1031	9.24034	9.0305	9.17869	9.18342		0.249574	9.00863	0.0345154	0.758567		Dhx40	DEAH (Asp-Glu-Ala-His) box polypeptide 40
10433937	9.34974	8.99537	9.28905	9.10794	9.15901	9.363	9.1521	9.4694	9.92926	8.96267	9.72676	9.52095		0.249505	9.33544	0.115362	0.758567		---	---
10571870	9.86131	9.47593	9.5967	9.47272	9.54017	10.1136	9.66918	9.81867	10.127	9.55816	10.3568	10.0275		0.249491	9.80148	0.122236	0.758567		Hmgb2	high mobility group box 2
10442231	7.0724	7.14852	7.1417	6.91171	7.03658	7.25948	7.2004	7.35444	7.69636	6.95537	7.78053	7.07977		0.249414	7.21977	0.0918468	0.758567		3110052M02Rik	RIKEN cDNA 3110052M02 gene
10500845	7.34903	6.63123	7.07271	6.05756	6.90377	7.23064	7.02226	7.19623	7.21419	6.84565	7.295	7.16807		0.24941	6.99886	0.204734	0.760886		A130049A11Rik	RIKEN cDNA A130049A11 gene
10596279	7.87212	7.37148	7.86097	7.53649	7.54239	8.18135	7.64272	7.99769	8.50144	7.35231	8.45772	7.90891		0.249329	7.85213	0.235414	0.76852		Dnajc13	DnaJ (Hsp40) homolog, subfamily C, member 13
10445983	7.32014	7.60542	7.57905	7.44377	7.62552	7.71391	7.66413	7.89122	7.96253	7.55305	7.89948	7.81328		0.249313	7.67263	0.0177159	0.758567		Ccdc94	coiled-coil domain containing 94
10607388	9.33195	9.13111	9.37876	8.99155	9.23034	9.50715	9.28698	9.508	9.84482	9.178	9.70585	9.54235		0.249189	9.3864	0.0632222	0.758567		Rpl7a	ribosomal protein L7A
10410351	7.9854	7.96804	8.0085	7.22604	7.98647	8.47211	8.18403	8.26763	8.22749	8.11334	8.12114	8.22789		0.249161	8.06567	0.130563	0.758567		AA987161	expressed sequence AA987161
10520833	8.3325	8.13199	8.08594	7.66663	8.18569	8.51182	8.49468	8.24026	8.40661	8.06953	8.64696	8.55019		0.248944	8.2769	0.0933738	0.758567		Mrpl33	mitochondrial ribosomal protein L33
10585976	7.72384	7.96651	7.84048	8.141	7.99136	8.03042	8.11234	8.05781	8.38843	8.30659	8.14158	8.17998		0.248853	8.07336	0.0128382	0.758567		Myo9a	myosin IXa
10572722	9.28048	9.02745	9.09309	8.74257	9.11022	9.37631	9.3713	9.31325	9.41239	9.11595	9.58359	9.32661		0.248826	9.22944	0.0397521	0.758567		---	---
10439514	10.0236	10.1352	10.003	9.67344	10.0051	10.1258	10.4844	10.2763	10.1976	9.91533	10.3906	10.1947		0.248799	10.1187	0.0355529	0.758567		Gap43	growth associated protein 43
10587799	8.03424	7.64042	7.92751	7.37192	7.61616	7.9298	8.15017	7.75012	8.09107	8.16948	7.89235	7.95946		0.248767	7.87772	0.057938	0.758567		Plscr2	phospholipid scramblase 2
10450431	6.49233	6.5265	6.99043	6.55473	6.45877	6.40217	6.77162	6.9643	6.52794	7.03846	6.72987	6.88525		0.248751	6.6952	0.046622	0.758567		Ly6g5b	lymphocyte antigen 6 complex, locus G5B
10350297	6.10043	6.161	4.98156	5.8912	5.67849	6.76817	6.11854	6.21343	6.36026	6.1978	6.22574	5.95643		0.248557	6.05442	0.286682	0.780853		Kif14	kinesin family member 14
10473594	7.84061	7.82575	7.95598	6.01645	7.71828	7.57651	8.09627	7.67887	7.60547	7.52372	7.21435	8.30615		0.248542	7.6132	0.42792	0.827477		Olfr1184	olfactory receptor 1184
10358561	7.87294	8.42264	7.99885	8.11954	8.04061	8.18698	8.46528	8.4459	8.30126	7.83996	8.72709	8.35319		0.248522	8.23119	0.0885059	0.758567		Hmcn1	hemicentin 1
10604451	8.74421	8.85608	8.76886	8.24164	8.69977	8.91312	8.90244	8.9979	8.92111	8.83129	8.94841	9.11359		0.24851	8.8282	0.0354854	0.758567		Enox2	ecto-NOX disulfide-thiol exchanger 2
10577388	7.06144	6.91944	7.30196	7.41351	6.82398	7.40416	7.12915	7.11146	7.45688	7.58123	7.53762	7.59911		0.248496	7.27833	0.0827813	0.758567		4930467E23Rik	RIKEN cDNA 4930467E23 gene
10572804	6.30699	6.74318	6.61483	6.17754	6.49651	6.90703	6.8019	7.13525	6.66386	6.49745	6.93345	6.70508		0.248484	6.66526	0.0912995	0.758567		1700030K09Rik	RIKEN cDNA 1700030K09 gene
10395610	7.42374	7.23936	7.05722	6.76641	7.3757	7.05975	7.19814	7.54189	7.35385	7.14047	7.65282	7.52587		0.248477	7.27794	0.069159	0.758567		Gm9808	ribosomal protein S11 pseudogene
10379340	6.82059	7.01401	6.85962	6.34414	6.71554	6.77817	6.87918	7.26268	7.01857	6.95512	7.05792	6.84944		0.248472	6.87958	0.0414091	0.758567		Mir193	microRNA 193
10439980	8.92314	8.50745	8.75964	8.5739	8.71445	8.65702	8.72642	8.73564	9.13202	8.67619	9.19231	9.16332		0.248383	8.81346	0.0509325	0.758567		Pcnp	PEST proteolytic signal containing nuclear protein
10360418	8.36992	8.21585	8.41268	8.52984	8.07537	8.81347	8.50539	8.4292	8.82067	8.94939	8.55517	8.64747		0.248361	8.52703	0.0728459	0.758567		Rgs7	regulator of G protein signaling 7
10556139	6.83376	6.74665	6.28977	6.31081	6.82634	6.57022	7.10582	7.01274	6.8806	6.69596	6.75463	6.61725		0.248241	6.72038	0.0653756	0.758567		Olfr494	olfactory receptor 494
10566587	8.62897	8.3057	8.32822	8.25742	7.90656	7.99919	8.39069	8.55364	8.78406	8.34095	8.61377	8.23236		0.248234	8.36179	0.0752898	0.758567		Olfr693	olfactory receptor 693
10386758	6.6742	6.42239	6.18588	6.67153	6.87418	6.05578	6.89988	6.97398	6.58969	6.36614	6.97461	6.56903		0.248227	6.60477	0.13259	0.758567		Slc5a10	solute carrier family 5 (sodium/glucose cotransporter), member 10
10510172	9.54643	9.26234	9.32018	9.2725	9.30036	9.65294	9.43268	9.5861	9.75499	9.39134	10.0114	9.66757		0.248225	9.51657	0.0474457	0.758567		Hmgb2	high mobility group box 2
10434741	8.00856	7.95118	8.27897	7.46473	7.81728	8.35056	8.25267	8.099	8.55868	7.94673	8.24883	8.25448		0.248183	8.10264	0.113495	0.758567		---	---
10601416	6.12096	4.17568	5.87667	6.17931	5.59068	5.21675	5.89621	5.75716	5.84714	5.89388	5.59051	5.66415		0.248165	5.65076	0.389181	0.817898		P2ry10	purinergic receptor P2Y, G-protein coupled 10
10448483	5.74284	5.86007	5.72223	5.49221	5.46425	5.74979	5.57623	6.32307	6.02973	5.66758	5.94956	5.97413		0.248151	5.79597	0.0648454	0.758567		Ntn3	netrin 3
10534575	7.15307	6.77153	7.04157	6.6611	6.82404	7.36666	7.0063	7.1202	7.54519	6.88967	7.56622	7.17906		0.248113	7.09372	0.116924	0.758567		Prkrip1	Prkr interacting protein 1 (IL11 inducible)
10477986	7.5161	7.74439	7.74489	8.14845	7.81061	7.94652	8.32312	7.83096	7.96082	8.10675	7.97444	8.20246		0.247931	7.94246	0.0462412	0.758567		Nnat	neuronatin
10549979	9.11095	8.91702	8.92807	8.85139	9.1143	9.05417	8.96687	9.13174	9.45588	9.0113	9.63472	9.26264		0.247874	9.11992	0.0491712	0.758567		---	---
10528474	8.00994	7.81651	8.23184	8.01713	7.66709	8.34455	8.02658	8.13916	8.48389	8.1571	8.40491	8.36249		0.247845	8.13843	0.0636757	0.758567		Rpl22l1	ribosomal protein L22 like 1
10472384	6.62612	6.7141	6.57004	6.22438	5.90062	7.04256	6.61003	6.9953	7.04387	6.12456	6.93953	6.8503		0.247626	6.63678	0.230126	0.76693		Scn2a1	sodium channel, voltage-gated, type II, alpha 1
10435525	8.90431	8.69487	9.08794	8.2546	8.91152	9.07042	8.9658	8.9995	9.18078	8.97595	9.15816	9.1288		0.247554	8.94439	0.0752764	0.758567		Iqcb1	IQ calmodulin-binding motif containing 1
10367634	8.62811	8.64075	8.56873	8.83978	8.62658	8.78106	8.75152	8.747	9.19292	9.07126	8.98073	8.82669		0.247524	8.80459	0.0181083	0.758567		Akap12	A kinase (PRKA) anchor protein (gravin) 12
10484620	5.57769	5.32469	4.86893	4.73619	5.47884	5.8366	5.63145	5.50424	5.82514	5.15303	5.73696	5.4564		0.247383	5.42751	0.197928	0.760645		Olfr1084	olfactory receptor 1084
10531261	6.49678	6.51349	6.5475	5.68167	6.25761	6.94237	6.64658	6.3764	6.91071	6.55208	6.76007	6.67747		0.247315	6.53023	0.17311	0.759086		Rassf6	Ras association (RalGDS/AF-6) domain family member 6
10361129	6.39843	6.86429	6.12059	6.19136	6.62419	6.40641	6.82036	6.5111	6.88771	6.52732	6.63298	6.70888		0.247183	6.5578	0.068495	0.758567		---	---
10492860	7.90396	7.73502	7.78123	7.58008	7.49202	8.04425	8.11086	8.08004	8.08037	7.69513	8.02411	8.02882		0.247127	7.87966	0.0351754	0.758567		Higd1a	HIG1 domain family, member 1A
10601569	7.2097	7.31236	7.6449	7.58261	7.28861	7.27676	7.62304	7.55808	7.89176	7.51303	7.66844	7.54268		0.247015	7.50933	0.0239747	0.758567		Pcdh11x	protocadherin 11 X-linked
10550998	6.17685	6.46338	6.73428	6.17916	6.41105	6.76151	6.56964	6.7566	6.90097	6.59127	6.80689	6.58194		0.246844	6.57779	0.0541792	0.758567		---	---
10380208	5.301	5.91474	6.12731	4.78008	5.67073	5.60649	5.2541	6.00745	5.93152	5.67427	6.07439	5.93935		0.246788	5.69012	0.260567	0.772088		---	---
10607206	5.46155	6.15395	5.78728	5.90712	5.71249	5.42254	6.20316	5.97778	6.14909	5.66292	6.04875	5.88354		0.24672	5.86418	0.0842771	0.758567		Il13ra2	interleukin 13 receptor, alpha 2
10448146	5.59155	4.76025	5.29176	5.51988	5.01396	5.89616	5.78196	5.52328	5.61961	5.34049	5.69922	5.58883		0.246639	5.46891	0.16108	0.758567		Fpr-rs7	formyl peptide receptor, related sequence 7
10582941	8.50039	8.32468	8.27765	7.90069	8.31993	8.67107	8.40922	8.51282	8.72446	8.30697	8.79095	8.72904		0.246509	8.45566	0.075316	0.758567		Cwf19l2	CWF19-like 2, cell cycle control (S. pombe)
10603266	6.17006	6.12526	6.22302	6.17122	6.05228	6.10043	6.56967	6.05061	6.39286	6.48235	6.31213	6.51335		0.246453	6.2636	0.014695	0.758567		Nudt10	nudix (nucleoside diphosphate linked moiety X)-type motif 10
10554893	7.1572	7.43186	6.9053	6.85165	6.83242	7.34616	7.50701	7.46617	7.28661	7.14675	7.3171	7.27959		0.24644	7.21065	0.0559172	0.758567		Ccdc89	coiled-coil domain containing 89
10559310	7.56131	7.54765	6.91921	6.74693	7.4938	7.50306	7.62369	7.81973	7.38727	7.42927	7.5268	7.46378		0.246428	7.41854	0.12745	0.758567		---	---
10440552	8.2071	8.08377	8.42515	7.76319	8.09196	8.37373	8.41864	8.32142	8.5768	8.33701	8.34873	8.42056		0.246376	8.28067	0.0364903	0.758567		Ltn1	listerin E3 ubiquitin protein ligase 1
10583438	5.62119	5.77311	4.70224	4.657	5.49326	4.94462	5.97705	5.49716	5.45507	5.10534	5.5559	5.07851		0.246271	5.3217	0.279835	0.777908		Olfr871	olfactory receptor 871
10491354	8.60725	8.32926	8.49656	8.12878	8.50717	8.68436	8.73675	8.71048	8.74706	8.56687	8.77495	8.69484		0.24626	8.58203	0.0195348	0.758567		Zfp639	zinc finger protein 639
10566346	7.00531	6.9427	6.88858	6.79086	6.83534	7.15463	7.06028	7.27601	7.01171	7.33068	7.27351	7.14261		0.246229	7.05935	0.0116373	0.758567		9230105E10Rik	RIKEN cDNA 9230105E10 gene
10379190	6.40461	6.13854	6.49639	7.04261	6.21976	6.78762	7.13844	6.12659	7.24773	7.12446	6.34678	6.58261		0.246178	6.63801	0.275487	0.776476		Vtn	vitronectin
10540273	9.82506	9.69692	9.86464	9.36136	9.74926	10.0479	10.0032	10.0308	10.0813	9.74694	10.1506	10.0083		0.246006	9.88052	0.0413003	0.758567		Ube2v2	ubiquitin-conjugating enzyme E2 variant 2
10403919	7.00028	6.92639	6.97954	6.43927	7.30163	7.36808	7.02611	7.17549	7.39465	7.159	7.4184	7.3174		0.245973	7.12552	0.103798	0.758567		Zscan12	zinc finger and SCAN domain containing 12
10415678	9.34258	9.26083	9.33532	9.05573	9.25937	9.66201	9.39354	9.55652	9.80411	9.2541	9.61373	9.76934		0.245915	9.44226	0.0543712	0.758567		Cab39l	calcium binding protein 39-like
10372383	9.02085	8.7864	9.03544	8.77643	8.74779	9.09674	9.0312	9.25552	9.3911	8.87139	9.30272	9.0863		0.245763	9.03349	0.0331977	0.758567		Zdhhc17	zinc finger, DHHC domain containing 17
10569368	8.68464	8.37791	8.78499	8.41972	8.47172	8.91535	8.43646	8.76175	9.22764	8.5078	9.1291	9.06565		0.245675	8.73189	0.131539	0.758567		---	---
10351886	6.53604	6.61223	6.52674	6.38777	6.47492	6.27705	7.17811	6.53861	6.90549	6.32736	6.51922	6.81941		0.245574	6.59191	0.0814347	0.758567		Olfr432	olfactory receptor 432
10593834	5.33619	5.07358	5.17688	5.27134	5.58204	5.3306	5.36544	5.47706	5.57633	5.5542	5.9101	5.36014		0.245441	5.41782	0.0414797	0.758567		Rfpl3s	RIKEN cDNA 4930563M21 gene
10484586	7.03838	6.73664	7.08317	6.75919	6.83084	7.02208	7.35494	6.87054	7.99779	6.71861	6.99471	7.00628		0.245431	7.03443	0.201349	0.760886		Olfr1054	olfactory receptor 1054
10443926	7.86552	7.75053	7.91067	7.12329	7.62359	8.28818	7.86023	8.17352	8.13819	7.66296	8.14687	8.05239		0.245397	7.883	0.158922	0.758567		Zfp563	zinc finger protein 563
10354881	6.50142	6.46203	6.41628	6.15667	6.17457	5.82776	6.53622	6.48956	6.7364	6.39827	6.73121	6.11905		0.245328	6.37912	0.09024	0.758567		---	---
10428763	7.36314	6.93906	7.08542	7.19569	6.95348	7.4406	7.31077	7.36925	7.37654	7.22228	7.76227	7.40772		0.245242	7.28552	0.0485943	0.758567		Atad2	ATPase family, AAA domain containing 2
10480286	5.99269	5.76613	5.34261	5.79882	6.05535	5.84944	5.98406	6.09816	6.10689	6.44642	5.89235	5.74842		0.245212	5.92344	0.0910834	0.758567		Nebl	nebulette
10586880	9.1446	9.21998	9.24804	8.74942	9.16956	9.43911	9.34604	9.34244	9.63569	9.22799	9.49546	9.39391		0.245135	9.28435	0.0424963	0.758567		Zfp280d	zinc finger protein 280D
10604342	7.31293	7.19022	6.91553	7.05388	7.16968	7.07153	7.2289	7.48282	7.59179	6.98049	7.48663	7.41381		0.245112	7.24152	0.0394076	0.758567		Gm4987	predicted gene 4987
10368083	7.7884	7.62246	7.97746	7.60367	7.64785	8.05022	8.06547	8.14128	8.01319	7.86664	7.99195	8.08215		0.245102	7.90423	0.0201424	0.758567		Ccdc28a	coiled-coil domain containing 28A
10492584	6.22448	5.89597	5.90231	5.93089	5.41471	6.39457	6.13589	6.1125	6.50285	5.94746	6.0194	6.51499		0.245027	6.083	0.144464	0.758567		Mir16-2	microRNA 16-2
10478922	5.87563	5.4438	5.28706	5.54016	5.55598	5.53324	5.977	5.86989	5.9859	5.39427	5.667	5.81137		0.244925	5.66177	0.0583954	0.758567		---	---
10603230	5.50031	5.59403	5.62423	5.55662	5.31448	5.51679	5.67065	5.94598	5.58573	5.7732	5.64735	5.95309		0.244923	5.64021	0.0135783	0.758567		4930408F14Rik	RIKEN cDNA 4930408F14 gene
10600480	5.50031	5.59403	5.62423	5.55662	5.31448	5.51679	5.67065	5.94598	5.58573	5.7732	5.64735	5.95309		0.244923	5.64021	0.0135783	0.758567		4930408F14Rik	RIKEN cDNA 4930408F14 gene
10605353	5.50031	5.59403	5.62423	5.55662	5.31448	5.51679	5.67065	5.94598	5.58573	5.7732	5.64735	5.95309		0.244923	5.64021	0.0135783	0.758567		4930408F14Rik	RIKEN cDNA 4930408F14 gene
10563945	5.13933	4.99899	5.18882	5.65941	5.1694	4.64459	5.52095	5.34501	5.20895	5.41057	5.43059	5.35395		0.244914	5.25588	0.090338	0.758567		---	---
10480025	5.22448	5.46096	5.18921	5.20037	5.33788	5.47811	5.67088	5.55506	5.46484	5.69749	5.55072	5.42146		0.244905	5.43762	0.00903702	0.758567		---	---
10606689	7.80154	7.68968	7.9218	7.25425	7.51202	8.02573	7.94576	7.74577	8.19023	7.75244	8.10163	7.9384		0.244869	7.82327	0.0838828	0.758567		Timm8a1	translocase of inner mitochondrial membrane 8 homolog a1 (yeast)
10435784	7.68187	7.82041	7.59696	7.49386	7.45499	7.8672	7.87764	7.83329	7.97767	7.99054	7.80726	7.89806		0.244862	7.77498	0.0119308	0.758567		Ndufs5	NADH dehydrogenase (ubiquinone) Fe-S protein 5
10404429	7.03134	6.54929	6.88006	5.87054	6.93823	7.03431	7.19254	6.77028	7.08455	6.9568	6.69186	7.07689		0.244858	6.83972	0.206138	0.760886		Serpinb9	serine (or cysteine) peptidase inhibitor, clade B, member 9
10511311	8.18539	7.89176	8.1941	7.61642	7.85627	8.41259	8.19705	8.27112	8.43221	7.92111	8.35036	8.45371		0.244838	8.14851	0.0942928	0.758567		Tmem68	transmembrane protein 68
10572745	6.72437	6.70991	6.95163	6.02933	7.0232	7.04261	6.84286	6.99821	7.02496	6.82539	7.06707	7.19123		0.244778	6.86923	0.136262	0.758567		Olfr374	olfactory receptor 374
10505030	7.67905	7.35899	7.58027	7.57627	7.57304	7.93602	7.70102	7.75815	8.18342	7.49057	8.05057	7.98801		0.244679	7.73962	0.0727351	0.758567		Fsd1l	fibronectin type III and SPRY domain containing 1-like
10513770	5.89382	5.68839	5.75366	5.16814	5.7539	6.19805	6.22846	5.77147	6.37561	5.81412	5.60773	6.12661		0.244671	5.865	0.172641	0.758703		---	---
10451784	7.32711	7.08765	7.31475	7.30223	7.37365	7.62817	7.46621	7.85208	7.5898	7.29563	7.58559	7.71223		0.244665	7.46126	0.0384804	0.758567		Kcnh8	potassium voltage-gated channel, subfamily H (eag-related), member 8
10399642	7.30185	8.78668	8.18293	8.18114	7.62812	6.68665	7.52336	8.30855	8.29561	8.2327	8.29606	7.57882		0.244622	7.91687	0.436698	0.83084		LOC100043371	similar to development and differentiation enhancing factor 2
10547676	5.63797	6.04248	5.80046	5.71659	5.91845	6.06691	6.40504	6.2697	6.07877	6.0759	6.11246	5.70872		0.244619	5.98612	0.0567756	0.758567		Vmn2r22	vomeronasal 2, receptor 22
10381526	9.07674	8.75686	8.90019	8.83108	8.85906	8.99918	9.23156	9.11928	9.12586	9.05318	9.38664	8.97411		0.244587	9.02615	0.0122805	0.758567		Ppih	peptidyl prolyl isomerase H
10399419	9.18448	9.23827	9.09452	8.61518	9.3184	9.44601	9.3894	9.37281	9.37682	9.21217	9.54507	9.46804		0.244573	9.27176	0.0665642	0.758567		Tubb2b	tubulin, beta 2B
10522944	7.72798	7.50265	7.35082	7.07229	7.54797	7.62412	7.51777	7.79658	7.96374	7.25416	8.03523	7.72514		0.244463	7.59321	0.111418	0.758567		---	---
10563929	5.72206	5.98084	4.94817	6.29499	5.45395	5.09764	5.695	5.63132	5.762	6.16985	5.79078	5.91531		0.244432	5.70516	0.254249	0.772088		---	---
10563915	5.72206	5.98084	4.94817	6.29499	5.45395	5.09764	5.695	5.63132	5.762	6.16985	5.79078	5.91531		0.244432	5.70516	0.254249	0.772088		---	---
10493449	6.82708	7.08502	7.21323	6.80545	7.02712	6.78513	7.3436	7.37854	7.09869	7.17353	7.15392	7.06107		0.244387	7.07936	0.0221707	0.758567		Thbs3	thrombospondin 3
10485775	6.44396	6.05969	6.18262	5.80285	5.95099	6.59013	6.35139	6.42772	6.24331	6.45874	6.54911	6.46626		0.244381	6.2939	0.0722743	0.758567		---	---
10572378	7.41854	6.48984	7.8481	6.6623	7.75477	8.40186	6.97159	7.52182	8.44345	7.92744	7.08349	8.09377		0.244357	7.55141	0.485709	0.845488		Comp	cartilage oligomeric matrix protein
10518344	9.04523	8.74323	8.84331	8.81024	8.74152	9.24729	8.89612	9.15154	9.4722	8.87225	9.28702	9.21706		0.244226	9.02725	0.0658697	0.758567		Gm13238	predicted gene 13238
10491607	8.28927	8.14414	8.36771	8.10497	8.0926	8.78242	8.36226	8.42065	8.76938	8.23349	8.84019	8.62046		0.244222	8.41896	0.099278	0.758567		4932438A13Rik	RIKEN cDNA 4932438A13 gene
10578145	9.90855	9.81005	9.86904	9.42359	9.68026	10.0261	10.0446	9.98177	10.1964	9.88507	10.0775	9.99721		0.244171	9.90835	0.0282523	0.758567		Erh	enhancer of rudimentary homolog (Drosophila)
10477187	7.07603	7.09893	6.50888	7.14385	7.04096	7.42604	7.21695	7.20709	7.24557	6.86623	7.96554	7.25817		0.244142	7.17119	0.188399	0.759086		Tpx2	TPX2, microtubule-associated protein homolog (Xenopus laevis)
10436604	4.57719	4.67941	4.54908	4.97691	5.41158	5.40835	4.96612	4.6093	5.17494	5.16043	5.58538	5.57088		0.244089	5.0558	0.248973	0.772088		Mir125b-2	microRNA 125b-2
10527982	10.6148	10.3932	10.4894	10.1387	10.3785	10.4433	10.2543	10.8005	11.0453	10.4461	10.7496	10.6264		0.244058	10.5317	0.0744537	0.758567		A330021E22Rik	RIKEN cDNA A330021E22 gene
10515884	8.9231	8.64679	8.79724	8.63085	8.77913	8.96521	9.12307	8.98352	8.99247	9.00346	9.28217	8.8214		0.243959	8.91237	0.018223	0.758567		Ppih	peptidyl prolyl isomerase H
10458870	8.39589	8.04865	8.16143	7.86273	8.11484	8.24238	8.2172	8.46963	8.59582	8.14781	8.37489	8.48419		0.243938	8.25962	0.0338859	0.758567		---	---
10355197	7.288	7.09018	6.98951	6.63658	7.03674	7.37842	7.07812	7.27671	7.65418	6.99334	7.54096	7.33962		0.243916	7.19186	0.106801	0.758567		Crygc	crystallin, gamma C
10421515	6.94041	7.37069	6.94372	7.13013	6.54929	6.47955	7.20935	7.49173	7.03815	7.05031	7.09983	6.9877		0.24388	7.02424	0.123767	0.758567		---	---
10445165	7.86714	8.18325	8.02298	7.5313	7.82375	8.12015	8.72458	8.69937	7.92735	7.55267	8.41661	7.69125		0.243876	8.0467	0.265398	0.772123		Olfr126	olfactory receptor 126
10409031	8.67159	8.49101	8.6016	8.06492	8.51477	8.84212	8.65689	8.69899	8.82541	8.60462	8.99447	8.8687		0.243843	8.65292	0.0616303	0.758567		Dek	DEK oncogene (DNA binding)
10437236	8.38143	8.1668	8.37499	7.65748	8.2573	8.63384	8.2739	8.42841	8.73761	8.21695	8.68365	8.59399		0.243777	8.3672	0.128618	0.758567		B230307C23Rik	RIKEN cDNA B230307C23 gene
10440292	8.35984	8.02033	8.15096	7.81088	8.11604	8.60727	8.30978	8.35314	8.67064	8.19809	8.49581	8.50042		0.243761	8.29943	0.0770116	0.758567		---	---
10470696	7.97347	8.16469	8.19728	7.70966	7.88712	8.22321	8.18042	8.24535	8.41602	8.23367	8.2926	8.24992		0.243761	8.14778	0.0225411	0.758567		Med27	mediator complex subunit 27
10421624	8.18767	8.09202	8.27543	8.05719	8.23688	8.53488	8.46995	8.35261	8.69732	8.12223	8.68222	8.52115		0.243566	8.35246	0.0478414	0.758567		Cog3	component of oligomeric golgi complex 3
10562152	6.19584	5.67055	6.12644	6.52533	5.90026	6.31956	6.30669	6.12507	6.78017	6.28763	6.23594	6.46385		0.243562	6.24478	0.119476	0.758567		Mag	myelin-associated glycoprotein
10345882	8.23774	8.22583	8.34546	7.98789	8.14475	8.48439	8.36286	8.55007	8.59536	8.24378	8.55873	8.57593		0.243445	8.3594	0.0234999	0.758567		Mrps9	mitochondrial ribosomal protein S9
10462127	5.44849	5.2516	5.17453	5.33172	5.49173	5.20082	5.1147	5.79847	5.94949	5.10819	5.87275	5.5159		0.243432	5.4382	0.133897	0.758567		1700021P04Rik	RIKEN cDNA 1700021P04 gene
10408008	6.41143	6.23499	6.31358	5.98759	6.48745	6.51903	6.21252	6.50034	6.98406	5.99683	6.87695	6.84331		0.243322	6.44734	0.17171	0.758567		---	---
10491922	8.70316	8.30512	8.64484	8.19686	8.55173	8.99319	8.53806	8.66208	9.1712	8.57818	9.03213	8.87312		0.243315	8.68747	0.123772	0.758567		Naa15	N(alpha)-acetyltransferase 15, NatA auxiliary subunit
10395306	8.61671	8.42115	8.39139	8.15704	8.18298	8.56213	8.6182	8.68988	8.75279	8.47629	8.77332	8.48075		0.243305	8.51022	0.0264977	0.758567		Efcab10	EF-hand calcium binding domain 10
10584276	8.77373	8.64012	8.90852	8.35594	8.62975	8.79908	8.68667	8.98377	9.1607	8.77229	8.96888	8.9943		0.243242	8.80614	0.0384096	0.758567		Sec61g	SEC61, gamma subunit
10488565	5.33697	6.1334	5.61105	6.1441	6.03988	5.64083	6.02293	6.28334	5.83465	6.4623	5.94445	5.81742		0.243142	5.93928	0.153726	0.758567		Gm14160	predicted gene 14160
10399605	8.51446	8.46851	8.59731	8.06707	8.4052	8.97409	8.59871	8.6935	8.9816	8.55273	8.88878	8.76962		0.243053	8.62597	0.0877897	0.758567		Adam17	a disintegrin and metallopeptidase domain 17
10571621	9.11034	8.90688	9.0181	8.86002	8.81791	9.17107	9.08749	9.1463	9.37262	9.22063	9.29964	9.21594		0.243051	9.10224	0.0104063	0.758567		Ufsp2	UFM1-specific peptidase 2
10474984	6.42667	6.85835	6.4548	6.5647	6.59129	6.87806	6.52861	6.6992	6.97357	6.52405	7.35992	7.14661		0.243017	6.75049	0.131969	0.758567		Nusap1	nucleolar and spindle associated protein 1
10483548	8.04437	7.87762	7.61465	7.42523	7.72149	8.01761	7.97796	8.07088	8.16524	7.74958	8.32219	7.87278		0.242942	7.90497	0.0739604	0.758567		Mettl5	methyltransferase like 5
10384456	5.96416	5.8529	5.61893	5.8617	5.81658	5.58326	5.95306	6.08159	6.31204	5.71427	5.875	6.21919		0.242935	5.90439	0.0443067	0.758567		---	---
10550172	8.47433	8.41558	8.27535	8.41358	8.28012	8.36422	8.34148	8.6328	9.01728	8.20143	8.84454	8.64322		0.242927	8.49199	0.0717992	0.758567		Phf20	PHD finger protein 20
10495405	7.21263	6.83783	7.03736	6.68545	6.71518	7.31748	7.13802	6.9609	7.18917	7.46223	7.42142	7.09147		0.24288	7.0891	0.0811453	0.758567		Slc25a24	solute carrier family 25 (mitochondrial carrier, phosphate carrier), member 24
10399426	7.63465	7.66555	7.67244	7.26983	7.7027	7.81132	7.82767	7.87395	8.07745	7.55977	7.99558	7.87913		0.242847	7.7475	0.0382594	0.758567		---	---
10408266	8.06594	8.01662	7.93184	8.12377	7.67558	7.93593	8.33317	8.26517	8.10148	7.85016	8.43218	8.22457		0.242841	8.0797	0.0390754	0.758567		Hist1h2ba	histone cluster 1, H2ba
10566632	6.19841	5.81369	6.0345	6.13281	6.49895	6.30772	6.5608	6.22247	6.01737	6.80343	6.38802	6.45089		0.242817	6.28575	0.103493	0.758567		Cyb5r2	cytochrome b5 reductase 2
10365714	8.74156	8.6264	8.89023	8.36477	8.60562	8.77183	8.64182	8.9656	9.14731	8.75338	8.95431	8.99465		0.242777	8.78812	0.0383655	0.758567		Sec61g	SEC61, gamma subunit
10579066	9.40773	9.36889	9.23346	9.21689	9.16992	9.42111	9.34109	9.76093	9.84738	8.95591	9.91326	9.45501		0.242598	9.4243	0.121571	0.758567		Gm3365	predicted gene 3365
10403464	7.58617	7.28481	7.54686	7.33265	7.1979	7.75841	7.36669	7.78615	8.1051	6.99521	8.0733	7.83585		0.242588	7.57243	0.202485	0.760886		Dip2c	DIP2 disco-interacting protein 2 homolog C (Drosophila)
10596796	9.20065	8.96088	9.13795	8.63907	8.92572	9.14263	9.14139	9.30176	9.41582	9.06827	9.36886	9.16632		0.242586	9.12244	0.0356039	0.758567		Rbm6	RNA binding motif protein 6
10523297	8.82432	8.73481	8.94707	8.59575	8.7951	9.06868	8.92009	9.10779	9.05596	8.98428	9.1296	9.22277		0.242461	8.94885	0.0158456	0.758567		Ccng2	cyclin G2
10488449	6.87308	6.85878	6.96656	5.76751	6.6091	7.27033	7.20302	6.92021	6.94134	6.86682	6.89272	6.97559		0.242389	6.84542	0.239903	0.769166		---	---
10549986	5.7456	5.48187	4.51786	5.52983	5.15986	4.78883	4.88781	5.59589	5.54262	5.34995	6.30729	4.9935		0.242199	5.32508	0.359628	0.806457		Vmn1r75	vomeronasal 1 receptor 75
10437023	8.37872	8.14845	8.45355	7.8909	8.00479	8.66029	8.32562	8.49542	8.69575	8.15105	8.74285	8.57853		0.242086	8.37716	0.112301	0.758567		Morc3	microrchidia 3
10365991	7.74655	7.44875	7.08355	6.6639	7.41136	7.76163	7.46238	7.71905	7.55698	7.246	7.88596	7.69785		0.242079	7.47367	0.198109	0.760645		Epyc	epiphycan
10385761	10.1046	9.79458	9.96596	9.65166	9.87196	10.0266	9.97473	10.2557	10.3231	9.92039	10.2594	10.1344		0.242069	10.0236	0.0285429	0.758567		Ube2b	ubiquitin-conjugating enzyme E2B, RAD6 homology (S. cerevisiae)
10457221	6.59066	6.8705	6.86579	6.53335	6.45053	6.53813	7.18161	6.67128	6.84294	6.76437	7.06856	6.77259		0.242065	6.76253	0.0451802	0.758567		---	---
10506496	10.9309	10.7852	10.7587	10.6997	10.7888	11.048	10.8503	11.0798	11.3149	10.7194	11.358	11.1412		0.242053	10.9562	0.0536409	0.758567		Ppap2b	phosphatidic acid phosphatase type 2B
10432180	7.97298	7.96254	8.12004	7.83341	7.85962	8.40759	7.96202	8.34158	8.44858	8.16719	8.39696	8.29208		0.242039	8.14705	0.0501467	0.758567		Ccnt1	cyclin T1
10479402	7.20021	7.21981	7.33076	7.21884	7.47374	7.55691	7.79106	7.65529	7.64471	7.23152	7.68236	7.44757		0.242036	7.4544	0.0367744	0.758567		1600027N09Rik	RIKEN cDNA 1600027N09 gene
10523905	9.18865	9.03374	9.10612	8.62396	9.13144	9.42394	9.29198	9.30885	9.51059	9.01592	9.48882	9.34388		0.242031	9.20566	0.0745329	0.758567		Mtf2	metal response element binding transcription factor 2
10449971	8.24823	8.00324	8.03709	6.93676	7.93583	8.51521	8.1628	8.19835	8.42374	7.85994	8.30333	8.17994		0.241957	8.06704	0.271948	0.774979		Zfp763	zinc finger protein 763
10453705	9.89429	9.61888	9.68628	9.43475	9.7605	10.0367	9.76819	10.0263	10.1856	9.53125	10.2675	10.104		0.241908	9.85952	0.0979744	0.758567		Rab18	RAB18, member RAS oncogene family
10515337	8.7294	8.29687	8.6257	8.35785	8.53956	8.9988	8.82589	8.76115	8.98563	8.50812	8.98379	8.93446		0.24181	8.71227	0.0737788	0.758567		Nasp	nuclear autoantigenic sperm protein (histone-binding)
10376455	9.95266	10.0559	9.94582	10.0406	10.0733	10.0701	10.42	10.2453	10.2146	10.1213	10.3887	10.1989		0.241751	10.1439	0.00403966	0.758567		Hist3h2a	histone cluster 3, H2a
10473590	9.16489	9.07128	8.83392	8.75364	8.73877	9.14981	9.39665	9.41524	9.16628	8.66367	9.11977	9.40104		0.241724	9.07291	0.0995055	0.758567		Olfr1178	olfactory receptor 1178
10518532	9.6894	9.46458	9.56153	9.16527	9.42232	9.90259	9.71779	9.78692	10.0631	9.30721	9.94258	9.8383		0.241696	9.65513	0.106594	0.758567		Tardbp	TAR DNA binding protein
10566211	5.70697	5.70704	4.42837	5.77738	5.59864	4.1662	5.47774	5.3944	5.39996	5.85637	5.28438	5.42177		0.241671	5.3516	0.397823	0.821247		Olfr603	olfactory receptor 603
10519514	5.30792	5.72688	5.80761	6.16556	5.48975	5.78421	5.66664	6.32445	5.8201	5.9171	5.84136	6.16224		0.241662	5.83449	0.122579	0.758567		---	---
10428534	8.79523	8.62618	8.9392	8.34171	8.67746	9.09326	8.71422	8.87009	9.26235	8.85516	9.10598	9.11499		0.241626	8.86632	0.0862058	0.758567		Trps1	trichorhinophalangeal syndrome I (human)
10403244	7.3973	7.14192	7.09027	7.22611	6.9506	6.98934	7.20113	7.48963	7.64044	6.8082	7.59284	7.51272		0.241569	7.25337	0.103505	0.758567		---	---
10499160	6.38545	6.54062	6.53881	6.50756	6.31002	6.44769	6.77388	6.74132	6.63206	6.50033	6.92388	6.60794		0.241544	6.5758	0.010746	0.758567		Cd1d1	CD1d1 antigen
10562670	7.23421	7.04868	7.57312	7.16456	7.03313	7.6974	7.36081	7.31923	7.85761	7.39686	7.8508	7.41492		0.241523	7.41261	0.117676	0.758567		Zfp715	zinc finger protein 715
10384670	5.82526	5.39758	6.01929	5.10692	5.20159	6.22472	5.38389	5.9228	6.59767	5.15968	6.1212	6.03906		0.241488	5.74997	0.360844	0.80655		---	---
10488879	8.2833	8.36751	8.4665	8.10913	8.22914	8.25266	8.66146	8.46851	8.54053	8.41336	8.50734	8.5659		0.241479	8.40544	0.00630163	0.758567		Gss	glutathione synthetase
10396112	8.61904	8.41063	8.54708	8.1053	8.35444	8.66022	8.67803	8.68547	8.86131	8.49263	8.78368	8.64407		0.241412	8.57016	0.0322841	0.758567		Atp5s	ATP synthase, H+ transporting, mitochondrial F0 complex, subunit s
10366163	8.72919	8.31316	8.76338	8.35631	8.48218	8.78601	8.8727	8.65935	8.83691	8.98861	8.77417	8.74658		0.241348	8.69238	0.0327277	0.758567		Slc6a15	solute carrier family 6 (neurotransmitter transporter), member 15
10420320	8.29434	8.13601	8.10029	8.05578	8.17146	8.48155	8.27385	8.4161	8.70309	8.26524	8.51392	8.51529		0.241344	8.32724	0.0271599	0.758567		Cenpj	centromere protein J
10463826	9.7484	9.56518	9.78257	9.47457	9.58189	9.85021	9.7372	9.80977	10.0939	9.76573	10.0933	9.95047		0.241266	9.78777	0.0230673	0.758567		6330577E15Rik	RIKEN cDNA 6330577E15 gene
10590452	8.53211	8.21226	8.53275	8.32654	8.28001	8.63692	8.57939	8.5266	8.68848	8.6656	8.78524	8.72277		0.241255	8.54072	0.0154691	0.758567		Abhd5	abhydrolase domain containing 5
10583441	7.67991	7.46904	7.25528	6.71873	7.51821	7.27422	7.85449	7.58389	7.45076	7.12308	7.81978	7.5309		0.241253	7.43986	0.160625	0.758567		Olfr872	olfactory receptor 872
10579841	7.33012	7.28127	7.38486	6.70845	7.47679	7.26035	7.42843	7.52254	7.59443	7.13262	7.72049	7.4905		0.241192	7.3609	0.0891369	0.758567		---	---
10376163	8.72537	8.57663	8.88166	8.25594	8.6824	9.13669	8.65788	8.94922	9.1006	8.80869	9.12301	9.06643		0.241189	8.83038	0.0980808	0.758567		Rapgef6	Rap guanine nucleotide exchange factor (GEF) 6
10451761	7.92596	7.9194	7.79429	8.02805	7.97641	8.0332	8.18083	8.16064	8.14526	8.25465	8.60984	7.77304		0.24116	8.0668	0.0532349	0.758567		Tbc1d5	TBC1 domain family, member 5
10484575	6.67531	6.81658	6.81738	6.73643	6.67545	6.8215	7.00719	6.78074	7.4187	6.89879	7.04597	6.83818		0.241155	6.87768	0.0317078	0.758567		Olfr1048	olfactory receptor 1048
10542129	7.97558	7.63758	8.3666	7.74836	7.66074	8.2345	8.05639	8.00184	8.47573	7.97973	8.23344	8.32309		0.241144	8.0578	0.112081	0.758567		Clec2g	C-type lectin domain family 2, member g
10565712	7.22978	7.16127	7.32001	7.12527	7.36661	7.58947	7.46483	7.34642	7.58263	7.58899	7.69806	7.55797		0.24108	7.41928	0.0196159	0.758567		Acer3	alkaline ceramidase 3
10484545	7.79698	7.82715	7.51114	7.10951	7.92213	7.99379	8.0753	8.10516	7.82165	7.74024	8.24007	7.62411		0.240971	7.81394	0.14502	0.758567		Olfr1012	olfactory receptor 1012
10429341	8.32319	8.14087	8.28734	8.02702	8.17828	8.56729	8.3109	8.48965	8.79648	8.05109	8.64725	8.67434		0.240955	8.37448	0.0862668	0.758567		Ptk2	PTK2 protein tyrosine kinase 2
10603206	5.70528	5.37977	6.28547	5.81267	5.67144	6.41189	5.9338	6.13649	6.24552	5.76532	6.34825	6.28202		0.240814	5.99816	0.182356	0.759086		BC022960	cDNA sequence BC022960
10518346	9.17066	8.89882	8.92459	8.79277	8.93951	9.13723	8.97806	9.21009	9.16105	9.04679	9.50943	9.40219		0.240669	9.0976	0.0375436	0.758567		Gm13251	predicted gene 13251
10458834	8.51478	8.23998	8.371	8.1136	8.28013	8.43058	8.48529	8.49554	8.629	8.46429	8.71243	8.60737		0.240638	8.44533	0.0108507	0.758567		Atg12	autophagy-related 12 (yeast)
10566692	7.73142	7.7883	7.71397	6.78184	7.61097	7.51935	8.10358	7.78123	7.73645	7.44232	8.00792	7.51767		0.240555	7.64458	0.18575	0.759086		Olfr502	olfactory receptor 502
10405158	6.7022	6.61447	6.50023	6.49669	6.75882	6.88603	7.21957	6.70429	7.1608	6.6726	7.0812	6.56301		0.240505	6.77999	0.0808003	0.758567		Pus7	pseudouridylate synthase 7 homolog (S. cerevisiae)
10455721	6.41999	6.2304	6.4275	6.0735	6.50268	6.78815	6.67905	6.34242	7.12147	6.67228	6.49045	6.57928		0.240456	6.52727	0.107118	0.758567		Sncaip	synuclein, alpha interacting protein (synphilin)
10513266	8.05308	8.3516	7.99331	7.50332	7.89885	7.9881	8.47645	8.18932	8.40767	8.02006	8.23046	7.9061		0.240301	8.08486	0.100764	0.758567		Olfr267	olfactory receptor 267
10530759	9.01157	8.87639	9.11692	9.09234	8.86541	9.09943	8.8937	9.26292	9.62574	8.82098	9.60087	9.29965		0.240299	9.13049	0.106646	0.758567		Ube2n	ubiquitin-conjugating enzyme E2N
10365918	9.01157	8.87639	9.11692	9.09234	8.86541	9.09943	8.8937	9.26292	9.62574	8.82098	9.60087	9.29965		0.240299	9.13049	0.106646	0.758567		Ube2n	ubiquitin-conjugating enzyme E2N
10358299	8.18007	7.83107	8.19494	7.50977	7.71373	8.21126	7.87583	8.31842	8.4671	7.81253	8.42228	8.18642		0.240289	8.06029	0.145635	0.758567		EG214403	predicted gene, EG214403
10525961	7.17505	6.99589	6.49737	6.90827	7.40195	6.75278	7.35892	7.31402	6.95594	7.07247	7.14785	7.32378		0.240282	7.07536	0.104856	0.758567		Piwil1	piwi-like homolog 1 (Drosophila)
10395875	6.42935	6.18009	6.64209	6.11986	6.29851	6.73391	6.35777	6.23572	6.88066	7.07203	6.45239	6.84691		0.240278	6.52077	0.153811	0.758567		---	---
10548665	6.12075	5.84337	6.26049	6.0967	5.95637	5.47477	6.10828	6.27844	5.99911	6.3094	6.45628	6.04249		0.24026	6.07887	0.0849097	0.758567		Tas2r115	taste receptor, type 2, member 115
10450892	6.74126	6.85932	6.74364	6.66516	6.97301	6.4635	7.18939	7.2028	6.95089	6.61157	7.07737	6.85502		0.240193	6.86108	0.0559842	0.758567		Olfr113	olfactory receptor 113
10374500	9.25808	9.05509	9.25627	8.87704	9.05826	9.37745	9.26305	9.26548	9.63995	9.18237	9.45585	9.51643		0.240158	9.26711	0.0393759	0.758567		Vps54	vacuolar protein sorting 54 (yeast)
10472370	6.51313	6.83423	6.79213	6.39408	6.67097	6.79424	6.67014	6.95743	7.27848	6.38152	7.18832	6.96357		0.240115	6.78652	0.121663	0.758567		Scn2a1	sodium channel, voltage-gated, type II, alpha 1
10519642	6.28085	6.06142	5.91235	6.12981	6.51791	6.02163	6.26245	6.51858	6.49176	6.19994	6.54089	6.35085		0.240082	6.27404	0.0419989	0.758567		---	---
10445131	7.36059	7.38318	7.16476	6.98359	7.35107	6.67022	7.74823	7.49232	7.74754	7.05757	6.87916	7.429		0.240067	7.27227	0.184686	0.759086		Olfr106	olfactory receptor 106
10443918	6.86572	6.73204	6.90388	6.26277	6.74208	7.38077	6.82561	7.17057	7.39098	6.82541	7.04755	7.06728		0.240023	6.93455	0.155327	0.758567		C920016K16Rik	RIKEN cDNA C920016K16 gene
10356329	7.38016	7.28216	7.15241	6.98902	7.1834	7.51157	7.46723	7.40439	7.59522	7.15542	7.58145	7.73494		0.239988	7.36978	0.048258	0.758567		Snora75	small nucleolar RNA, H/ACA box 75
10572170	6.27728	6.11585	6.19484	5.8042	6.35512	6.40052	6.29182	6.48022	6.59442	6.33535	6.62768	6.25804		0.239953	6.31128	0.0466745	0.758567		D130040H23Rik	RIKEN cDNA D130040H23 gene
10508477	6.34811	6.28352	5.94677	6.07099	6.23301	5.78853	6.20646	6.57834	6.37713	6.54783	6.24995	6.15066		0.23991	6.23178	0.0541411	0.758567		---	---
10541494	9.48846	9.20464	9.47506	9.08052	9.18953	9.66539	9.33499	9.52802	9.85487	9.33979	9.74258	9.74238		0.239838	9.47052	0.076887	0.758567		Rps27a	ribosomal protein S27A
10546604	7.23083	7.3594	7.21466	7.01068	7.1655	7.44315	7.41745	7.5016	7.64453	7.22609	7.62239	7.45096		0.239798	7.35727	0.0226505	0.758567		---	---
10394926	6.26552	6.36842	6.16824	5.94536	6.17751	5.98583	6.09443	6.45479	6.68851	5.87344	6.66653	6.57176		0.239764	6.2717	0.116891	0.758567		---	---
10600797	8.72171	8.49105	8.75737	8.41576	8.50412	8.92757	8.73556	8.91067	9.14507	8.48825	9.04612	8.92964		0.239622	8.75607	0.0701111	0.758567		Apoo	apolipoprotein O
10366705	9.70797	9.5862	9.74875	9.71193	9.61006	9.91956	9.76733	9.96538	10.1783	9.58284	10.2449	9.98297		0.239544	9.83385	0.0509878	0.758567		---	---
10425501	6.66171	6.47088	6.44421	7.31377	6.52512	6.60198	6.99424	6.76888	7.11748	7.12293	7.16921	6.28213		0.239532	6.78938	0.198121	0.760645		---	---
10379044	7.49063	7.04696	7.45979	6.81646	7.19115	7.74307	7.44385	7.41093	7.69828	7.42433	7.60593	7.60121		0.239409	7.41105	0.107064	0.758567		Rab34	RAB34, member of RAS oncogene family
10504064	7.24523	6.98852	7.07995	6.94709	6.82759	7.45731	7.39288	7.109	7.22432	7.09557	7.58645	7.57372		0.239376	7.21064	0.0775788	0.758567		Nudt2	nudix (nucleoside diphosphate linked moiety X)-type motif 2
10435743	5.41744	5.73693	6.03195	5.08867	5.5227	6.05884	6.01551	5.65333	6.0415	5.32988	6.10044	6.15192		0.23934	5.76243	0.218515	0.763515		---	---
10400413	8.3872	8.17108	8.46773	8.06357	8.20956	8.68749	8.24337	8.52583	8.92177	8.19259	8.87087	8.66812		0.239321	8.45077	0.127505	0.758567		Ralgapa1	Ral GTPase activating protein, alpha subunit 1
10491518	8.01002	7.99109	7.92213	7.90137	7.89828	8.00329	8.09297	8.24501	8.44848	7.92041	8.35044	8.10455		0.239279	8.074	0.017674	0.758567		---	---
10453797	6.33662	5.89671	5.62602	6.02438	6.06598	6.33824	6.39191	5.87394	6.46239	6.03243	6.49254	6.47011		0.239226	6.16761	0.124857	0.758567		Greb1l	growth regulation by estrogen in breast cancer-like
10502451	8.26539	8.022	8.55085	8.1901	8.39169	8.52958	8.56315	8.38779	8.82262	8.50777	8.30216	8.80116		0.239177	8.44452	0.0635123	0.758567		Bmpr1b	bone morphogenetic protein receptor, type 1B
10349442	9.30489	9.12535	9.40228	8.842	9.14486	9.37721	9.25492	9.43965	9.68901	9.16087	9.67523	9.41123		0.239053	9.31896	0.066574	0.758567		Ccnt2	cyclin T2
10457183	10.4677	10.2267	10.3683	9.88584	10.1966	10.5943	10.3806	10.6544	10.6527	10.1913	10.6602	10.6336		0.238895	10.4094	0.0778573	0.758567		Tmx3	thioredoxin-related transmembrane protein 3
10604290	7.57117	7.13822	7.44496	7.32375	7.245	7.73826	7.20551	7.6525	7.94742	7.19768	8.05843	7.83303		0.238865	7.52966	0.167767	0.758567		---	---
10534832	5.53105	6.12529	5.26536	5.13743	5.03442	2.86021	5.68612	5.52174	5.27927	5.78715	5.44085	3.67158		0.238825	5.11171	0.635604	0.891359		Epo	erythropoietin
10538882	5.85994	5.50988	6.47016	6.52587	6.03921	6.09924	5.99454	6.17746	6.45364	5.80959	7.10986	6.39166		0.238741	6.20342	0.295691	0.782788		Gm5571	predicted gene 5571
10520800	7.45468	7.22287	7.62979	7.11752	7.18351	7.664	7.35987	7.73391	7.87229	7.48832	7.76173	7.4885		0.238704	7.49808	0.0733046	0.758567		Gpn1	GPN-loop GTPase 1
10510167	9.22414	8.87781	9.07021	8.7807	9.05775	9.20094	9.03725	9.20191	9.28122	9.18856	9.4553	9.47942		0.238686	9.1546	0.0353151	0.758567		Gm13051	predicted gene 13051
10506154	7.9787	7.86198	8.06152	7.68853	7.91113	7.91103	8.34749	8.18156	7.94611	8.03296	8.15964	8.1772		0.23868	8.02149	0.014311	0.758567		Alg6	asparagine-linked glycosylation 6 homolog (yeast, alpha-1,3,-glucosyltransferase)
10542896	8.04202	8.06156	8.20124	7.85869	7.67175	8.35318	8.09305	8.26653	8.50034	8.15574	8.22315	8.38132		0.238612	8.15071	0.0571587	0.758567		Bicd1	bicaudal D homolog 1 (Drosophila)
10419136	8.54859	8.21488	8.30074	8.27329	8.31347	8.81282	8.33964	8.63428	9.07283	8.28572	8.82898	8.73333		0.238501	8.52988	0.122578	0.758567		Cdv3	carnitine deficiency-associated gene expressed in ventricle 3
10479228	9.56707	9.31707	9.562	9.19883	9.34598	9.49534	9.50949	9.47298	9.92191	9.43165	9.82398	9.75677		0.238413	9.53359	0.0411133	0.758567		Etohi1	ethanol induced 1
10355967	7.73654	7.67969	7.63237	7.92889	7.64705	8.04923	7.6403	8.01858	8.30561	7.65141	8.38592	8.10223		0.238381	7.89815	0.110359	0.758567		Ap1s3	adaptor-related protein complex AP-1, sigma 3
10378417	8.62769	8.37356	8.61078	8.24335	8.56351	8.17881	8.58039	8.87676	8.45941	8.40753	9.36314	8.34025		0.238298	8.5521	0.170497	0.758567		Olfr397	olfactory receptor 397
10483770	8.55381	8.42545	8.43508	8.22354	8.45057	8.74203	8.50876	8.83357	8.82482	8.28208	9.02484	8.78587		0.238246	8.59087	0.0787199	0.758567		Lnp	limb and neural patterns
10573731	7.25539	7.16888	6.96766	7.3805	7.07691	7.02504	7.30938	7.39278	7.41462	7.32659	7.51839	7.34197		0.238224	7.26484	0.011015	0.758567		9430002A10Rik	RIKEN cDNA 9430002A10 gene
10400357	7.90418	7.80286	7.99659	7.55671	7.88136	8.2133	8.20948	8.06824	8.08831	7.94736	8.22607	8.24481		0.238212	8.01161	0.0364655	0.758567		Baz1a	bromodomain adjacent to zinc finger domain 1A
10425046	10.2651	10.1112	10.1403	9.88777	10.1491	10.3105	10.2219	10.4112	10.6242	9.96371	10.6298	10.4417		0.238113	10.263	0.0640025	0.758567		---	---
10518352	10.027	9.7355	9.82847	9.79221	9.7125	10.1835	9.9693	10.0023	10.1807	9.97725	10.4715	10.1067		0.238081	9.99891	0.0476531	0.758567		Hmgb2	high mobility group box 2
10446351	8.53407	8.3375	8.4105	7.99541	8.3479	8.70236	8.47168	8.62041	8.76129	8.38149	8.77528	8.7452		0.237936	8.50693	0.0605223	0.758567		Fert2	fer (fms/fps related) protein kinase, testis specific 2
10504499	7.92359	7.88698	8.11944	7.72675	7.86487	8.45792	8.08032	8.36542	8.44147	7.80065	8.31681	8.40249		0.237933	8.11556	0.109694	0.758567		Zcchc7	zinc finger, CCHC domain containing 7
10476056	5.76339	5.5417	5.55186	5.13997	5.35606	5.85187	5.64798	5.95009	6.07619	5.72794	5.75894	5.47127		0.237927	5.65311	0.0946407	0.758567		AU015228	expressed sequence AU015228
10484535	7.44165	7.56592	6.42075	6.32589	7.2556	7.36974	7.74887	7.77589	6.86199	6.80366	7.42898	7.1877		0.237922	7.18222	0.36398	0.807643		Olfr1000	olfactory receptor 1000
10540480	9.30239	9.04532	9.40263	9.14011	9.21182	9.4569	9.233	9.41437	9.82391	9.22078	9.74388	9.5506		0.237895	9.37881	0.0670371	0.758567		Arl8b	ADP-ribosylation factor-like 8B
10546736	7.22166	7.17672	6.88884	7.53888	7.50738	6.54567	7.41674	7.52283	7.49998	7.66983	7.09977	7.09697		0.237827	7.26544	0.181219	0.759086		Cntn3	contactin 3
10488033	7.3805	7.66796	7.49248	7.19741	7.17004	7.50826	7.51347	7.77464	7.73897	7.67945	7.64079	7.49626		0.237823	7.52169	0.0273004	0.758567		Pak7	p21 protein (Cdc42/Rac)-activated kinase 7
10407346	6.5481	6.71681	6.7649	6.59454	6.64962	6.45506	6.63957	6.85698	6.95422	6.46772	7.19369	7.04372		0.23781	6.74041	0.0613625	0.758567		---	---
10374840	6.46663	6.20721	6.73358	6.17821	6.22456	6.71783	6.54743	6.32425	6.92298	6.19964	7.16285	6.79755		0.23778	6.54023	0.183621	0.759086		---	---
10570870	7.04074	7.02026	6.7824	6.41219	6.3992	6.75835	7.44375	7.06387	6.45464	6.86455	7.04973	6.96314		0.237755	6.8544	0.165089	0.758567		1700041G16Rik	RIKEN cDNA 1700041G16 gene
10344717	8.72243	8.70937	8.69712	8.70984	8.64462	8.43185	8.55251	8.85978	8.98232	8.86132	9.09352	8.99216		0.237732	8.7714	0.024809	0.758567		---	---
10455135	6.07139	6.48992	6.24957	6.06072	6.61824	6.5452	6.75704	6.90537	6.14023	6.28851	6.86235	6.50749		0.237658	6.458	0.143384	0.758567		Pcdhb21	protocadherin beta 21
10567072	10.2932	10.2306	10.2762	9.95406	10.2173	10.3108	10.413	10.4647	10.545	10.2473	10.553	10.4851		0.237644	10.3325	0.0114865	0.758567		Psma1	proteasome (prosome, macropain) subunit, alpha type 1
10469577	5.9992	6.19657	5.9518	6.19188	6.26599	5.83784	6.21548	6.42128	6.58123	6.27261	6.47604	5.90198		0.237555	6.19266	0.0641468	0.758567		Gm16495	predicted gene 16495
10577361	6.93599	6.75595	7.202	7.3149	6.77659	7.35799	6.96275	7.00399	7.3721	7.50379	7.45315	7.47292		0.237548	7.17601	0.114728	0.758567		4930467E23Rik	RIKEN cDNA 4930467E23 gene
10515086	6.08789	6.1721	6.11587	5.97548	6.55226	5.85074	6.1165	6.15536	6.44771	6.47881	6.68626	6.29495		0.237542	6.24449	0.0828419	0.758567		---	---
10438980	8.7098	8.67962	8.68508	8.5563	8.67302	8.98162	8.7141	8.90658	9.1845	8.73469	9.22195	8.94848		0.237476	8.83298	0.0431107	0.758567		Acap2	ArfGAP with coiled-coil, ankyrin repeat and PH domains 2
10571516	6.67394	6.68571	6.44377	6.52577	6.91956	6.0293	6.99923	6.77481	6.90005	6.67909	6.75774	6.59192		0.237465	6.66508	0.0927104	0.758567		---	---
10555746	6.91894	7.62437	7.31654	8.31238	7.97163	6.83054	7.60612	7.35061	7.69087	8.12016	7.49833	8.13273		0.237403	7.61444	0.352226	0.803663		Olfr568	olfactory receptor 568
10384824	8.57484	8.56149	8.58686	8.0267	8.24109	8.49599	8.75673	8.65312	8.58857	8.7104	8.64036	8.56198		0.237365	8.53318	0.0347465	0.758567		Prorsd1	prolyl-tRNA synthetase domain containing 1
10594103	6.0784	6.01917	5.89245	6.61903	5.6767	5.9302	6.23583	6.27858	6.28326	6.46037	6.13831	6.24364		0.237341	6.15466	0.092155	0.758567		2410076I21Rik	RIKEN cDNA 2410076I21 gene
10565589	11.0047	10.6628	10.8112	10.7051	10.8564	11.0861	10.8041	11.0852	11.513	10.5764	11.4656	11.1059		0.237298	10.973	0.144351	0.758567		Hmgb1	high mobility group box 1
10593832	6.1877	6.08939	5.57374	6.10836	6.0239	5.92378	6.04081	6.21177	6.17673	6.2007	6.4335	6.26659		0.237204	6.10308	0.0414192	0.758567		---	---
10403680	8.70444	8.3726	8.56633	7.96949	8.378	8.94266	8.49231	8.75917	8.8774	8.45336	8.90073	8.8732		0.237111	8.60747	0.135636	0.758567		Arid4b	AT rich interactive domain 4B (RBP1-like)
10428842	7.81974	7.57092	7.73854	7.47407	7.78282	8.22255	7.94115	7.99625	8.20878	7.42904	8.295	8.16107		0.237107	7.88666	0.148437	0.758567		Tatdn1	TatD DNase domain containing 1
10408593	6.48462	6.74982	6.42828	6.26135	6.43083	6.44232	6.73039	6.50681	6.86291	6.43862	6.67056	7.01023		0.237051	6.58473	0.0482367	0.758567		Serpinb6c	serine (or cysteine) peptidase inhibitor, clade B, member 6c
10388300	6.88596	6.58206	7.04563	6.68287	6.59073	6.56797	6.77529	6.83344	7.43527	6.8422	6.82357	7.06732		0.236977	6.84436	0.0826484	0.758567		Olfr399	olfactory receptor 399
10461780	6.07033	6.09152	5.99614	6.19166	5.85406	6.05545	6.36446	6.02735	6.33605	6.21083	6.51833	6.22358		0.236906	6.16165	0.0191448	0.758567		Olfr1445	olfactory receptor 1445
10526838	7.57758	7.31809	7.4973	7.55164	7.66046	7.2055	7.69785	7.72406	7.70198	7.75961	8.02279	7.32561		0.236887	7.58687	0.0570072	0.758567		Got2	glutamate oxaloacetate transaminase 2, mitochondrial
10361682	9.53243	9.3434	9.54201	9.06766	9.36497	9.69344	9.52972	9.75097	9.79291	9.40067	9.86501	9.62592		0.236882	9.54243	0.0552819	0.758567		Ppil4	peptidylprolyl isomerase (cyclophilin)-like 4
10544644	5.55547	5.08272	5.71214	5.35843	5.54836	5.64682	5.58469	5.80748	5.86621	5.35731	6.05453	5.65485		0.236855	5.60242	0.0929992	0.758567		Dfna5	deafness, autosomal dominant 5 (human)
10506360	7.20362	7.33917	7.4225	7.16354	7.25223	7.89335	7.2528	7.71254	7.99955	7.29019	7.72565	7.71447		0.236797	7.49747	0.139924	0.758567		Sgip1	SH3-domain GRB2-like (endophilin) interacting protein 1
10349637	5.57423	5.62343	5.65485	5.66867	5.39756	5.43873	5.56833	5.98577	5.60606	5.73264	6.20853	5.676		0.236643	5.6779	0.0533554	0.758567		Fam72a	family with sequence similarity 72, member A
10367485	8.0998	8.02157	8.15184	7.72248	7.99686	7.78656	8.17521	8.11832	8.26245	8.18826	8.32143	8.13307		0.236602	8.08149	0.0156192	0.758567		Olfr780	olfactory receptor 780
10499961	6.12661	5.99005	5.88915	5.57896	6.14525	5.4974	6.13944	6.21876	6.07983	5.95099	6.34718	5.90996		0.236456	5.98947	0.0835757	0.758567		Tdpoz2	TD and POZ domain containing 2
10437586	8.21739	8.09145	8.03751	7.79429	8.14931	8.28683	8.35645	8.2834	8.41665	8.15258	8.44737	8.33859		0.236377	8.21432	0.0196881	0.758567		Tmem186	transmembrane protein 186
10518350	9.87609	9.49822	9.57088	9.49092	9.50715	10.094	9.69308	9.78444	10.0502	9.62623	10.2876	10.0137		0.236324	9.79104	0.11059	0.758567		Hmgb2	high mobility group box 2
10527268	7.05634	7.30813	7.00122	6.69007	7.06842	7.15071	7.2787	7.42643	7.35425	6.79795	7.4559	7.37957		0.236319	7.16398	0.0824172	0.758567		Pms2	postmeiotic segregation increased 2 (S. cerevisiae)
10523541	9.7009	9.42501	9.61849	9.13623	9.4981	9.80696	9.59635	9.7395	9.94167	9.59122	9.96089	9.77395		0.236314	9.64911	0.0603997	0.758567		Mrps18c	mitochondrial ribosomal protein S18C
10414374	9.64254	9.60098	9.52228	9.13363	9.52905	9.69715	9.72084	9.69582	9.83841	9.49734	9.9428	9.8483		0.236312	9.6391	0.0421834	0.758567		Ktn1	kinectin 1
10423921	8.97014	8.77259	8.981	8.80324	8.94624	9.29367	8.92777	9.14924	9.49576	8.92584	9.45209	9.2331		0.236154	9.07922	0.0751439	0.758567		Oxr1	oxidation resistance 1
10510215	6.52624	6.55087	6.11888	6.39446	6.55244	6.6352	6.56307	6.49985	6.82384	6.46914	6.93716	6.90154		0.236086	6.58106	0.0577796	0.758567		Gm13139	predicted gene 13139
10513412	12.9846	9.23653	13.0031	10.9951	13.1052	13.0114	11.8109	10.5113	12.6502	12.9711	12.5907	13.2177		0.235996	12.174	0.733748	0.926484		Mup4	major urinary protein 4
10538732	5.80922	6.10247	6.28118	6.38685	5.84042	6.33273	6.18947	5.7824	6.62747	6.62519	6.37288	6.57095		0.235916	6.24344	0.159402	0.758567		Grid2	glutamate receptor, ionotropic, delta 2
10584416	5.90689	5.85013	5.62752	5.58694	5.54478	5.64358	6.07979	5.54133	6.24945	5.91438	6.08012	5.7101		0.235887	5.81125	0.0712835	0.758567		Olfr905	olfactory receptor 905
10514650	6.18891	6.21337	6.29462	6.05674	5.66167	6.64396	6.37455	6.04869	6.55323	6.07267	6.66965	6.75575		0.235879	6.29448	0.178865	0.759086		Itgb3bp	integrin beta 3 binding protein (beta3-endonexin)
10498168	7.75204	7.48541	7.7166	7.20576	7.60424	7.99265	8.0206	7.69371	8.08931	7.56719	7.89167	7.90919		0.235828	7.74403	0.0922444	0.758567		Exosc8	exosome component 8
10367822	6.25009	6.00389	6.23886	6.33234	6.26854	6.45368	6.27634	6.23281	6.35548	6.58868	7.02719	6.48142		0.235753	6.37578	0.0893414	0.758567		Rab32	RAB32, member RAS oncogene family
10529977	8.71204	8.53295	8.63291	8.4096	8.36336	8.94307	8.56741	8.92543	9.33025	8.25089	9.12976	8.80424		0.235671	8.71683	0.182192	0.759086		Ppargc1a	peroxisome proliferative activated receptor, gamma, coactivator 1 alpha
10461108	9.53127	9.35042	9.55072	9.34713	9.36594	9.42806	9.57383	9.55334	9.80177	9.57798	9.81701	9.66331		0.235619	9.54673	0.00743438	0.758567		Iscu	IscU iron-sulfur cluster scaffold homolog (E. coli)
10593799	9.20503	9.04259	9.07151	8.70766	9.03155	9.36601	9.17277	9.3024	9.49336	9.13858	9.38692	9.3439		0.235598	9.18852	0.0435425	0.758567		Scaper	S phase cyclin A-associated protein in the ER
10515090	8.27399	8.02175	8.49235	7.74895	8.02689	8.48818	8.27971	8.25164	8.38671	8.39877	8.56066	8.58777		0.235523	8.29311	0.0885938	0.758567		Cdkn2c	cyclin-dependent kinase inhibitor 2C (p18, inhibits CDK4)
10485685	9.38584	9.13327	9.52893	9.32174	9.37991	9.6922	9.37266	9.54429	9.99991	9.25777	9.99569	9.68452		0.23549	9.52473	0.117825	0.758567		Rpl35a	ribosomal protein L35A
10538080	9.38584	9.13327	9.52893	9.32174	9.37991	9.6922	9.37266	9.54429	9.99991	9.25777	9.99569	9.68452		0.23549	9.52473	0.117825	0.758567		Rpl35a	ribosomal protein L35A
10533626	9.38584	9.13327	9.52893	9.32174	9.37991	9.6922	9.37266	9.54429	9.99991	9.25777	9.99569	9.68452		0.23549	9.52473	0.117825	0.758567		Rpl35a	ribosomal protein L35A
10449549	9.38584	9.13327	9.52893	9.32174	9.37991	9.6922	9.37266	9.54429	9.99991	9.25777	9.99569	9.68452		0.23549	9.52473	0.117825	0.758567		Rpl35a	ribosomal protein L35A
10426503	6.77413	6.54347	6.40604	6.83192	6.85848	6.13015	6.84043	6.83582	6.54858	6.92296	6.90337	6.9058		0.235461	6.70843	0.083831	0.758567		Gm4371	eukaryotic translation initiation factor 3, subunit I pseudogene
10491191	7.89487	7.54031	8.00806	7.72394	7.44935	8.26064	7.73601	7.90387	8.3681	7.85467	8.30191	8.1252		0.235432	7.93058	0.144223	0.758567		Rpl22l1	ribosomal protein L22 like 1
10398011	5.68177	5.60037	4.83784	5.27641	5.4886	5.18234	5.94107	5.74184	5.65219	5.23328	5.25746	5.65362		0.235356	5.46223	0.162812	0.758567		Serpina4-ps1	serine (or cysteine) peptidase inhibitor, clade A, member 4, pseudogene 1
10498383	6.63871	6.47424	6.75727	6.00798	6.25721	6.76166	6.34167	6.72034	7.15761	6.39096	6.76688	6.93169		0.23535	6.60052	0.175445	0.759086		Igsf10	immunoglobulin superfamily, member 10
10506767	6.31564	6.6235	6.64946	6.3232	6.65427	6.80292	6.89176	7.05107	6.65484	6.73416	6.79582	6.65326		0.235321	6.67916	0.0408071	0.758567		Echdc2	enoyl Coenzyme A hydratase domain containing 2
10400710	8.27155	8.14225	8.45148	7.67443	8.05779	8.496	8.21031	8.65066	8.64488	8.1079	8.51055	8.38093		0.235289	8.29989	0.127712	0.758567		Gm71	predicted gene 71
10543402	5.67185	5.41585	5.79881	5.95856	5.17135	5.78518	5.76907	5.4819	6.31118	5.90965	5.89076	5.85072		0.235277	5.75124	0.142013	0.758567		Rnf133	ring finger protein 133
10504986	7.3125	7.23224	7.3272	7.0229	7.05895	7.59655	7.29192	7.51738	7.68997	7.41252	7.6349	7.4153		0.235275	7.37603	0.0442381	0.758567		---	---
10516246	6.05221	6.08348	5.93578	6.06831	6.22782	6.2667	6.15339	6.08969	6.24927	5.93215	7.06834	6.5529		0.235239	6.22334	0.171498	0.758567		Cdca8	cell division cycle associated 8
10355452	9.85913	9.7623	9.84128	9.67193	9.6925	9.77605	9.84332	10.0203	10.2805	9.69323	10.2254	9.95175		0.235227	9.88481	0.0339301	0.758567		---	---
10460114	9.3036	9.27539	9.16864	9.03904	9.27455	9.36145	9.40094	9.47209	9.70891	9.09384	9.67115	9.48689		0.235191	9.35471	0.0402205	0.758567		---	---
10554938	7.34676	7.27216	7.53216	7.40185	7.4434	7.36697	7.56597	7.59906	7.69639	7.49353	7.87239	7.5471		0.23519	7.51148	0.00989498	0.758567		Rab30	RAB30, member RAS oncogene family
10365983	10.0745	10.0477	10.0179	9.44735	9.86617	10.0651	10.0456	10.2427	10.1073	10.1492	10.1999	10.1845		0.235072	10.0373	0.0426269	0.758567		Lum	lumican
10445161	7.95089	7.90654	7.85082	6.97091	7.50844	7.72853	8.22884	8.50956	7.87817	6.69569	8.05193	7.96209		0.235027	7.7702	0.392832	0.819279		Olfr125	olfactory receptor 125
10545194	6.77442	5.4316	6.41287	6.75449	6.82343	7.07014	6.48391	5.94942	6.7359	7.27933	7.56078	6.66756		0.234991	6.66199	0.44551	0.833131		Rprl1	ribonuclease P RNA-like 1
10357488	8.98008	8.65536	9.09258	8.83167	8.7584	9.23313	8.92135	8.98468	9.60397	8.59749	9.4591	9.39452		0.234981	9.04269	0.183158	0.759086		Cd55	CD55 antigen
10542555	7.214	7.98361	7.55571	7.79352	7.70245	7.3123	7.66878	7.83147	7.98137	7.74756	8.11959	7.62232		0.234917	7.71106	0.106955	0.758567		MGC7817	hypothetical protein LOC620031
10368484	6.58269	6.754	6.34227	6.27568	6.59127	7.03833	7.11072	6.80558	6.63978	6.5529	6.92499	6.95894		0.234776	6.71476	0.105922	0.758567		Gm9996	predicted gene 9996
10551431	7.03744	6.81744	6.74055	6.48481	6.61981	7.21817	6.96753	7.05427	6.94673	7.21316	7.22156	6.92357		0.234768	6.93709	0.0717778	0.758567		Zfp607	zinc finger proten 607
10453575	8.94313	8.65909	9.03675	8.31918	8.75104	9.27879	8.94084	9.02501	9.23125	8.95503	9.02066	9.2232		0.23467	8.94867	0.113003	0.758567		Cul2	cullin 2
10530380	9.55364	9.2354	9.4957	9.02823	9.27494	9.55448	9.61341	9.6545	9.57681	9.44692	9.60477	9.65397		0.234666	9.4744	0.0297447	0.758567		Gnpda2	glucosamine-6-phosphate deaminase 2
10419216	9.17071	8.72997	8.99948	8.47793	9.02657	9.38431	9.06216	9.15727	9.44944	8.90801	9.31111	9.30857		0.234597	9.08213	0.128591	0.758567		Gnpnat1	glucosamine-phosphate N-acetyltransferase 1
10579833	9.80971	9.66006	9.66622	9.46278	9.74966	9.74971	9.79376	9.991	10.0876	9.54901	10.222	9.862		0.234544	9.80029	0.0501745	0.758567		Lsm6	LSM6 homolog, U6 small nuclear RNA associated (S. cerevisiae)
10578757	7.24537	6.77204	7.97381	7.7377	7.50291	7.89462	7.85459	7.54466	7.94165	8.21039	7.15012	7.832		0.234491	7.63832	0.296043	0.782788		Fbxo8	F-box protein 8
10505064	8.16051	8.10931	8.33535	8.13842	8.14146	8.52023	8.43389	8.36293	8.49467	8.52736	8.39631	8.59701		0.234484	8.35145	0.0149609	0.758567		Tmem38b	transmembrane protein 38B
10500873	5.90912	5.54131	6.0617	5.47647	6.41211	6.03946	5.81931	6.24316	6.43246	5.82844	6.20074	6.32291		0.234476	6.02393	0.177944	0.759086		---	---
10363917	9.95655	9.76225	9.80879	9.78042	9.78182	10.0335	9.91157	10.2381	10.3808	9.56287	10.3728	10.0634		0.234372	9.97107	0.096348	0.758567		---	---
10565190	6.27649	6.02344	6.19806	6.06831	6.24881	6.11198	6.29438	6.34874	6.92628	5.75536	6.67224	6.33624		0.234355	6.2717	0.155766	0.758567		---	---
10424700	6.93354	6.99909	6.87419	6.31686	6.64245	7.09771	7.09516	6.89399	7.25076	6.83538	7.05652	7.13808		0.234342	6.92781	0.0893541	0.758567		Zfp41	zinc finger protein 41
10600017	8.46463	8.06873	8.33708	7.99316	8.22872	8.76969	8.46754	8.58123	8.63815	7.96322	8.94214	8.67568		0.234326	8.4275	0.174626	0.759086		Hmgb3	high mobility group box 3
10408154	5.76653	5.68654	5.3739	5.70484	5.76173	5.85464	5.90145	6.19582	5.84919	5.63517	6.09042	5.88203		0.23432	5.80852	0.04513	0.758567		Vmn1r212	vomeronasal 1 receptor 212
10454134	6.38817	6.37586	6.05236	6.52534	6.54354	5.23433	6.14349	6.32587	6.29371	6.67717	6.49347	6.59175		0.234308	6.30376	0.261899	0.772088		Dsg4	desmoglein 4
10473498	5.47382	5.46481	5.80247	5.76672	2.59902	5.41312	4.67529	5.97521	6.01411	5.34619	5.94424	3.96929		0.234062	5.20369	0.670353	0.904088		Olfr1038-ps	olfactory receptor 1038, pseudogene
10583423	7.09133	6.90132	6.44804	6.28573	6.79178	6.90078	7.36656	7.11195	6.80996	6.29537	7.1685	7.07075		0.234018	6.85351	0.22005	0.763515		Olfr58	olfactory receptor 58
10357191	7.83042	7.73248	7.63576	7.45703	7.67595	8.00167	7.72163	7.80832	8.24267	7.57093	8.36844	8.02531		0.233997	7.83922	0.117239	0.758567		Ptpn4	protein tyrosine phosphatase, non-receptor type 4
10429593	7.15261	7.3394	7.23454	6.79575	7.09035	7.09187	7.69271	7.45182	7.10521	7.48742	7.28685	7.0842		0.233948	7.23439	0.0718332	0.758567		Ly6h	lymphocyte antigen 6 complex, locus H
10607499	8.16233	8.71676	8.1785	7.65665	7.82913	8.17178	8.65384	8.72583	8.22823	8.19381	8.35894	7.95797		0.23391	8.23615	0.205037	0.760886		Phex	phosphate regulating gene with homologies to endopeptidases on the X chromosome (hypophosphatemia, vitamin D resistant rickets)
10484807	6.15648	6.12418	5.92769	5.52041	6.12669	5.54699	5.97251	6.15314	6.18972	5.98018	6.27419	6.23601		0.233887	6.01735	0.0877768	0.758567		Olfr1230	olfactory receptor 1230
10403025	5.99952	4.97546	4.82934	5.39355	5.53243	4.96334	5.07356	5.46361	5.92606	5.66336	5.81663	5.15347		0.233841	5.39919	0.284613	0.779535		---	---
10440534	6.79507	6.89119	7.25276	6.73852	6.79136	7.36239	6.99584	7.14765	7.39065	7.08384	7.36962	7.24665		0.233825	7.08879	0.078985	0.758567		Adamts5	a disintegrin-like and metallopeptidase (reprolysin type) with thrombospondin type 1 motif, 5 (aggrecanase-2)
10540391	8.30775	7.85496	8.31554	7.48072	8.03865	8.27859	8.19621	8.02611	8.41177	8.37308	8.33311	8.33852		0.233764	8.16292	0.118263	0.758567		Trnt1	tRNA nucleotidyl transferase, CCA-adding, 1
10351897	6.2416	6.30044	4.74532	6.14582	6.12524	6.15135	6.64243	6.17723	5.709	6.15477	5.94202	6.48684		0.233751	6.06851	0.370016	0.810537		LOC100505119	olfactory receptor 6K3-like
10457205	7.35202	6.96715	7.54591	7.23718	7.05865	7.38839	7.58446	7.16488	7.60887	7.80377	7.17451	7.61527		0.233743	7.37509	0.100597	0.758567		Crem	cAMP responsive element modulator
10406546	7.02408	7.19451	7.24628	7.35687	7.17301	6.88734	7.28645	7.42967	7.35938	7.13308	7.56769	7.50816		0.233726	7.26388	0.0317446	0.758567		---	---
10482484	5.23767	4.69694	5.4153	5.43006	5.07362	5.41328	5.29121	5.79716	5.24191	5.68671	5.40881	5.24215		0.233513	5.3279	0.129401	0.758567		---	---
10521574	7.28958	7.14856	6.88868	7.2896	7.3429	7.32471	7.34143	7.62304	7.32048	7.27424	7.7554	7.36927		0.233305	7.33066	0.047755	0.758567		Otop1	otopetrin 1
10453461	9.07426	8.73117	8.67606	8.58945	8.97024	9.13381	8.75047	9.0446	9.46752	8.84964	9.25961	9.20288		0.233288	8.97914	0.110134	0.758567		Fbxo11	F-box protein 11
10389738	7.09	6.86821	7.28924	6.67864	6.80005	7.59036	7.37544	7.18743	7.69344	6.8749	7.36954	7.21537		0.23327	7.16939	0.180026	0.759086		Dgke	diacylglycerol kinase, epsilon
10572962	8.39352	8.36176	8.48737	8.01007	8.3675	8.65747	8.7596	8.58082	8.60664	8.42715	8.67315	8.62983		0.233251	8.49624	0.0367285	0.758567		Prmt10	protein arginine methyltransferase 10 (putative)
10447275	7.52325	7.03699	7.28902	6.90116	7.3415	7.70665	7.40957	7.43858	7.72369	7.25026	7.63187	7.744		0.233233	7.41638	0.115679	0.758567		1700106N22Rik	RIKEN cDNA 1700106N22 gene
10472738	7.83194	7.74222	8.08053	7.12578	7.97158	8.03429	7.94098	8.00022	8.24598	7.80718	8.18609	8.00502		0.233184	7.91432	0.140171	0.758567		Dcaf17	DDB1 and CUL4 associated factor 17
10548808	5.85534	5.62697	4.36146	6.06522	6.26015	5.44406	5.84555	5.58324	6.14926	5.81242	5.76964	5.85195		0.233142	5.71877	0.379378	0.812876		---	---
10482920	8.28706	8.27216	8.36908	8.08634	7.97415	8.28599	8.26401	8.45525	8.61326	8.34673	8.37934	8.61404		0.232974	8.32895	0.0231556	0.758567		Cd302	CD302 antigen
10591228	8.58356	8.67139	8.56583	8.01632	8.61581	8.91036	8.75491	8.67497	8.936	8.64279	8.96285	8.78944		0.23295	8.67702	0.0892705	0.758567		Zfp26	zinc finger protein 26
10440794	7.97002	7.79888	7.76532	7.63572	7.69741	8.31236	8.00828	7.96662	8.15663	8.0709	8.28228	8.0923		0.232883	7.97973	0.054705	0.758567		2610039C10Rik	RIKEN cDNA 2610039C10 gene
10347058	6.42077	6.94113	6.81465	6.68638	6.14154	6.15772	6.91606	6.57124	6.7031	6.81524	6.60974	6.94382		0.232833	6.64345	0.129165	0.758567		---	---
10407040	9.90981	10.0864	9.45088	9.0724	9.76948	9.8467	10.1589	10.334	9.66997	9.40266	10.1029	9.86371		0.232763	9.80565	0.23783	0.769166		Esco1	establishment of cohesion 1 homolog 1 (S. cerevisiae)
10543052	9.7337	9.6063	9.87808	9.53618	9.6297	9.88962	9.81236	9.95726	10.1669	9.6479	10.0633	10.0223		0.232738	9.82863	0.0363906	0.758567		Rps27a	ribosomal protein S27A
10455446	5.39388	4.96907	5.66215	4.26327	5.34789	5.28833	5.19507	5.51048	5.82308	4.95813	5.46748	5.36662		0.232713	5.27045	0.291064	0.781514		Spink12	serine peptidase inhibitor, Kazal type 11
10572727	8.09041	7.86281	7.99099	7.47651	7.94884	8.37754	8.21753	8.3048	8.39333	7.82805	8.2158	8.1835		0.232651	8.07418	0.112601	0.758567		Zfp882	zinc finger protein 882
10409206	6.79374	6.71623	6.5938	6.53784	6.8608	6.9374	7.25039	6.79154	7.22068	6.73648	7.14166	6.69449		0.232572	6.85625	0.0737983	0.758567		---	---
10553993	8.39199	8.23539	8.17452	7.80124	8.17569	8.49134	8.38026	8.4926	8.54026	8.16847	8.59966	8.48421		0.232546	8.32797	0.0618257	0.758567		Snrpa1	small nuclear ribonucleoprotein polypeptide A'
10572932	9.30272	9.02491	9.32758	8.95026	8.89877	9.42653	9.28383	9.46082	9.49059	9.21516	9.43724	9.43838		0.232543	9.2714	0.0423026	0.758567		Naa20	N(alpha)-acetyltransferase 20, NatB catalytic subunit
10564570	6.35974	6.44714	6.12082	6.41476	6.39956	6.56961	6.46098	6.39374	6.85211	6.60551	6.92508	6.4694		0.232532	6.50154	0.0519541	0.758567		---	---
10365217	7.46926	7.21386	7.34696	6.89305	7.35664	7.28443	7.77379	7.57124	7.39827	7.441	7.38033	7.39346		0.232314	7.37686	0.0437505	0.758567		Gm10776	predicted gene 10776
10583436	7.28924	6.8594	6.66442	6.16877	6.6171	6.74945	7.10681	6.66636	6.8959	6.71435	7.30453	7.05425		0.232304	6.84088	0.184141	0.759086		Olfr869	olfactory receptor 869
10601863	8.2189	7.96496	8.01715	7.86016	8.08497	8.2177	8.29206	8.26328	8.28381	8.268	8.33755	8.31278		0.23227	8.17678	0.00735531	0.758567		---	---
10420670	6.7694	6.37047	6.494	6.15347	6.73611	7.14055	6.30923	7.04081	7.44617	6.04756	7.38516	6.82865		0.232263	6.7268	0.359485	0.806425		Dleu2	deleted in lymphocytic leukemia, 2
10544608	7.45701	7.69022	7.66061	7.42029	7.55817	7.51542	7.69996	7.84737	8.06078	7.5605	7.73068	7.79563		0.232203	7.66639	0.0206773	0.758567		---	---
10484675	7.4898	7.58769	7.24566	6.90895	7.48587	7.41183	7.71418	7.40403	7.72315	7.53059	7.75151	7.39949		0.232194	7.47106	0.0707052	0.758567		Olfr1128	olfactory receptor 1128
10465054	7.8645	7.79099	7.75465	7.17573	7.88179	8.11361	7.97592	8.05339	8.11443	7.58839	8.25759	7.98414		0.232101	7.87959	0.140475	0.758567		Ccdc85b	coiled-coil domain containing 85B
10403054	8.44496	7.52606	8.5709	7.66575	8.60636	8.56741	7.90437	7.86078	8.36388	9.07522	9.11274	8.45703		0.232099	8.34629	0.404585	0.821871		LOC435333	similar to monoclonal antibody heavy chain
10443459	10.2041	10.0031	10.0547	9.8674	9.8515	10.2531	10.1226	10.3634	10.4442	10.0816	10.4014	10.2132		0.232098	10.155	0.0312403	0.758567		Srsf3	serine/arginine-rich splicing factor 3
10400155	6.24294	5.82287	5.56898	6.13914	5.51934	6.05072	6.21293	6.44726	6.10343	5.93351	6.18469	5.85456		0.232063	6.0067	0.126867	0.758567		Nova1	neuro-oncological ventral antigen 1
10469358	7.38958	6.97766	7.53865	7.04582	7.32758	7.7536	7.55228	7.19558	7.68244	7.75492	7.57665	7.66301		0.231997	7.45482	0.114509	0.758567		Mrc1	mannose receptor, C type 1
10522288	6.75338	6.94406	6.99579	6.55976	7.07748	6.85996	6.94609	7.23555	7.13484	6.86161	7.38329	7.02061		0.231925	6.98103	0.0536029	0.758567		Shisa3	shisa homolog 3 (Xenopus laevis)
10405911	7.10402	6.89587	7.02411	6.5795	6.93806	7.65885	7.3133	7.32688	7.24818	6.88472	7.47799	7.34076		0.231902	7.14935	0.159112	0.758567		Zfp759	zinc finger protein 759
10600504	8.46786	8.10821	8.35232	7.78229	8.24497	8.69264	8.39701	8.40044	8.56671	8.36705	8.6836	8.62458		0.231849	8.39064	0.104197	0.758567		Fundc2	FUN14 domain containing 2
10541642	6.42073	6.31915	6.0234	5.26258	6.26516	6.29131	6.04741	6.21474	6.71853	6.03106	6.56345	6.39817		0.231836	6.21297	0.246696	0.771258		Vmn2r26	vomeronasal 2, receptor 26
10497031	5.23541	5.50243	5.67451	5.5533	5.32192	5.36909	5.85023	5.57825	5.4979	5.71695	5.82993	5.57431		0.231817	5.55869	0.0282623	0.758567		---	---
10484201	7.8347	7.71842	8.22921	7.71851	7.87218	7.76214	7.82846	8.10699	8.45696	7.59562	8.13591	8.40194		0.231789	7.97175	0.138434	0.758567		Ccdc141	coiled-coil domain containing 141
10488636	6.31891	6.05213	6.21835	6.0033	5.9364	5.88007	5.93537	6.58071	6.44901	6.2504	6.18501	6.39922		0.231759	6.18407	0.0631155	0.758567		Defb26	defensin beta 26
10565486	8.97797	8.55524	8.67767	8.49083	8.85717	9.2341	8.92317	8.9131	9.23326	8.79085	9.27836	9.04408		0.23164	8.91465	0.104164	0.758567		Eed	embryonic ectoderm development
10398336	8.69881	8.96433	8.97651	8.7211	8.62339	8.71345	8.97654	8.99866	9.15321	8.81278	9.19248	8.95347		0.23159	8.89873	0.0225952	0.758567		Mir540	microRNA 540
10478572	7.41326	7.23534	7.24102	7.38351	7.21823	7.5922	7.60729	7.60374	7.13365	7.58587	8.05081	7.49167		0.231579	7.46305	0.0943098	0.758567		Ube2c	ubiquitin-conjugating enzyme E2C
10366161	8.71761	8.72334	8.81968	8.45462	8.70581	8.74667	8.76103	8.91396	9.0718	8.73362	9.14586	8.92991		0.231408	8.81033	0.023189	0.758567		---	---
10441919	8.68288	8.21355	8.54081	8.12966	8.38112	8.87586	8.54798	8.64849	8.96517	8.53562	8.81162	8.70316		0.231361	8.58633	0.0955003	0.758567		1600012H06Rik	RIKEN cDNA 1600012H06 gene
10598032	9.68104	9.39364	9.64757	9.42868	9.43687	9.62001	9.54177	9.75569	9.98559	9.51289	10.0192	9.78077		0.231346	9.65031	0.0427403	0.758567		---	---
10420798	6.22317	5.62238	5.73124	5.70729	5.48453	5.94507	6.10844	6.00979	6.21752	5.39808	6.19073	6.17697		0.231308	5.90127	0.159744	0.758567		4930578I06Rik	RIKEN cDNA 4930578I06 gene
10405757	7.70908	7.9035	7.87391	8.02415	7.7668	8.00562	8.06329	7.9434	8.46986	7.95652	8.20158	8.03555		0.231189	7.99611	0.0358768	0.758567		2010111I01Rik	RIKEN cDNA 2010111I01 gene
10502071	9.14752	8.96879	9.51489	9.11348	9.22971	9.47006	9.57386	9.45383	9.35199	9.58459	9.35349	9.51373		0.231173	9.35633	0.0367579	0.758567		5730508B09Rik	RIKEN cDNA 5730508B09 gene
10498005	5.50228	6.10295	5.7242	6.11328	6.01856	5.43029	6.26854	6.05546	5.9041	5.97279	5.96926	6.10831		0.23115	5.93083	0.0985855	0.758567		---	---
10392601	6.45702	6.2409	6.54492	6.49852	6.35926	5.89808	6.62387	6.45035	6.9662	6.29861	6.9657	6.08078		0.231137	6.44868	0.179987	0.759086		Abca6	ATP-binding cassette, sub-family A (ABC1), member 6
10368144	6.79729	6.37736	7.04331	6.41687	6.5819	6.95463	6.66521	6.94116	7.08197	6.87084	6.79428	7.20464		0.23112	6.81079	0.105218	0.758567		Tnfaip3	tumor necrosis factor, alpha-induced protein 3
10583145	9.90148	9.64582	9.85611	9.58589	9.68298	9.97315	9.79094	9.87425	10.2791	9.86575	10.1314	10.0905		0.231096	9.88979	0.0417183	0.758567		Tmem123	transmembrane protein 123
10608263	7.76152	7.61058	7.68583	7.68534	7.482	7.78763	7.41721	7.65086	7.9232	7.71152	8.86298	7.8333		0.231032	7.78433	0.249851	0.772088		Sly	Sycp3 like Y-linked
10500362	8.99851	8.78541	9.16511	8.93319	8.99197	9.08833	9.16411	9.13572	9.31259	9.20255	9.37293	9.16064		0.231002	9.10925	0.0107312	0.758567		Polr3gl	polymerase (RNA) III (DNA directed) polypeptide G like
10417269	9.13138	9.14086	9.25333	9.02579	9.16494	9.52266	9.29452	9.39748	9.54608	9.17583	9.48842	9.72262		0.231002	9.32199	0.048153	0.758567		---	---
10354868	8.8756	8.63499	9.09664	8.53746	8.73577	9.04664	8.93534	9.08513	9.305	8.8199	9.10987	9.05742		0.230929	8.93665	0.0607222	0.758567		Fam126b	family with sequence similarity 126, member B
10505643	7.77767	7.81465	8.08446	7.44573	7.79156	8.1373	7.83472	7.80492	8.53057	7.94595	8.14887	8.17157		0.230871	7.95733	0.128054	0.758567		4930473A06Rik	RIKEN cDNA 4930473A06 gene
10521731	6.33676	6.30292	6.32337	6.03426	6.32412	6.50983	6.72677	6.06568	6.28803	6.12979	7.07116	6.93489		0.230843	6.42063	0.202801	0.760886		Ncapg	non-SMC condensin I complex, subunit G
10386394	8.25335	8.01168	8.05934	7.37507	7.98582	8.39031	8.2741	8.15623	8.27399	7.99226	8.53068	8.23316		0.230811	8.128	0.146742	0.758567		Zfp867	zinc finger protein 867
10379410	9.032	8.87131	9.00304	8.4547	8.93003	9.2711	9.03255	9.12448	9.52831	8.79392	9.24508	9.2219		0.230673	9.04237	0.12377	0.758567		Rhot1	ras homolog gene family, member T1
10366554	9.16812	9.14003	9.15137	9.0417	9.12346	9.35998	9.44208	9.47998	9.39955	9.08354	9.47035	9.49235		0.230532	9.27938	0.0177148	0.758567		Mdm1	transformed mouse 3T3 cell double minute 1
10558600	7.89831	7.64928	7.60961	7.20969	7.71329	8.01297	7.9878	7.87218	8.03161	7.82725	7.87303	7.88445		0.230529	7.79746	0.0679844	0.758567		Mtg1	mitochondrial GTPase 1 homolog (S. cerevisiae)
10602692	8.87593	8.81723	8.62485	8.19369	8.49935	8.92834	8.93482	9.02978	8.93513	8.6244	8.94562	8.8525		0.230479	8.7718	0.0840705	0.758567		Rragb	Ras-related GTP binding B
10379953	8.48706	8.50847	8.61809	8.5734	8.66095	8.89982	8.92602	8.74788	8.81464	8.56967	9.04277	9.02923		0.230405	8.73984	0.0366683	0.758567		4632419I22Rik	RIKEN cDNA 4632419I22 gene
10469712	7.4413	7.32001	7.62036	7.01354	7.30712	7.83745	7.60405	7.65693	7.7025	7.56947	7.81987	7.56923		0.230377	7.53849	0.0755426	0.758567		Pdss1	prenyl (solanesyl) diphosphate synthase, subunit 1
10520499	7.7465	7.65448	7.62574	7.47017	7.59645	7.76731	8.0655	8.05239	7.88005	7.69126	7.97003	7.58296		0.230257	7.75857	0.0320721	0.758567		Gm1060	predicted gene 1060
10358553	7.51212	7.96414	7.60581	7.67872	7.61368	7.66505	7.9345	7.93957	7.9568	7.50453	8.17083	7.91438		0.23018	7.78835	0.0537857	0.758567		Hmcn1	hemicentin 1
10436561	8.72517	8.50208	8.75646	8.22228	8.62998	9.01145	8.54853	8.81806	9.09609	8.56168	9.0903	9.11381		0.230178	8.75632	0.136315	0.758567		Usp25	ubiquitin specific peptidase 25
10550169	6.87047	6.72306	6.93677	6.62988	6.87547	7.12994	6.9188	7.0469	7.46922	6.60501	7.35915	7.14708		0.230094	6.97598	0.119446	0.758567		Phf20	PHD finger protein 20
10484726	7.7151	7.49291	7.3208	7.51253	7.11741	7.52448	8.0007	7.51033	8.26432	7.44195	7.25431	7.5921		0.230077	7.56225	0.181438	0.759086		Olfr1170	olfactory receptor 1170
10570680	6.92331	6.36896	6.48192	6.28631	6.80828	5.77257	7.08378	6.80415	6.80942	6.48297	6.2896	6.55161		0.230028	6.55524	0.239375	0.769166		---	---
10603182	5.75681	5.71644	6.19458	5.79862	6.14173	6.65432	6.38764	6.03508	6.2378	6.26579	6.28023	6.43605		0.230016	6.15876	0.145272	0.758567		Arhgap6	Rho GTPase activating protein 6
10438017	8.55259	8.53934	8.53213	8.0558	8.59193	8.84526	8.64519	8.67908	8.83169	8.53784	8.86014	8.94312		0.230002	8.63451	0.0749533	0.758567		Fgd4	FYVE, RhoGEF and PH domain containing 4
10400304	7.11602	7.7276	7.7701	7.68992	7.4445	8.14573	8.05977	7.79002	8.02579	7.65858	7.39882	8.34089		0.229999	7.76398	0.222876	0.763515		Egln3	EGL nine homolog 3 (C. elegans)
10438096	8.17562	8.65005	7.45261	7.98707	8.27318	8.21312	8.52745	8.74845	8.42549	7.57944	8.60897	8.24139		0.229923	8.24024	0.298691	0.783128		Mir301b	microRNA 301b
10497300	9.51039	9.5644	9.40855	9.20894	9.51608	9.61351	9.77066	9.73908	9.56725	9.655	9.77516	9.69323		0.229751	9.58519	0.0118569	0.758567		Zfand1	zinc finger, AN1-type domain 1
10523201	5.37626	5.53207	6.15938	5.80296	5.61144	6.38524	5.83097	5.89353	6.25572	5.71061	6.20738	6.34737		0.229704	5.92608	0.214718	0.761294		Gm1045	predicted gene 1045
10511779	8.31909	8.43191	8.28037	7.54764	7.90637	8.30901	8.50627	8.41444	8.3556	8.4472	8.1426	8.30631		0.229672	8.24723	0.123719	0.758567		Atp6v0d2	ATPase, H+ transporting, lysosomal V0 subunit D2
10473448	5.49921	5.24858	5.39154	5.20287	5.50821	5.22635	5.32018	5.56352	5.61729	5.71348	5.80228	5.43733		0.229554	5.4609	0.0321699	0.758567		---	---
10463695	6.79754	6.86513	7.08649	6.63853	6.73044	7.11083	7.12405	7.19996	7.24422	6.5552	7.13961	7.3431		0.229531	6.98626	0.105345	0.758567		2010012O05Rik	RIKEN cDNA 2010012O05 gene
10454254	9.45353	9.33636	9.34114	9.16885	9.39615	9.76524	9.38786	9.71958	9.97365	9.08393	9.95021	9.72292		0.229478	9.52495	0.154265	0.758567		Dtna	dystrobrevin alpha
10402080	8.15543	8.06263	8.68911	8.09901	8.09487	8.58209	8.36261	8.52397	8.69107	8.40384	8.29568	8.78226		0.22938	8.39521	0.106122	0.758567		BC002230	cDNA sequence BC002230
10538848	6.75921	7.03426	6.43412	6.81756	6.51261	6.57623	7.19542	6.81036	7.15703	6.45509	7.12864	6.76331		0.229311	6.80365	0.129895	0.758567		---	---
10457429	9.52987	9.36981	9.46601	9.15145	9.4498	9.77128	9.41226	9.69937	9.99833	9.39781	9.86082	9.74542		0.2293	9.57102	0.0875366	0.758567		Rock1	Rho-associated coiled-coil containing protein kinase 1
10590648	6.51303	6.64687	6.51733	6.95456	6.68923	6.74419	6.72146	6.60254	6.81806	6.72805	7.35529	7.21544		0.229271	6.79217	0.111777	0.758567		Top2a	topoisomerase (DNA) II alpha
10574417	6.7834	7.2388	6.3858	6.65082	6.89381	6.00485	6.72723	6.87945	7.10457	6.73394	7.0572	6.83039		0.229216	6.77419	0.204188	0.760886		---	---
10383023	5.64931	5.42266	5.32985	6.07353	5.40875	5.69129	6.02435	6.15798	5.95924	5.84466	5.71224	5.252		0.229181	5.71049	0.174708	0.759086		Gm10099	predicted gene 10099
10361358	5.81595	5.89435	4.93069	5.70872	5.5918	6.17278	5.27442	5.93542	6.55265	5.90867	5.77427	6.04366		0.229129	5.80028	0.311092	0.787661		Rgs17	regulator of G-protein signaling 17
10418251	9.58334	9.43815	9.52158	8.96963	9.44034	9.65425	9.51191	9.66376	9.93037	9.37039	9.80194	9.70365		0.229122	9.54911	0.0877792	0.758567		Appl1	adaptor protein, phosphotyrosine interaction, PH domain and leucine zipper containing 1
10452905	5.78726	5.17838	4.41809	5.5239	5.07753	5.301	5.53649	5.54651	5.74457	5.36756	5.42631	5.0391		0.229062	5.32889	0.260038	0.772088		---	---
10486499	9.54899	9.35109	9.6112	9.12495	9.40904	9.84097	9.48011	9.63271	9.99444	9.44635	9.92752	9.77937		0.229043	9.59556	0.103514	0.758567		Tmem87a	transmembrane protein 87A
10544999	5.16165	5.60461	4.32261	5.32327	5.49702	4.59422	5.00505	5.20132	5.2984	5.5486	5.40765	5.41656		0.229034	5.19841	0.2812	0.777908		Vmn1r18	vomeronasal 1 receptor 18
10358432	9.20303	8.90757	9.04913	8.54822	9.04081	9.2077	9.15765	9.20945	9.37403	8.87039	9.48173	9.23728		0.229012	9.10725	0.0937001	0.758567		Zfp825	zinc finger protein 825
10498998	7.49771	7.55617	7.68001	8.03356	7.67238	7.96318	7.72867	7.72963	8.07299	7.80317	8.3631	8.07868		0.228872	7.84827	0.102706	0.758567		D930015E06Rik	RIKEN cDNA D930015E06 gene
10444436	7.30943	7.58468	7.60054	7.02457	7.44108	7.86425	7.64084	7.83893	7.73145	7.34686	7.74625	7.8934		0.228861	7.58519	0.112484	0.758567		Fkbpl	FK506 binding protein-like
10358698	8.93014	8.5099	8.73176	8.24962	8.76503	9.05827	8.86572	8.93142	9.12568	8.6063	9.04707	9.0417		0.228858	8.82189	0.112411	0.758567		Rnf2	ring finger protein 2
10501775	6.15893	6.61623	5.82726	6.71436	6.43248	5.87104	6.57931	6.61088	6.49415	6.46255	6.66955	6.17691		0.22884	6.38447	0.170898	0.758567		---	---
10374442	8.43445	8.20349	8.43051	7.93912	8.27097	8.61908	8.45147	8.45653	8.75553	8.36785	8.5716	8.66767		0.228837	8.43069	0.0617734	0.758567		C1d	C1D nuclear receptor co-repressor
10364426	7.37407	7.1236	7.1189	6.99835	7.0068	7.02493	7.33973	7.29842	7.67156	6.92211	7.49872	7.28897		0.228809	7.22218	0.0689949	0.758567		Olfr1351	olfactory receptor 1351
10486552	7.97013	7.93011	7.9033	7.52273	7.81406	7.89241	8.04105	8.1553	8.1403	7.85265	8.05905	8.15681		0.228736	7.95316	0.0226093	0.758567		Lrrc57	leucine rich repeat containing 57
10399687	5.75314	5.7706	5.66499	5.55179	5.23685	5.23508	5.81684	6.0259	5.72886	5.54934	5.64813	5.81544		0.228678	5.64975	0.0737678	0.758567		---	---
10431625	7.51726	7.33321	7.38734	7.53716	7.2014	7.33859	7.55353	7.30343	7.59275	8.27768	7.13243	7.82664		0.228582	7.50012	0.178065	0.759086		Syt10	synaptotagmin X
10503828	8.80604	8.58743	8.526	8.42662	8.54849	8.73846	8.76545	8.82291	8.85407	8.66215	9.0399	8.85969		0.228518	8.71977	0.0185706	0.758567		Lyrm2	LYR motif containing 2
10363241	8.44142	8.2654	8.54994	7.73482	8.30889	8.66955	8.44177	8.42276	8.73374	8.41982	8.60086	8.72199		0.228485	8.44258	0.123817	0.758567		Gcc2	GRIP and coiled-coil domain containing 2
10474437	9.25382	9.13551	9.10357	8.59403	8.95729	9.46226	9.19616	9.34748	9.561	8.96132	9.40574	9.40565		0.228476	9.19865	0.124485	0.758567		Ccdc34	coiled-coil domain containing 34
10604165	5.98268	5.44974	5.33362	4.82034	6.1526	6.07462	5.99863	6.2019	6.08823	5.29836	6.4196	5.17745		0.228429	5.74981	0.40695	0.822366		Rhox11	reproductive homeobox 11
10411611	7.12054	6.62978	6.46886	7.04973	7.22344	7.20241	6.98163	7.07782	7.30573	7.25645	6.97291	7.47001		0.228298	7.06328	0.138692	0.758567		Naip5	NLR family, apoptosis inhibitory protein 5
10542965	8.27151	8.04016	8.3057	7.99849	8.16832	8.49755	8.43545	8.2836	8.46587	8.40456	8.57461	8.48737		0.228288	8.32777	0.0259446	0.758567		Sgce	sarcoglycan, epsilon
10579079	8.81145	8.72204	9.0836	8.47698	8.86548	9.22892	9.04113	8.99517	9.29183	9.12148	8.91357	9.19496		0.228278	8.97889	0.0778888	0.758567		Zfp869	zinc finger protein 869
10436043	5.31202	4.99304	5.54628	4.74827	5.3289	5.00267	4.80098	5.50885	5.63971	5.38285	5.66864	5.29979		0.228271	5.26933	0.18553	0.759086		---	---
10372853	8.08765	7.94007	8.16499	7.52506	7.99747	8.37763	7.99022	8.0643	8.54046	7.98155	8.50844	8.37749		0.228265	8.12961	0.146813	0.758567		Tbk1	TANK-binding kinase 1
10461150	7.73067	7.54435	7.72838	7.47766	7.65682	7.69966	7.96568	7.79914	7.91116	7.88925	8.01624	7.62528		0.228208	7.75369	0.0146691	0.758567		---	---
10538201	8.13272	7.77693	8.16305	7.88729	7.97663	8.26428	8.22142	8.22992	8.4968	8.10594	8.2663	8.2491		0.228097	8.14753	0.0330741	0.758567		2410003K15Rik	RIKEN cDNA 2410003K15 gene
10599030	5.9521	5.77619	5.66089	6.12083	5.77425	6.09159	6.00026	6.05036	6.31734	5.82483	6.17594	6.37566		0.228089	6.01002	0.0640057	0.758567		---	---
10377927	9.83315	9.73712	9.89394	9.55028	9.78243	9.82574	9.96858	10.0119	10.0823	9.83243	10.1085	9.98714		0.228022	9.88446	0.0100098	0.758567		Rnf167	ring finger protein 167
10351047	7.03542	6.66929	6.80977	6.74414	6.54215	7.2621	7.27878	6.98261	7.18537	6.9772	7.08502	6.92181		0.227987	6.9578	0.0758937	0.758567		Cenpl	centromere protein L
10360985	6.16854	6.50523	6.27453	5.22534	5.78555	6.49644	6.49118	6.16698	6.15055	5.86925	6.68263	6.46245		0.227902	6.18989	0.303347	0.784954		Cenpf	centromere protein F
10467319	7.65225	7.87205	7.76478	7.12389	7.13825	7.32516	7.79069	8.1033	7.88633	7.55595	7.7428	7.16434		0.227842	7.59332	0.208416	0.760886		Rbp4	retinol binding protein 4, plasma
10499316	7.97166	7.79937	7.89283	7.43724	7.77998	7.93157	8.0823	8.03173	7.8826	7.94891	8.11918	8.11494		0.227837	7.91603	0.0293344	0.758567		Ttc24	tetratricopeptide repeat domain 24
10360934	7.01065	7.57602	7.41081	7.11131	7.45454	7.62465	7.72495	7.35963	7.76472	7.43065	7.6757	7.59906		0.227786	7.47856	0.0778112	0.758567		Rrp15	ribosomal RNA processing 15 homolog (S. cerevisiae)
10405733	7.4143	7.20568	7.16642	7.27877	7.29329	7.90206	7.4356	7.63485	7.88552	7.29321	7.72256	7.65539		0.227769	7.49064	0.111843	0.758567		6720457D02Rik	RIKEN cDNA 6720457D02 gene
10407507	9.40425	9.21128	9.60863	9.34666	9.39092	9.67136	9.36141	9.55253	9.9652	9.40734	9.99638	9.71684		0.227767	9.55273	0.0955442	0.758567		Rpl35a	ribosomal protein L35A
10544891	6.76412	6.55984	7.05215	6.82257	6.12242	6.89594	6.96797	6.36441	6.94469	7.07424	7.15397	7.07821		0.227743	6.81671	0.189917	0.759086		Nod1	nucleotide-binding oligomerization domain containing 1
10572679	8.95208	8.70597	9.13313	8.63877	9.05206	9.34982	8.99939	9.0765	9.38051	9.46176	9.19084	9.08926		0.227736	9.08584	0.0969678	0.758567		Glt25d1	glycosyltransferase 25 domain containing 1
10482496	7.65653	7.4707	7.65644	6.97493	7.51455	7.82649	7.59767	7.65327	7.90266	7.56989	7.97333	7.76919		0.227724	7.63047	0.10714	0.758567		---	---
10585129	7.9329	7.92007	7.91164	7.81796	7.69873	7.93196	8.03314	8.11816	8.20409	7.9462	8.35833	7.91968		0.227724	7.98274	0.019762	0.758567		Zw10	ZW10 homolog (Drosophila), centromere/kinetochore protein
10439346	6.53719	6.37577	6.86061	6.76372	6.58931	7.24926	6.5375	6.78887	7.45247	7.01105	6.93869	7.01315		0.227646	6.84313	0.185573	0.759086		Eaf2	ELL associated factor 2
10566613	7.26753	6.94214	6.64727	6.52379	7.04297	6.50409	6.86049	7.16224	7.40838	6.39015	7.25402	7.21837		0.227642	6.93512	0.229969	0.76693		---	---
10605461	7.19268	7.11029	7.20255	6.86044	6.96887	7.12198	7.05783	7.42734	7.51247	6.92837	7.57534	7.32125		0.227633	7.18995	0.0728481	0.758567		---	---
10442240	8.33666	8.50078	8.41186	7.73559	8.3598	8.56707	8.58315	8.68703	8.68037	8.22192	8.61212	8.49268		0.227584	8.43242	0.113945	0.758567		Zfp760	zinc finger protein 760
10570634	7.05765	6.85447	7.38598	7.26375	6.87559	7.43745	7.04341	7.10444	7.50092	7.55435	7.51454	7.52273		0.227583	7.25961	0.1134	0.758567		4930467E23Rik	RIKEN cDNA 4930467E23 gene
10559766	6.51978	6.76354	6.94889	6.86972	6.92102	6.74203	6.95333	6.79851	7.09093	6.9947	7.24829	7.0446		0.227564	6.90795	0.0301004	0.758567		Zfp583	zinc finger protein 583
10571444	8.03859	7.39409	8.01055	8.73007	7.97153	8.21607	8.06382	7.58415	8.76652	9.0301	8.0161	8.26547		0.227544	8.17392	0.379794	0.813026		Slc7a2	solute carrier family 7 (cationic amino acid transporter, y+ system), member 2
10577144	8.86568	8.76743	8.87683	8.43744	8.61432	9.005	9.13978	9.06574	9.09859	8.75009	8.90953	8.96816		0.227531	8.87488	0.0469957	0.758567		Dcun1d2	DCN1, defective in cullin neddylation 1, domain containing 2 (S. cerevisiae)
10494238	8.56354	8.36179	8.545	8.61828	8.59681	8.86599	8.59362	8.82238	8.91253	8.69517	9.00699	8.88584		0.227518	8.70566	0.0321647	0.758567		Arnt	aryl hydrocarbon receptor nuclear translocator
10602772	8.65879	8.29605	8.65078	8.22606	8.38587	8.92476	8.55566	8.54301	8.96035	8.50727	8.95632	8.98444		0.227457	8.63745	0.123181	0.758567		Rps6ka3	ribosomal protein S6 kinase polypeptide 3
10414271	7.43952	7.7428	7.64342	6.95816	7.26759	7.73523	7.87027	7.7283	7.49548	7.59994	7.48656	7.97047		0.227384	7.57814	0.133045	0.758567		Ptger2	prostaglandin E receptor 2 (subtype EP2)
10418480	8.19895	7.91338	8.25662	7.59954	8.08356	8.35668	8.24166	8.04784	8.37345	8.23427	8.52947	8.34615		0.227351	8.1818	0.0938214	0.758567		Gnl3	guanine nucleotide binding protein-like 3 (nucleolar)
10450897	6.88336	6.87678	5.95108	6.39968	6.72584	6.44041	7.00215	6.90238	6.48844	6.52447	7.2303	6.49334		0.227322	6.65985	0.226525	0.765831		Olfr115	olfactory receptor 115
10412036	8.82577	8.62076	8.82836	8.55524	8.63164	8.98851	8.80438	9.00152	9.2473	8.63963	9.14081	8.98041		0.227293	8.85536	0.062608	0.758567		Apoo	apolipoprotein O
10354739	9.10821	8.97538	9.18713	8.94176	8.92276	9.46215	9.0775	9.35662	9.5802	9.11791	9.51782	9.31106		0.227287	9.21321	0.0716149	0.758567		Atp5l	ATP synthase, H+ transporting, mitochondrial F0 complex, subunit g
10542764	6.46083	6.73279	5.88622	5.53157	6.37263	6.72197	6.59241	6.86347	6.37689	6.11153	6.65693	6.46841		0.227271	6.39797	0.282026	0.77817		Arntl2	aryl hydrocarbon receptor nuclear translocator-like 2
10459590	8.8287	8.66065	8.75997	8.29168	8.56712	8.98381	8.99016	8.8287	8.98457	8.80213	8.96053	8.88933		0.227249	8.79561	0.0479791	0.758567		Ptpn2	protein tyrosine phosphatase, non-receptor type 2
10477813	6.08998	5.80895	5.68037	5.19602	5.26646	5.96704	6.05757	6.11486	5.69196	5.82641	5.96216	5.71888		0.227171	5.78172	0.166149	0.758567		Rbm39	RNA binding motif protein 39
10521811	6.84512	7.09588	6.69888	7.11031	7.33826	7.11436	7.02586	7.33791	7.4576	7.36384	7.24533	7.13525		0.227163	7.14738	0.0633131	0.758567		---	---
10607724	8.22723	8.12648	8.39847	7.80154	8.16137	8.56914	8.33606	8.41604	8.68464	8.25102	8.42688	8.53256		0.227159	8.32762	0.0809442	0.758567		Zrsr2	zinc finger (CCCH type), RNA binding motif and serine/arginine rich 2
10397633	7.63522	7.62453	7.7504	7.30022	7.60011	8.02139	7.91168	8.04407	7.95627	7.94189	7.53403	7.90685		0.22715	7.76889	0.0749122	0.758567		Flrt2	fibronectin leucine rich transmembrane protein 2
10579910	9.26987	8.92275	9.17089	8.68409	8.9809	9.39584	9.10259	9.28491	9.48887	9.11877	9.38528	9.40655		0.227104	9.18428	0.0821213	0.758567		Zc3h15	zinc finger CCCH-type containing 15
10364441	5.83817	5.69696	5.75578	5.73473	5.56217	5.57199	5.95204	5.9622	6.04781	6.17303	5.63101	5.75629		0.227098	5.80685	0.0335865	0.758567		Vmn2r83	vomeronasal 2, receptor 83
10519136	8.01232	8.00502	8.15053	7.90662	8.04609	7.92909	8.26042	8.15364	8.35373	8.00028	8.45754	8.1864		0.227056	8.12181	0.0173161	0.758567		---	---
10409059	8.13317	7.79974	8.34417	7.57389	7.84499	8.08716	8.2157	8.23526	8.12998	8.12569	8.17506	8.26351		0.227011	8.07736	0.0669467	0.758567		Mirlet7d	microRNA let7d
10438726	8.07875	7.86675	8.29926	7.75006	7.8768	8.48927	8.18416	8.24482	8.62029	7.91946	8.40862	8.3455		0.226993	8.17365	0.135269	0.758567		Masp1	mannan-binding lectin serine peptidase 1
10381371	7.52088	7.8647	7.43296	7.82074	7.91025	7.09625	7.95392	7.80606	7.7709	7.97322	7.76465	7.73897		0.226987	7.72113	0.104828	0.758567		Aoc3	amine oxidase, copper containing 3
10556491	9.08429	8.86181	9.19373	8.81371	8.85513	9.42772	8.98098	9.17618	9.5881	9.03049	9.41851	9.40377		0.226941	9.15287	0.111739	0.758567		Far1	fatty acyl CoA reductase 1
10537811	5.96705	5.98516	5.83603	6.324	5.82308	5.34932	6.22674	6.1833	5.99536	6.02881	6.31804	5.89372		0.226887	5.99422	0.122959	0.758567		Olfr446	olfactory receptor 446
10349014	10.0749	9.94235	10.1283	9.84484	9.95974	10.3422	10.169	10.3477	10.4085	10.0533	10.4055	10.2694		0.226838	10.1621	0.0342802	0.758567		Capza1	capping protein (actin filament) muscle Z-line, alpha 1
10399854	6.3343	6.52301	6.45864	6.86152	6.41449	6.61422	7.00681	6.78738	6.74224	6.88333	6.5983	6.54879		0.226777	6.64775	0.0492302	0.758567		Slc26a4	solute carrier family 26, member 4
10538706	6.16902	5.81372	6.49098	6.16913	6.12535	6.83093	6.20837	6.27104	6.7188	6.63022	6.55223	6.5789		0.226738	6.37989	0.16608	0.758567		Mmrn1	multimerin 1
10459962	8.46389	8.24512	8.34939	8.01136	8.34179	8.56072	8.39857	8.54995	8.67586	8.31377	8.76434	8.6299		0.22669	8.44206	0.0505816	0.758567		Atp9b	ATPase, class II, type 9B
10354031	8.72493	8.71475	8.7752	8.49281	8.52252	9.02182	8.88691	8.96401	9.16629	8.63793	8.95827	8.99841		0.226632	8.82199	0.0521149	0.758567		Tsga10	testis specific 10
10596718	6.12709	5.40207	5.68051	6.23786	6.14634	5.91019	6.30094	5.81785	6.579	6.05105	5.85935	6.25548		0.226602	6.03064	0.190794	0.759086		Slc38a3	solute carrier family 38, member 3
10414173	7.66578	7.47122	7.53285	7.27727	7.51529	7.54109	7.53529	7.68623	7.94002	7.59109	7.78599	7.82437		0.226583	7.61388	0.0227532	0.758567		---	---
10601581	7.06375	6.68393	7.20652	6.68543	6.86949	7.38143	6.99677	7.16401	7.26432	6.95611	7.37153	7.49649		0.226446	7.09498	0.123139	0.758567		9230105E10Rik	RIKEN cDNA 9230105E10 gene
10492699	8.76962	8.42586	8.78671	8.69768	8.47653	8.73289	8.85484	8.61747	8.79819	9.17595	8.85244	8.94871		0.226387	8.76141	0.0427195	0.758567		Ctso	cathepsin O
10422980	9.1822	9.00203	9.14587	9.0869	9.03068	9.27506	9.03641	9.28354	9.60722	9.14385	9.52974	9.47999		0.226334	9.23363	0.0474279	0.758567		Lmbrd2	LMBR1 domain containing 2
10599232	6.68617	6.91178	6.86611	6.41343	6.94632	7.24557	7.12935	6.90043	7.38868	6.78209	7.21377	7.01306		0.226334	6.95806	0.122957	0.758567		Nkap	NFKB activating protein
10550003	7.6791	7.63496	7.84667	7.17894	7.47968	8.00329	8.16926	7.64653	7.99392	7.67142	7.78507	7.91434		0.226316	7.75026	0.120631	0.758567		Zfp606	zinc finger protein 606
10510265	6.06087	6.54448	6.25296	6.19334	5.747	6.01564	6.33684	6.51775	6.5066	6.12824	6.33195	6.35038		0.226244	6.24884	0.0820864	0.758567		Nppa	natriuretic peptide type A
10492598	9.24813	9.11568	9.15989	8.60972	9.10599	9.30888	9.24923	9.1831	9.37751	9.41751	9.28812	9.38998		0.226193	9.20448	0.0568242	0.758567		Nmd3	NMD3 homolog (S. cerevisiae)
10598023	10.4954	10.4077	10.3526	10.3814	10.3292	10.1513	10.5889	10.5389	10.674	10.4879	10.7174	10.4674		0.226162	10.466	0.00997217	0.758567		---	---
10587778	7.5445	7.4996	7.70762	7.86429	7.57766	7.39609	7.85856	7.6087	8.43924	7.34621	8.14968	7.54411		0.226121	7.71135	0.198028	0.760645		---	---
10576218	6.9029	7.26031	6.66237	7.1271	7.16928	6.47499	7.14858	7.29347	7.37963	6.917	7.15595	7.05901		0.226117	7.04588	0.121471	0.758567		Cpne7	copine VII
10557372	6.8286	6.85787	6.55049	6.48081	6.65336	6.94064	6.86954	6.8702	7.32405	6.54149	7.24013	6.82297		0.226103	6.83168	0.114327	0.758567		D430042O09Rik	RIKEN cDNA D430042O09 gene
10485817	8.61493	8.84124	8.38423	8.24523	8.17374	8.28992	8.9331	9.089	8.63057	8.16858	8.7374	8.34708		0.226073	8.53792	0.18896	0.759086		Olfr1316	olfactory receptor 1316
10445169	8.14427	8.50124	8.3397	7.91674	8.08229	8.45712	9.05771	8.97779	8.17156	7.92176	8.67341	7.99524		0.226015	8.35324	0.289615	0.781269		Olfr128	olfactory receptor 128
10507874	8.08042	7.71011	7.90453	8.15166	7.976	7.54471	8.08404	7.7968	8.27855	8.68245	8.03664	7.84494		0.225999	8.00757	0.160881	0.758567		Rhbdl2	rhomboid, veinlet-like 2 (Drosophila)
10461810	6.87462	6.65425	6.24008	6.15013	6.38881	6.71054	6.84791	7.05133	6.64393	6.5312	6.80467	6.49534		0.22599	6.61607	0.125283	0.758567		Olfr1477	olfactory receptor 1477
10458992	8.6786	8.83723	8.78657	8.65803	8.59069	8.94508	9.11868	9.02526	9.0857	8.7807	8.94259	8.89914		0.225977	8.86236	0.0176253	0.758567		C330018D20Rik	RIKEN cDNA C330018D20 gene
10440174	8.69435	8.63481	8.3168	8.08959	8.39798	8.30912	8.87327	8.69433	8.77062	8.28408	8.61244	8.56365		0.225959	8.52009	0.0833237	0.758567		Olfr201	olfactory receptor 201
10512941	8.26214	8.87827	8.16518	7.98506	8.34117	8.2433	8.69701	8.4925	8.50751	8.37302	8.65281	8.50723		0.225828	8.42543	0.0996352	0.758567		Olfr273	olfactory receptor 273
10474096	6.32522	6.14496	6.12026	6.73612	6.53181	6.71662	6.81608	6.38436	6.6222	6.40513	6.53021	7.1718		0.225797	6.54206	0.166839	0.758567		Lrrc4c	leucine rich repeat containing 4C
10457380	8.66906	8.62596	8.56738	8.40857	8.79339	8.53973	8.68489	8.9138	8.95076	8.57873	9.01956	8.81108		0.225789	8.71358	0.0290562	0.758567		---	---
10415576	9.34793	9.33358	9.35345	9.12822	9.48905	9.77785	9.43962	9.66218	9.76656	9.34448	9.86132	9.71062		0.225787	9.51791	0.0763875	0.758567		Zmym2	zinc finger, MYM-type 2
10474377	5.73136	5.9416	5.55971	5.56673	5.66643	5.39991	6.00142	5.4226	6.09573	6.02707	6.0401	5.63295		0.225685	5.75714	0.104846	0.758567		---	---
10598220	6.01932	6.24142	6.61563	5.89217	5.94119	5.74803	6.34355	6.59445	6.41616	6.41599	5.83986	6.20181		0.225678	6.18913	0.166716	0.758567		Gm2799	predicted gene 2799
10403079	8.20773	7.21918	8.59357	7.89614	8.63119	8.60611	7.85055	7.82974	8.1741	9.24875	9.00509	8.39969		0.225669	8.30515	0.46111	0.837089		LOC435333	similar to monoclonal antibody heavy chain
10606858	8.70802	8.30637	8.60766	8.27517	8.61751	8.80811	8.8642	8.57197	8.74202	8.83954	8.83259	8.82634		0.225635	8.66662	0.043978	0.758567		Tceal8	transcription elongation factor A (SII)-like 8
10438421	7.61268	8.04695	7.43417	7.44128	7.39099	7.69934	8.04265	8.03756	7.726	7.55015	7.9481	7.67456		0.225601	7.71703	0.0986842	0.758567		Olfr164	olfactory receptor 164
10440284	8.18564	8.13535	8.23205	7.79372	7.97485	8.58482	8.2857	8.2744	8.62537	8.27729	8.40088	8.39579		0.225502	8.26382	0.0804252	0.758567		4930453N24Rik	RIKEN cDNA 4930453N24 gene
10346960	8.4625	8.4937	8.29546	8.13128	8.32025	8.73985	8.54629	8.44029	8.70078	8.63096	8.63132	8.84635		0.225491	8.51992	0.0481468	0.758567		Ccnyl1	cyclin Y-like 1
10590962	9.46157	9.46481	9.44026	8.90683	9.37253	9.51091	9.63174	9.71254	9.79428	9.26933	9.57317	9.52872		0.225481	9.47222	0.074317	0.758567		1700012B09Rik	RIKEN cDNA 1700012B09 gene
10479743	5.34035	4.62333	5.42842	5.56578	5.312	5.166	5.51153	5.35259	5.25638	6.10635	5.37669	5.18476		0.225403	5.35201	0.222584	0.763515		Gm14496	predicted gene 14496
[truncated: 26,076 more rows]
