# Supplementary material for: The activity-dependent histone variant H2BE modulates the life span of olfactory neurons
Source: eLife. 2012 Dec 13;1:e00070. doi: 10.7554/eLife.00070 (PMC3510456; doi:10.7554/eLife.00070)
Supplement: Figure 5—source data 1. — DOI: http://dx.doi.org/10.7554/eLife.00070.009 [file elife00070s002.xlsx]

## Sheet: 5wWT&OFHiterPLIERlimmaAll.txt
This dataset was generated to analyze the effects of the ectopic over-expression of H2be (expressed from an Omp-promoter-driven transgene and tagged with a FLAG epitope) on gene expression in the main olfactory epithelium of 5-week old mice.
This dataset compares gene expression in wild type (WT) and H2be-GF (GF) main olfactory epithelium (MOE) samples. There are 6 replicates for WT and 4 replicates fro GF, derived from of an equal number of male and female mice.
Samples were analyzed using Affymetrix Mouse Gene 1.0 ST Arrays.
Iterative Probe Logarithmic Intensity Error Estimation (IterPLIER) and sketch-quantile normalization algorithms were used to generate log-2 expression values, which are listed below.
Statistical analyses of differential expression between groups were carried out using the Bioconductor limma package to generate unadjusted P-values (P) and P-values adjusted for multiple comparisons [P(FDR)].
The dataset represents all of the experimental probesets with log-2 average expression values (A) >5 and has been sorted in order of the log-2 average expression ratio between H2be-GF and WT samples (M).
Statistics
M: log-2 expression ratio of H2be-GF to WT
A: average log-2 expression value across all samples
P: unadjusted p-value for H2be-GF and WT samples
P(FDR): p-value for H2be-GF and WT samples, adjusted for multiple testing (Benjamini and Hochberg)
Probe Set ID	MOE-WT-5wk-1	MOE-WT-5wk-2	MOE-WT-5wk-3	MOE-WT-5wk-4	MOE-WT-5wk-5	MOE-WT-5wk-6	MOE-H2beGF-5wk-1	MOE-H2beGF-5wk-2	MOE-H2beGF-5wk-3	MOE-H2beGF-5wk-4		M	A	P	P(FDR)		Gene Symbol	Gene Description
10524422	5.80293	6.41452	0.914374	6.01351	6.17744	4.16729	6.7188	6.07896	6.47642	6.4674		1.52039	5.52316	0.143149	0.738189		Dao	D-amino acid oxidase
10403951	7.72798	8.19241	7.58621	7.81993	8.01202	7.74234	9.09539	9.45448	9.23531	9.27878		1.41917	8.41449	2.54e-07	0.00150521		Hist1h2bp	histone cluster 1, H2bp
10489492	3.13986	6.10049	5.47387	6.01678	5.33908	0.940324	5.71339	6.33477	5.65516	5.71787		1.35357	5.04316	0.176175	0.763726		Sys1	SYS1 Golgi-localized integral membrane protein homolog (S. cerevisiae)
10403948	11.3736	11.417	11.3135	11.3441	11.3665	11.2737	12.56	12.5837	12.527	12.6432		1.23041	11.8402	2.61e-10	5.85e-06		Hist1h2bn	histone cluster 1, H2bn
10570141	6.19407	5.79402	5.4191	3.91727	4.8505	5.17962	6.25789	6.34896	6.28943	6.19498		1.04705	5.64458	0.0154299	0.507076		---	---
10362440	4.79968	5.20161	5.02961	4.74428	4.83402	4.63216	5.79075	6.03329	5.78655	6.04228		1.03966	5.28942	3.15e-06	0.013986		Trdn	triadin
10403959	11.9107	11.8887	11.8629	11.8499	11.8579	11.8659	12.8998	12.8993	12.8721	12.9591		1.03488	12.2866	4.94e-10	5.85e-06		Gm11277	predicted gene 11277
10408087	11.9107	11.8887	11.8629	11.8499	11.8579	11.8659	12.8998	12.8993	12.8721	12.9591		1.03488	12.2866	4.94e-10	5.85e-06		Gm11277	predicted gene 11277
10386236	9.88803	9.94849	9.76357	9.82853	9.8492	9.67373	10.8435	10.6863	10.8832	10.9936		1.02639	10.2358	7.02e-08	0.000499202		Hist3h2bb-ps	histone cluster 3, H2bb, pseudogene
10403980	11.9534	11.9347	11.9134	11.9142	11.8965	11.9072	12.8981	12.8974	12.8731	12.9487		0.984445	12.3137	7.09e-10	6.31e-06		Hist1h2bj	histone cluster 1, H2bj
10439885	7.09675	7.27026	3.2771	7.46746	4.46863	3.13835	7.20645	7.14709	7.30112	3.84136		0.920915	5.82146	0.420943	0.886126		---	---
10604602	2.72844	5.80382	5.84627	6.64835	5.69982	5.13091	6.20891	6.23823	6.25327	6.15177		0.903442	5.67098	0.169782	0.760013		Mir450b	microRNA 450b
10404061	9.3861	9.50715	9.18017	9.351	9.437	9.27614	10.215	10.1337	10.2893	10.1123		0.831331	9.68879	4.11e-07	0.00208698		Hist1h2bb	histone cluster 1, H2bb
10467838	6.23636	6.31782	6.00772	6.5264	6.44915	6.19065	7.15726	7.12743	6.98618	7.06146		0.795065	6.60604	9.1e-06	0.0210021		---	---
10466798	5.56715	5.49858	5.79894	6.37087	5.4352	5.95894	6.47862	6.65648	6.47041	6.52449		0.760888	6.07597	0.00101048	0.309731		---	---
10582545	8.82524	8.82487	9.03118	9.02239	8.03861	1.90135	7.4929	8.38509	8.46631	9.10091		0.754029	7.90889	0.571935	0.927514		Mela	melanoma antigen
10542223	11.1202	9.26983	10.5665	11.5777	12.6962	11.2117	11.5543	11.9677	12.3741	11.4029		0.751054	11.3741	0.189489	0.772854		5430401F13Rik	RIKEN cDNA 5430401F13 gene
10540984	5.55074	6.39452	6.18925	6.03925	5.80816	6.01056	6.8266	6.47403	6.79144	6.842		0.73477	6.29265	0.000638047	0.286029		Rho	rhodopsin
10381105	5.97825	6.36541	4.82144	6.0747	6.00405	3.42356	6.02838	6.48862	6.07346	6.05171		0.715971	5.73096	0.192965	0.776053		Gm11567	predicted gene 11567
10361265	4.51068	4.79251	5.91622	4.94511	4.18212	4.90089	6.04368	5.4706	5.92558	4.88727		0.707193	5.15747	0.0531448	0.646239		Mir205	microRNA 205
10436024	5.05504	5.28497	4.4265	5.51586	5.30388	4.05227	5.74337	5.37537	5.76246	5.64981		0.692999	5.21695	0.0273099	0.569974		Gcet2	germinal center expressed transcript 2
10566666	4.5214	4.88491	5.04279	4.83831	5.0985	5.05416	5.51739	5.69265	5.44155	5.6686		0.67337	5.17603	0.000135633	0.13619		Olfr471	olfactory receptor 471
10372230	6.49814	6.00677	4.7276	6.69117	6.92617	6.46298	7.35899	6.47555	6.93675	6.78463		0.670176	6.48687	0.108492	0.717755		Myf6	myogenic factor 6
10410152	6.83679	6.96318	6.62343	2.8842	6.95234	6.71203	6.71343	6.52872	6.81484	7.0825		0.622876	6.41114	0.413968	0.882523		Cntnap3	contactin associated protein-like 3
10484612	6.96407	7.12739	7.05801	7.44235	7.18321	7.13714	7.94307	7.91042	7.78593	7.4424		0.618426	7.3994	0.000312662	0.205871		Olfr1079	olfactory receptor 1079
10431635	6.39818	7.22875	6.32966	6.81569	6.74076	6.91202	7.1722	7.43363	7.37944	7.41645		0.612921	6.98268	0.00346984	0.422468		---	---
10597000	5.38318	5.56539	4.20828	3.94217	5.40313	4.88057	5.74937	5.97152	5.64427	4.66306		0.609934	5.14109	0.129707	0.730088		Fbxw13	F-box and WD-40 domain protein 13
10604292	6.16435	6.18953	5.80567	5.53752	5.39135	5.55412	6.69717	5.97184	6.62038	6.2306		0.606242	6.01625	0.0118059	0.496702		Odz1	odd Oz/ten-m homolog 1 (Drosophila)
10604585	4.85669	6.15507	5.57041	5.53062	6.06547	5.90939	5.97155	6.77775	6.06221	6.33382		0.605058	5.9233	0.0373262	0.610233		Mir717	microRNA 717
10425630	6.98423	7.26388	4.69505	7.34894	6.46628	6.75328	7.10103	7.13459	7.33574	7.17688		0.601783	6.82599	0.206065	0.785916		1700029P11Rik	RIKEN cDNA 1700029P11 gene
10541491	6.51982	6.65916	6.7063	7.06161	6.69921	6.84814	7.09484	7.42133	7.44034	7.4394		0.59994	6.98901	0.000279164	0.201151		1700063H04Rik	RIKEN cDNA 1700063H04 gene
10608554	4.81226	2.51261	0	8.55694	8.08184	7.69337	4.10772	3.59568	8.30486	7.48737		0.597737	5.51526	0.742139	0.9598		---	---
10396419	4.87627	5.2187	5.146	4.81148	4.64435	5.30617	5.95716	5.81874	5.19116	5.41602		0.595277	5.23861	0.00671946	0.456266		---	---
10400324	5.98964	6.60985	6.29446	6.60085	6.30329	5.84828	6.89013	6.77819	6.98628	6.72662		0.570909	6.50276	0.00359144	0.422468		---	---
10548675	6.50616	6.53104	6.55691	5.80094	6.77704	6.47011	7.10912	6.97062	6.904	7.02658		0.562215	6.66525	0.00506698	0.436076		Tas2r103	taste receptor, type 2, member 103
10348791	6.61418	6.90898	5.97175	6.86808	6.90615	6.62031	7.01368	7.22751	7.08523	7.51061		0.561015	6.87265	0.011902	0.498331		Ano7	anoctamin 7
10435765	4.87576	5.64568	4.48447	4.63638	5.26135	4.6515	5.32801	5.807	5.5089	5.29923		0.559927	5.14983	0.0287999	0.579432		---	---
10540248	7.84162	7.81293	7.687	7.69751	7.64528	7.93949	8.40005	8.32376	8.30519	8.26311		0.552391	7.99159	1.09e-05	0.0227907		Mitf	microphthalmia-associated transcription factor
10412826	5.69799	6.09107	5.24717	5.56534	5.3042	6.17507	6.3762	5.99992	6.10846	6.42777		0.547945	5.89932	0.0177516	0.516219		Gm10403	predicted gene 10403
10455705	5.58566	3.84769	5.86322	5.04849	5.4766	3.79799	5.47701	5.62241	4.77205	6.0642		0.547308	5.15553	0.250484	0.810846		---	---
10353684	4.67824	5.75592	4.3999	5.50971	4.5334	6.18577	6.16718	5.96948	5.96394	4.79375		0.546431	5.39573	0.201829	0.781811		---	---
10431848	5.43693	6.03123	5.76408	5.3209	4.54292	5.70815	6.40655	5.78609	6.02994	5.82934		0.54561	5.68561	0.0590426	0.664132		D030018L15Rik	nuclear receptor coactivator 2 pseudogene
10403006	5.32203	5.78337	5.05361	5.42883	5.21801	4.84676	5.95011	5.74616	5.81347	5.77187		0.544968	5.49342	0.00533648	0.436076		Gm7112	predicted gene 7112
10605457	7.2097	6.71212	7.21021	6.794	4.37683	6.94034	7.16522	7.08632	7.10376	6.98138		0.543634	6.75799	0.291747	0.831237		Gm5793	predicted pseudogene 5793
10384352	5.95767	6.39734	5.83016	5.7834	5.95606	6.17504	6.45487	6.34793	6.77469	6.65327		0.541078	6.23304	0.00194376	0.371399		Zpbp	zona pellucida binding protein
10348299	5.56756	5.54536	5.83178	6.05062	5.44658	5.62988	6.37076	6.06905	6.08433	6.35032		0.539987	5.89462	0.00130594	0.341427		5830472F04Rik	RIKEN cDNA 5830472F04 gene
10560087	5.74743	5.43842	4.95033	5.6582	4.84271	5.51492	6.0325	5.70278	5.94283	5.91258		0.539007	5.57427	0.0135789	0.50268		Vmn1r85	vomeronasal 1 receptor 85
10479510	6.59745	6.12747	6.76397	6.77033	6.14173	6.20789	7.01851	7.24002	6.76708	6.86101		0.53685	6.64955	0.00780403	0.467952		Col20a1	collagen, type XX, alpha 1
10513332	4.49683	5.64934	5.37033	5.41465	5.27475	4.24648	5.81736	5.90212	5.1564	5.57229		0.536646	5.29006	0.0865048	0.69631		AI481877	expressed sequence AI481877
10365384	6.75267	6.87573	6.98391	7.41492	7.08476	7.48658	7.78208	7.49438	7.52512	7.74057		0.535777	7.31407	0.00461226	0.436076		Rfx4	regulatory factor X, 4 (influences HLA class II expression)
10462554	4.71287	4.73353	4.62257	5.49322	4.82035	5.07994	5.52046	5.41713	5.32882	5.51199		0.534185	5.12409	0.00628962	0.450874		Lipk	lipase, family member K
10473180	6.75798	6.49014	6.47347	6.69456	6.43231	6.46233	7.43553	6.94503	7.01079	6.94376		0.531977	6.76459	0.000729135	0.288759		Ppp1r1c	protein phosphatase 1, regulatory (inhibitor) subunit 1C
10607602	6.55037	6.57509	6.43523	6.65505	5.99076	6.26502	6.99146	6.75908	7.19245	6.82741		0.530682	6.62419	0.00294661	0.420145		Ppef1	protein phosphatase with EF hand calcium-binding domain 1
10505530	4.48552	5.67423	5.42383	4.98366	5.21963	5.76853	5.38589	5.8614	5.82935	6.08287		0.530647	5.47149	0.0520037	0.643599		---	---
10358785	5.35564	6.08604	4.86804	5.5221	5.33123	5.41686	5.66869	6.32895	5.96842	5.86766		0.528443	5.64136	0.0276193	0.571046		---	---
10395608	5.81757	5.31	5.41441	5.7417	4.8725	4.9445	6.32562	5.17443	6.10982	5.89784		0.526816	5.56084	0.0624643	0.669424		---	---
10514377	5.62195	5.37692	3.9962	5.50829	5.07102	4.45629	5.93121	5.23508	5.60038	5.35437		0.525147	5.21517	0.12433	0.729979		Izumo3	IZUMO family member 3
10358415	4.54096	5.34742	5.0059	5.3123	4.98831	4.93372	5.91342	5.6499	5.42752	5.18979		0.523722	5.23092	0.0135657	0.50268		Rgs21	regulator of G-protein signalling 21
10495120	7.25073	7.30377	7.35906	7.59715	7.39322	7.51079	8.00432	7.94169	7.74464	7.99979		0.520156	7.61052	9.51e-05	0.125268		Ovgp1	oviductal glycoprotein 1
10517159	3.94453	6.14809	6.6111	6.30226	6.31453	6.12	7.00453	6.07971	6.48097	6.11794		0.514038	6.11237	0.296074	0.831909		Lin28a	lin-28 homolog A (C. elegans)
10604846	5.90977	6.06897	5.35472	6.14082	6.07993	5.44957	6.38651	6.52446	6.50466	5.97295		0.513185	6.03924	0.0188786	0.52567		---	---
10378440	6.99791	7.36179	6.84374	6.74848	7.32175	5.47449	7.43332	7.37043	7.4655	6.94716		0.512745	6.99646	0.14538	0.739368		---	---
10507477	6.46323	6.72623	4.39997	6.52374	6.07833	6.66488	6.74815	6.58775	6.61617	6.66693		0.512017	6.34754	0.229865	0.802513		---	---
10606146	5.56304	5.77141	3.83892	5.74776	5.31449	4.69095	5.6186	5.66492	5.86883	5.5003		0.508735	5.35792	0.173958	0.762145		1700031F05Rik	RIKEN cDNA 1700031F05 gene
10501494	6.6787	6.42355	5.62573	6.24286	6.10877	4.68703	6.55248	6.4812	6.64928	6.18916		0.506924	6.16388	0.157973	0.753358		Amy2b	amylase 2b
10407982	5.66785	5.56021	4.81792	4.55716	5.44614	4.93417	5.72079	5.72621	5.36913	5.86454		0.506255	5.36641	0.0449273	0.629898		A530099J19Rik	RIKEN cDNA A530099J19 gene
10601412	5.71355	6.05029	6.46571	6.08816	5.73231	6.04729	6.62971	6.51549	6.4334	6.51095		0.506167	6.21868	0.00358227	0.422468		Lpar4	lysophosphatidic acid receptor 4
10498345	6.17101	5.5996	5.73657	5.7781	5.04552	5.15581	6.24336	5.859	6.17926	6.06342		0.505158	5.78316	0.0312187	0.592538		Gpr171	G protein-coupled receptor 171
10408197	9.22412	9.26166	9.27949	9.19238	9.21759	9.07466	9.76138	9.60662	9.68634	9.79705		0.504533	9.41013	8.41e-06	0.0210021		Hist1h2bh	histone cluster 1, H2bh
10567739	6.40937	6.26706	5.9208	4.14471	5.59544	3.61847	5.76785	5.61152	5.91787	6.02388		0.504307	5.5277	0.363829	0.862692		4933440M02Rik	RIKEN cDNA 4933440M02 gene
10461806	6.0212	6.33221	5.72811	6.09623	5.72044	5.01862	6.48651	6.69247	6.06528	6.04775		0.503536	6.02088	0.0594412	0.665885		Olfr1471	olfactory receptor 1471
10404270	5.55755	6.27176	5.41334	5.90664	5.46088	4.93	5.98267	5.94439	6.36485	6.07918		0.502744	5.79113	0.0456126	0.63025		Prl3d1	prolactin family 3, subfamily d, member 1
10505890	5.29987	6.75769	5.74217	6.28162	5.26308	5.3807	6.63477	5.91934	6.46474	6.13992		0.502167	5.98839	0.124601	0.730088		Ifna4	interferon alpha 4
10443852	5.85205	6.82285	5.66536	6.10596	6.15141	5.58159	6.97583	6.41213	6.47524	6.24912		0.498211	6.22915	0.0589305	0.663813		A530088E08Rik	RIKEN cDNA A530088E08 gene
10508709	6.95313	7.28483	7.22136	7.38445	6.98443	3.67604	7.04474	7.04795	7.02852	7.20461		0.497414	6.78301	0.460249	0.899519		Gm10300	predicted gene 10300
10435961	5.89766	6.41407	7.07794	6.3805	5.8269	5.84575	6.9043	6.46763	6.63449	6.93852		0.495764	6.43878	0.0629887	0.670347		Gm10808	predicted gene 10808
10398091	6.32758	6.22269	5.98306	5.95759	6.06374	2.46208	6.21991	6.15028	6.02386	5.59823		0.495281	5.7009	0.48422	0.906813		Tcl1b2	T-cell leukemia/lymphoma 1B, 2
10528163	5.56337	5.56881	4.7619	5.40844	5.35952	4.68737	6.07238	5.20334	6.00238	5.59549		0.493495	5.4223	0.0581708	0.659541		---	---
10465753	5.26776	4.45735	4.6557	5.19883	4.50196	5.26312	6.00312	5.31475	5.20664	5.01138		0.493185	5.08806	0.0626404	0.669486		D630002G06Rik	RIKEN cDNA D630002G06 gene
10608346	0	3.42701	3.93598	8.82731	8.35892	7.66476	3.82794	3.21744	8.69033	7.71279		0.493129	5.56625	0.794007	0.969549		---	---
10608482	0	3.42701	3.93598	8.82731	8.35892	7.66476	3.82794	3.21744	8.69033	7.71279		0.493129	5.56625	0.794007	0.969549		LOC665746	y-linked testis-specific protein 1-like
10545231	5.57036	5.88691	5.09582	5.57987	5.70981	5.12742	6.21257	5.70771	6.31877	5.70458		0.490876	5.69138	0.0255722	0.563749		---	---
10344966	7.92196	7.63876	7.91024	7.82949	8.02312	6.62328	7.85613	8.14245	8.417	8.17742		0.490441	7.85399	0.0800961	0.692718		Ly96	lymphocyte antigen 96
10439523	6.04914	6.34747	6.24446	5.70717	5.66786	6.27853	6.77943	6.26672	6.72117	6.3845		0.488847	6.24464	0.0142006	0.505609		---	---
10573956	6.30364	5.73748	4.81586	6.41902	6.12379	5.30818	6.61784	6.51201	6.20873	5.75499		0.48873	5.98015	0.151386	0.74548		Slc6a2	solute carrier family 6 (neurotransmitter transporter, noradrenalin), member 2
10561498	6.42388	6.12916	6.63739	6.63807	6.2139	6.16217	7.08471	6.83749	6.79687	6.67658		0.481482	6.56002	0.00361965	0.422468		C330005M16Rik	RIKEN cDNA C330005M16 gene
10359024	6.38686	6.9436	6.47158	6.7893	6.65427	6.58555	7.09676	6.95062	7.06631	7.3599		0.479869	6.83048	0.00220758	0.382189		---	---
10473814	6.21609	6.59196	5.88312	6.58628	6.19399	6.30645	6.94574	6.63962	6.77529	6.74227		0.479412	6.48808	0.00522385	0.436076		Mybpc3	myosin binding protein C, cardiac
10578959	5.52553	5.94852	5.19658	5.79678	5.62298	4.80329	6.34689	5.82578	6.05792	5.60519		0.476662	5.67295	0.0580042	0.658651		---	---
10356305	6.16288	5.89149	5.27151	5.75716	5.72678	5.94274	6.68428	5.90423	6.24676	6.23513		0.475509	5.9823	0.024287	0.557129		Htr2b	5-hydroxytryptamine (serotonin) receptor 2B
10552412	6.15985	6.04475	3.38744	5.73542	6.15567	6.18509	5.90679	6.06886	6.68247	5.68629		0.474732	5.80126	0.382455	0.868635		Cldnd2	claudin domain containing 2
10498659	5.74875	5.7047	3.44017	5.11841	5.49587	5.56176	5.71584	5.78008	5.37031	5.73485		0.471995	5.36707	0.269469	0.818512		Sis	sucrase isomaltase (alpha-glucosidase)
10404316	5.86008	5.88117	5.33446	5.61817	4.95462	3.98728	6.054	5.80182	5.96455	5.14613		0.468992	5.46023	0.217785	0.793402		Prl8a2	prolactin family 8, subfamily a, member 2
10408138	6.4413	6.7943	5.11964	6.72107	6.51125	5.56197	6.70732	6.48258	6.62007	6.82573		0.467338	6.37852	0.16937	0.760013		Vmn1r202	vomeronasal 1 receptor 202
10412828	4.18566	5.81457	4.85755	5.08087	5.41116	5.09542	5.25484	5.70449	5.22553	5.97127		0.464827	5.26014	0.127666	0.730088		---	---
10563747	4.827	4.83376	4.90165	5.16247	5.03295	4.81142	5.60114	5.23174	5.45692	5.27696		0.463483	5.1136	0.000704058	0.288759		Mrgprb4	MAS-related GPR, member B4
10473578	6.542	6.6284	5.80245	6.44111	5.89375	5.69473	7.04616	6.57813	6.65881	6.23909		0.463476	6.35246	0.0645648	0.672893		Olfr1153	olfactory receptor 1153
10385283	6.34709	6.31721	6.4436	6.64357	6.64558	5.61371	6.6244	6.93212	7.14135	6.49209		0.462365	6.52007	0.046622	0.631768		Gabrg2	gamma-aminobutyric acid (GABA) A receptor, subunit gamma 2
10470329	6.37756	6.38114	5.76543	6.45747	6.08614	5.93719	6.95583	6.7557	6.39942	6.40086		0.460462	6.35168	0.018549	0.52567		Gm711	predicted gene 711
10466351	6.9418	7.22313	6.87581	7.01218	7.04959	5.77442	7.94331	7.21526	6.95502	6.97678		0.459771	6.99673	0.14132	0.736701		Olfr1459	olfactory receptor 1459
10538929	6.4883	6.41331	5.64449	6.36684	5.53915	5.45071	6.7525	6.07424	6.51804	6.429		0.459646	6.16766	0.0881861	0.698184		---	---
10491885	9.0087	9.802	9.49513	9.17975	9.33493	9.00245	9.90721	10.3195	9.00258	9.82433		0.459578	9.48766	0.0855214	0.695857		Pcdh10	protocadherin 10
10367477	6.60097	6.41695	6.19049	6.32675	6.37995	6.58845	7.09048	7.07347	6.59278	6.74835		0.459009	6.60086	0.00311077	0.421453		Olfr774	olfactory receptor 774
10467149	6.4605	6.62814	6.7808	6.42401	6.15992	6.5672	7.10761	7.03381	6.92981	6.77221		0.457429	6.6864	0.00264927	0.394974		2010002M12Rik	RIKEN cDNA 2010002M12 gene
10498158	6.20631	6.40057	6.49287	6.14642	6.26754	6.47934	6.67188	7.0351	6.70044	6.75052		0.45731	6.5151	0.000826549	0.295393		Gm10726	predicted gene 10726
10515558	6.04055	5.72533	6.78301	6.25843	5.6604	6.20024	6.30723	6.60223	7.01942	6.3386		0.455543	6.29354	0.0661538	0.672893		Artn	artemin
10414787	5.54793	5.05266	4.74723	5.00421	5.00637	5.09641	6.04361	5.34461	5.77837	4.95359		0.454244	5.2575	0.0545446	0.648286		Tcra-V13.1	T-cell receptor alpha variable region family 13 subfamily 1
10414897	5.54793	5.05266	4.74723	5.00421	5.00637	5.09641	6.04361	5.34461	5.77837	4.95359		0.454244	5.2575	0.0545446	0.648286		Tcra-V13.1	T-cell receptor alpha variable region family 13 subfamily 1
10526418	7.14158	7.19575	6.50311	6.88113	6.79903	6.29995	7.64243	7.10813	7.18061	7.09673		0.453547	6.98485	0.0355765	0.60753		Zp3	zona pellucida glycoprotein 3
10475580	6.39771	6.83193	6.42162	6.48728	6.17402	6.15861	7.19035	6.59614	6.76371	6.90807		0.452706	6.59295	0.0117305	0.496702		Slc12a1	solute carrier family 12, member 1
10470412	5.92457	5.79204	5.51179	6.23014	5.88406	5.97953	6.44611	6.24123	6.48609	6.18444		0.452442	6.068	0.00469752	0.436076		Dbh	dopamine beta hydroxylase
10470141	5.01212	5.76551	5.56415	5.79173	4.80532	5.1435	5.55265	6.17669	5.67546	5.79307		0.452412	5.52802	0.0602783	0.66737		Lcn8	lipocalin 8
10365003	6.23541	6.6979	6.50915	6.33315	6.27522	6.51948	6.71474	6.9165	7.06315	6.82568		0.451634	6.60904	0.00141483	0.36191		Snord37	small nucleolar RNA, C/D box 37
10412258	6.13188	6.30193	6.15712	6.20918	6.0106	6.25767	6.55003	6.80451	6.57298	6.5882		0.450869	6.35841	0.000127262	0.133731		---	---
10502783	5.33105	5.42525	5.76102	5.56696	5.14965	5.11633	6.5093	5.45615	5.98701	5.41664		0.450568	5.57194	0.0627792	0.669921		Gm9912	predicted gene 9912
10418989	6.79957	7.14482	6.44181	7.04514	6.36741	6.96903	7.09052	7.69877	6.82288	7.36837		0.450506	6.97483	0.0479553	0.635323		---	---
10538892	5.79822	6.60464	6.43146	6.57178	5.75835	6.5006	6.82407	6.59847	6.91233	6.57544		0.45007	6.45754	0.0393316	0.616575		LOC641050	hypothetical protein LOC641050
10531175	5.56156	6.10306	5.64292	6.07951	6.23671	4.28798	6.00028	6.4034	5.95553	6.04839		0.449944	5.83193	0.20845	0.787331		Adamts3	a disintegrin-like and metallopeptidase (reprolysin type) with thrombospondin type 1 motif, 3
10511321	5.97215	6.07718	5.56698	5.76536	5.89604	5.58208	6.14882	6.22327	6.5236	6.13304		0.447218	5.98885	0.004061	0.434427		9430025C20Rik	RIKEN cDNA 9430025C20 gene
10375774	6.42892	7.03986	6.05689	6.37867	6.60266	6.59	7.31373	6.79318	7.28979	6.45446		0.446622	6.69482	0.0588115	0.663421		Grm6	glutamate receptor, metabotropic 6
10429547	6.37735	6.57817	5.99678	6.81775	6.86405	6.82506	7.10713	7.30878	6.87373	6.80145		0.446246	6.75502	0.030882	0.588762		Cyp11b2	cytochrome P450, family 11, subfamily b, polypeptide 2
10484837	6.74056	6.60893	6.17896	6.42885	6.62628	4.43262	6.74096	6.60847	6.63992	6.46876		0.445163	6.34743	0.28845	0.829581		Olfr1248	olfactory receptor 1248
10417704	10.3592	11.1378	10.9881	10.7801	10.6428	10.7209	11.5242	11.3429	11.1518	10.8477		0.445161	10.9495	0.0216682	0.542328		Lrrc3b	leucine rich repeat containing 3B
10478544	6.14581	6.36881	5.7905	6.29096	6.0235	5.95255	6.45951	6.40845	6.71378	6.57957		0.444975	6.27335	0.00327028	0.421453		Wfdc13	WAP four-disulfide core domain 13
10365833	5.81007	5.75591	5.69368	5.5309	5.51642	4.94473	6.35261	5.66423	6.1825	5.74508		0.444153	5.71962	0.0399324	0.616575		Usp44	ubiquitin specific peptidase 44
10583396	7.79466	7.76059	7.4319	7.99887	7.74143	7.67467	8.11686	8.19388	8.28617	8.10822		0.442597	7.91073	0.00103918	0.315805		Olfr849	olfactory receptor 849
10382492	6.56095	6.35395	6.15603	6.41197	6.21895	6.09657	6.71475	6.97763	6.94957	6.32717		0.442544	6.47675	0.00912876	0.472911		Otop3	otopetrin 3
10490970	5.74346	5.37373	5.13577	5.10874	4.84102	6.03519	5.55387	5.88508	5.97063	5.84917		0.441704	5.54967	0.0653594	0.672893		---	---
10419932	5.73354	6.22807	5.29462	6.36981	6.03239	5.68358	6.42098	6.32464	6.18947	6.38571		0.439868	6.06628	0.0400877	0.616575		Mir208a	microRNA 208a
10593245	7.1851	7.4223	6.98023	7.48021	6.59226	7.06499	7.68797	7.40487	7.56136	7.58644		0.439312	7.29657	0.0189091	0.52567		Htr3b	5-hydroxytryptamine (serotonin) receptor 3B
10351345	6.07314	6.3688	5.52706	5.79827	5.77774	5.80186	6.24382	6.2885	6.13778	6.64809		0.438404	6.06651	0.0193241	0.53011		---	---
10537499	6.50115	6.3148	6.31648	6.40419	5.96193	6.00471	6.93474	6.61818	6.70997	6.48532		0.436512	6.42515	0.0059009	0.446943		Tas2r137	taste receptor, type 2, member 137
10584254	5.96651	6.31251	5.79582	6.48677	6.78715	6.75646	6.82251	7.04708	6.69146	6.58783		0.436353	6.52541	0.0543267	0.647396		Acrv1	acrosomal vesicle protein 1
10550155	6.65744	6.68604	5.77228	6.73011	6.14482	6.33326	6.99701	6.84408	6.74005	6.71309		0.436234	6.56182	0.0368847	0.609953		Bsph1	binder of sperm protein homolog 1
10553471	6.36758	6.45986	6.1072	6.58246	6.47902	6.14616	6.72099	6.90422	6.63184	6.91433		0.4358	6.53137	0.002271	0.382189		4933405O20Rik	RIKEN cDNA 4933405O20 gene
10598146	6.1098	6.43689	5.2513	6.04469	6.31519	6.45785	6.99643	6.7891	6.40419	5.96354		0.435695	6.2769	0.125252	0.730088		Tcstv3	2-cell-stage, variable group, member 3
10403322	5.37729	5.28688	4.78898	5.38811	5.25984	4.50402	5.99634	5.65924	5.28894	5.19987		0.435244	5.27495	0.0677387	0.674215		Akr1c6	aldo-keto reductase family 1, member C6
10583426	7.2091	7.41559	7.01601	7.0507	6.92	7.20384	7.6243	7.85451	7.64076	7.16455		0.435156	7.30994	0.00922001	0.472911		Olfr859	olfactory receptor 859
10473533	7.583	7.62332	7.13044	7.58565	7.09099	7.23527	7.6968	7.78253	8.06376	7.68849		0.433113	7.54803	0.00902697	0.472261		Olfr1122	olfactory receptor 1122
10489958	7.793	8.34261	8.47851	8.31992	7.89526	7.77049	8.751	8.56643	8.45599	8.35142		0.431245	8.27246	0.0218889	0.543815		Kcng1	potassium voltage-gated channel, subfamily G, member 1
10502370	6.46725	6.44683	5.91933	6.47549	6.00807	6.01535	6.64587	6.67962	6.74363	6.5433		0.431048	6.39447	0.00785019	0.467952		Gm5105	predicted gene 5105
10485815	7.30748	7.51784	7.07222	7.30352	7.285	7.27381	7.80045	7.70701	7.71079	7.67384		0.429709	7.4652	0.000270384	0.201151		Olfr1316	olfactory receptor 1316
10527963	5.36977	5.06501	5.46565	5.43256	4.70501	5.18524	5.72317	5.56229	6.15101	5.09662		0.429398	5.37563	0.0616091	0.667439		Gm10484	predicted gene 10484
10550829	5.84175	6.05168	5.1719	5.63133	5.40669	4.64547	5.95362	5.49399	6.3163	5.77939		0.42769	5.62921	0.131241	0.730736		V1rd19	vomeronasal 1 receptor, D19
10538187	7.10676	7.31193	7.04929	5.67997	8.35181	6.7655	7.35331	7.60356	6.63745	8.29051		0.426995	7.21501	0.372587	0.866169		Gpnmb	glycoprotein (transmembrane) nmb
10539238	6.39151	6.71037	6.20363	6.71848	6.32709	6.57686	6.75	7.02196	6.98443	6.90121		0.426412	6.65855	0.00354653	0.422468		Fam176a	family with sequence similarity 176, member A
10446190	5.84696	6.00348	4.97697	5.97367	5.37668	5.30559	5.99765	6.04135	6.0771	5.90981		0.425919	5.75093	0.054349	0.647396		1700061G19Rik	RIKEN cDNA 1700061G19 gene
10510106	5.55335	5.79698	4.77719	5.68981	4.74528	3.83005	5.86385	5.40421	5.77177	4.9193		0.424339	5.23518	0.284113	0.827417		Oog2	oogenesin 2
10348789	6.7677	6.70958	5.98073	6.81822	6.80359	5.79114	7.09018	7.06741	6.91603	6.53767		0.424328	6.64822	0.0959332	0.706883		---	---
10414717	6.85721	7.24325	6.44344	6.76646	6.7088	6.35718	7.46928	7.35653	7.25987	6.5241		0.423053	6.89861	0.0720825	0.681943		Gm5772	predicted gene 5772
10359504	4.92495	5.15978	4.87542	5.45301	5.6496	4.67707	5.31847	5.49052	5.99073	5.38475		0.422813	5.29243	0.0628133	0.670045		Dnm3os	dynamin 3, opposite strand
10485817	7.4109	7.57779	7.11745	7.37644	7.36009	7.30434	7.86091	7.78115	7.73127	7.74882		0.422703	7.52692	0.000420363	0.251424		Olfr1316	olfactory receptor 1316
10493876	6.18782	6.0596	5.3531	6.4293	5.72797	5.49151	6.75619	6.08823	6.55204	5.79124		0.42204	6.0437	0.117383	0.723555		Sprr2h	small proline-rich protein 2H
10469503	7.43727	7.72727	7.28457	7.48846	7.30777	7.43954	8.07758	7.74292	7.89435	7.76171		0.421659	7.61614	0.00163023	0.367295		---	---
10484660	5.94256	5.90432	5.68517	6.0545	5.30656	5.46999	6.35595	6.18668	6.06604	5.98201		0.420487	5.89538	0.018317	0.522697		Olfr259	olfactory receptor 259
10485840	5.95116	6.59288	5.73206	5.69986	5.91235	4.40909	6.28915	5.94992	6.07047	6.23708		0.420424	5.8844	0.231316	0.802745		Ryr3	ryanodine receptor 3
10438289	6.19926	6.11263	5.89049	4.99331	6.14014	5.67661	6.42529	6.41963	6.12666	6.05129		0.420311	6.00353	0.0852095	0.695857		4933432I09Rik	RIKEN cDNA 4933432I09 gene
10510112	6.16681	6.08578	4.54791	5.61994	5.83905	5.49946	6.44272	6.0349	6.09039	5.61741		0.419864	5.79444	0.181785	0.768374		Gm13119	predicted gene 13119
10512747	6.5756	6.6628	6.50927	6.73945	6.44543	6.53959	7.46065	6.67437	6.85315	7.00559		0.419749	6.74659	0.0103783	0.489669		5830415F09Rik	RIKEN cDNA 5830415F09 gene
10493670	5.77265	6.07489	5.29562	6.11686	6.44509	6.62867	6.53927	6.55752	6.51596	6.28634		0.419146	6.22329	0.090085	0.70085		Nup210l	nucleoporin 210-like
10345752	5.20379	5.35117	5.60635	5.85501	5.6793	5.25676	6.20997	6.1454	5.39533	5.88644		0.417224	5.65895	0.0419919	0.624887		Il1r2	interleukin 1 receptor, type II
10376895	5.46556	5.6747	5.18035	5.07881	5.63854	5.18853	5.89738	6.09943	5.71064	5.44503		0.41704	5.5379	0.0235067	0.552378		Gm10428	predicted gene 10428
10484590	7.54667	7.82709	7.55606	7.81162	7.87994	7.72526	8.20243	8.20032	8.21578	7.94058		0.415339	7.89058	0.00092982	0.300848		Olfr1056	olfactory receptor 1056
10360001	5.41627	5.49515	4.2617	5.33832	5.24479	4.63933	5.7938	5.22622	5.38376	5.52062		0.415175	5.23199	0.118349	0.725375		---	---
10554729	7.02855	7.04649	6.6286	6.98735	6.90778	6.7381	7.29297	7.47487	7.31076	7.13366		0.413587	7.05491	0.00200247	0.37212		Olfr295	olfactory receptor 295
10361135	5.69871	6.56469	5.64908	6.04759	5.89184	5.80246	6.65065	5.99128	6.47452	6.30728		0.41354	6.10781	0.0493156	0.63898		1700034H15Rik	RIKEN cDNA 1700034H15 gene
10584488	6.4484	6.67991	6.13176	6.56372	6.55498	6.13297	6.6327	7.12414	6.74315	6.82146		0.411741	6.58332	0.0121242	0.500683		Olfr944	olfactory receptor 944
10392410	6.04118	6.21284	5.48886	6.40077	5.5099	5.63752	6.76155	6.20918	6.2432	5.9594		0.411489	6.04644	0.084428	0.695857		Gm10838	predicted gene 10838
10548415	5.26501	5.63177	5.51739	4.86138	5.52492	5.20383	5.92178	5.44986	6.00819	5.60193		0.41139	5.49861	0.0300068	0.583223		Klri1	killer cell lectin-like receptor family I member 1
10583386	8.12032	8.06602	7.99175	7.89844	7.70779	7.73424	8.42271	8.42763	8.19154	8.28133		0.411042	8.08418	0.00164605	0.367295		Olfr835	olfactory receptor 835
10448975	7.15376	7.07346	6.94065	7.14692	6.98631	6.88917	7.63497	7.38924	7.40085	7.3452		0.410852	7.19605	0.000409371	0.251424		Chtf18	CTF18, chromosome transmission fidelity factor 18 homolog (S. cerevisiae)
10456812	6.515	6.87277	6.45704	6.51018	6.29455	5.83221	6.85293	6.94191	6.56628	6.93564		0.410567	6.57785	0.0370887	0.609953		Hdhd2	haloacid dehalogenase-like hydrolase domain containing 2
10484695	5.80244	5.46873	5.82032	6.25392	5.53262	5.94281	6.07714	6.38959	5.99054	6.39559		0.409742	5.96737	0.0236173	0.553186		---	---
10459671	6.56403	6.44319	6.44344	6.92497	6.89271	5.67151	7.42056	6.65775	7.21457	6.29816		0.407787	6.65309	0.168666	0.760013		Dcc	deleted in colorectal carcinoma
10584458	7.14536	6.63791	6.51833	6.9237	6.33124	6.73909	7.05539	7.23572	7.2872	6.91479		0.407338	6.87887	0.0213327	0.539863		Olfr920	olfactory receptor 920
10522127	6.54059	6.23772	6.09486	5.81619	6.3882	3.83522	6.42149	5.88947	6.25111	6.34075		0.406909	5.98156	0.397908	0.875271		Klb	klotho beta
10583438	6.12391	6.26907	5.01343	6.23032	6.03134	6.2929	6.55158	6.51661	6.12636	6.40705		0.406903	6.15626	0.112998	0.720418		Olfr871	olfactory receptor 871
10447513	7.07477	6.78983	6.63157	7.12652	6.63065	6.64372	7.35329	7.09778	7.3333	7.10788		0.406885	6.97893	0.00728362	0.462405		---	---
10417725	5.24371	5.91706	5.2315	5.40115	5.1587	5.46868	5.89821	5.80124	5.87151	5.6675		0.40615	5.56592	0.0137189	0.50268		---	---
10464110	6.56563	6.58238	6.04074	6.20934	6.29434	6.13446	6.85922	6.63711	6.69472	6.65079		0.405976	6.46687	0.00547037	0.438116		D730002M21Rik	RIKEN cDNA D730002M21 gene
10466147	6.13125	5.91031	5.80086	4.18717	5.60765	4.79475	5.84982	6.0263	5.80902	5.55707		0.405218	5.56742	0.27142	0.819248		1700025F22Rik	RIKEN cDNA 1700025F22 gene
10438639	6.63513	6.72049	6.99625	6.63382	6.44335	6.59985	7.14825	7.36689	6.74461	7.04497		0.404699	6.83336	0.010568	0.489905		Dgkg	diacylglycerol kinase, gamma
10583394	7.7202	7.77783	7.56469	7.73327	7.18385	7.50446	8.13031	7.98823	7.95365	7.86487		0.40355	7.74214	0.00553398	0.438985		Olfr845	olfactory receptor 845
10537787	6.52118	6.04451	2.62505	5.08871	4.43869	5.34034	6.57992	5.98057	5.89983	3.19032		0.402916	5.17091	0.631705	0.940796		Tas2r135	taste receptor, type 2, member 135
10484628	5.38166	5.86126	5.31877	6.27788	5.38207	6.07774	6.37569	6.06099	6.19971	5.84152		0.402913	5.87773	0.0785101	0.689691		Olfr1089	olfactory receptor 1089
10493640	6.35536	6.21685	6.05619	6.46582	6.87067	6.50372	6.99332	6.81019	6.79625	6.65702		0.402763	6.57254	0.0169201	0.512456		Nup210l	nucleoporin 210-like
10345656	4.72491	5.86583	4.62938	5.29468	5.50714	5.4414	6.03681	5.79608	5.2697	5.48074		0.401946	5.40467	0.13763	0.733534		Nms	neuromedin S
10522845	5.41994	5.3811	4.75344	5.68715	5.45397	5.68852	6.00779	5.76092	5.91973	5.50692		0.401489	5.55795	0.046847	0.631902		Csn1s2a	casein alpha s2-like A
10605666	8.66439	8.83548	8.3024	8.33543	8.88866	8.4131	9.05029	9.00391	9.05227	8.79085		0.401086	8.73368	0.0118183	0.496702		Mageb18	melanoma antigen family B, 18
10356345	7.7251	7.97035	7.72228	7.63654	7.83887	7.678	8.02484	8.70303	7.94231	7.97937		0.400533	7.92207	0.0192898	0.53011		Nppc	natriuretic peptide type C
10582839	5.73164	5.79521	6.02745	6.02203	5.69123	5.63689	6.495	6.10457	5.98916	6.28254		0.400411	5.97757	0.00615391	0.450223		Gm9909	predicted gene 9909
10484644	6.19127	5.76895	5.172	6.0813	6.24408	6.01959	6.79271	6.65614	6.5588	5.24342		0.399904	6.07282	0.227831	0.800165		Olfr1101	olfactory receptor 1101
10549996	6.06834	6.01293	4.65148	5.78251	5.6054	4.58199	6.41737	5.38543	6.01515	5.58224		0.399606	5.61028	0.271088	0.819138		Vmn1r82	vomeronasal 1 receptor 82
10380208	5.5977	5.76803	5.12199	5.85074	4.9842	4.27115	5.71466	6.03203	5.7206	5.19275		0.399375	5.42539	0.210576	0.788095		---	---
10473464	8.6659	8.65628	8.70103	8.82936	8.64617	8.88425	9.29353	9.12425	9.15016	8.95008		0.399007	8.8901	0.000498093	0.266194		Olfr1015	olfactory receptor 1015
10518174	5.33379	5.65185	4.69097	5.59822	4.67496	3.70049	5.68508	5.23797	5.63429	4.80202		0.398129	5.10096	0.302608	0.835516		Oog2	oogenesin 2
10427673	6.94383	6.80366	6.79111	6.68151	6.88617	6.9631	7.26611	7.42115	7.23844	7.04592		0.398004	7.0041	0.000746286	0.291593		---	---
10537707	4.58595	5.66069	5.50955	5.39757	5.04682	5.21495	5.73552	5.39231	5.47933	5.9255		0.397246	5.39482	0.0716577	0.681943		Tas2r139	taste receptor, type 2, member 139
10601942	6.08612	6.58354	5.50021	6.30328	5.61527	5.79227	6.46602	6.19224	6.3755	6.47551		0.397203	6.139	0.0732604	0.683508		Nrk	Nik related kinase
10489391	7.08659	7.23046	6.54562	6.28614	6.64163	6.77427	7.45018	6.87107	7.29824	7.01051		0.396715	6.91947	0.0599956	0.666834		Ada	adenosine deaminase
10428407	6.50942	6.52962	6.93005	6.47879	6.70628	6.32919	7.4497	7.05212	6.61185	6.79403		0.396367	6.73911	0.0355282	0.60753		Tmem74	transmembrane protein 74
10514708	7.11398	6.88809	6.8392	6.85063	6.58148	6.63377	7.53441	7.10678	7.21915	6.99346		0.395591	6.9761	0.0103387	0.489669		Insl5	insulin-like 5
10398039	6.47269	7.2788	6.398	6.72768	7.01134	6.83555	6.96769	7.00691	7.38846	7.36868		0.395591	6.94558	0.045969	0.631635		Serpina3f	serine (or cysteine) peptidase inhibitor, clade A, member 3F
10480676	7.15986	7.27561	6.92854	7.27331	7.3021	7.15648	7.58026	7.44585	7.61438	7.667		0.394221	7.34034	0.000730912	0.288759		Grin1	glutamate receptor, ionotropic, NMDA1 (zeta 1)
10430382	5.54458	5.83307	5.44013	5.8666	5.63412	5.64302	5.93283	5.78366	6.30135	6.19845		0.393818	5.81778	0.00777858	0.467952		---	---
10476104	5.94339	6.08626	6.17368	5.65654	6.14855	6.1759	6.29916	6.82999	6.19722	6.36648		0.39249	6.18772	0.0186859	0.52567		---	---
10361270	5.97805	6.83264	6.51608	6.28177	6.20722	5.43558	6.7819	6.60454	6.82938	6.18676		0.392088	6.36539	0.135462	0.73244		Cd46	CD46 antigen, complement regulatory protein
10435930	5.78289	5.70222	5.71667	5.79412	5.50787	5.28343	6.51041	5.92478	6.22711	5.42729		0.391198	5.78768	0.0656242	0.672893		Cd200r2	Cd200 receptor 2
10607924	6.07112	6.67175	6.36052	6.44458	5.89587	5.67614	6.86467	6.42371	6.30647	6.71622		0.391105	6.3431	0.0718246	0.681943		Amelx	amelogenin X chromosome
10365968	5.05433	5.00185	4.41201	5.16015	5.45819	4.45901	5.19463	5.5309	5.36595	5.16838		0.390709	5.08054	0.0770448	0.687891		---	---
10592395	5.88949	6.32165	4.55759	5.85437	6.09378	6.58975	6.36158	6.36084	6.42931	5.94754		0.390376	6.04059	0.263745	0.816431		---	---
10398025	6.87898	6.628	6.59826	6.77171	6.59239	6.51459	6.95924	6.87265	7.00833	7.375		0.389814	6.81992	0.00442872	0.436076		Serpina3a	serine (or cysteine) peptidase inhibitor, clade A, member 3A
10585484	5.54038	5.26496	5.02484	5.79787	5.49499	5.5133	6.34081	5.84787	5.83387	5.29211		0.389274	5.5951	0.0743674	0.684774		Chrna5	cholinergic receptor, nicotinic, alpha polypeptide 5
10413919	6.73019	6.88519	6.78093	7.03594	6.19357	6.28402	7.27192	6.71408	7.16645	7.00408		0.387494	6.80664	0.055532	0.650801		Prrxl1	paired related homeobox protein-like 1
10572693	7.01901	6.8385	6.62072	6.71732	6.46452	6.77872	7.23482	6.79839	7.25304	7.22002		0.386768	6.89451	0.00992889	0.483448		Jak3	Janus kinase 3
10565391	8.1032	7.97268	7.93608	7.82881	7.89319	8.08323	8.4917	8.38003	8.32538	8.22548		0.386113	8.12398	0.000424272	0.251424		Olfr305	olfactory receptor 305
10432810	5.63579	5.64689	5.51677	5.60142	5.68339	5.70426	5.63667	6.17414	6.35224	5.90591		0.385823	5.78575	0.00952032	0.47782		Krt74	keratin 74
10565397	6.96643	6.91889	6.5279	6.61418	6.26266	6.69232	7.02824	7.21111	7.01087	6.9474		0.385674	6.818	0.0144187	0.505609		Olfr298	olfactory receptor 298
10605999	5.4964	6.16631	5.60308	5.70053	5.13819	5.6958	6.00215	5.95283	6.23365	5.88505		0.385035	5.7874	0.041373	0.623594		---	---
10420295	5.85181	5.93874	5.57623	5.48195	5.41596	6.04115	6.28021	6.0117	6.03525	6.07968		0.384071	5.87127	0.015185	0.505609		Gzmf	granzyme F
10563487	6.62548	6.72691	6.40328	6.23364	6.50209	6.23188	6.99594	6.96324	6.61176	6.78062		0.384008	6.60749	0.00872486	0.470607		Abcc8	ATP-binding cassette, sub-family C (CFTR/MRP), member 8
10549162	6.38668	6.45073	6.09341	6.38402	6.42316	6.38364	6.83268	6.60585	6.82976	6.68037		0.383559	6.50703	0.000881054	0.300848		St8sia1	ST8 alpha-N-acetyl-neuraminide alpha-2,8-sialyltransferase 1
10583446	7.34391	7.10163	7.11347	7.24535	7.06476	6.80584	7.4733	7.56624	7.55433	7.39014		0.383506	7.2659	0.0026633	0.394974		Olfr873	olfactory receptor 873
10570627	6.61431	7.02587	6.74763	7.08023	7.44175	7.31792	7.04267	7.71538	7.34232	7.58267		0.382807	7.19107	0.0609592	0.66737		Defb7	defensin beta 7
10523979	5.86952	5.66699	5.65758	5.55609	5.89594	5.41064	6.24964	5.89541	5.97454	6.11366		0.382189	5.829	0.00533459	0.436076		Pde6b	phosphodiesterase 6B, cGMP, rod receptor, beta polypeptide
10565349	4.52704	5.40956	5.76852	5.59318	5.1833	4.96204	5.04259	5.84799	5.85319	5.7468		0.382034	5.39342	0.154715	0.749635		Vmn2r66	vomeronasal 2, receptor 66
10560045	6.26363	6.3899	4.46973	6.28252	4.70831	4.63885	5.92347	5.59551	6.19535	5.64675		0.38145	5.6114	0.401636	0.877832		Slc27a5	solute carrier family 27 (fatty acid transporter), member 5
10457063	6.20155	6.59692	6.35099	6.34781	5.71945	6.03961	7.01167	6.37371	6.54868	6.42906		0.381388	6.36195	0.0539364	0.646484		Fam69c	family with sequence similarity 69, member C
10541581	5.16995	5.70983	5.04312	4.63783	4.3291	4.43697	5.42472	4.96762	5.45707	5.22632		0.381133	5.04025	0.15953	0.7541		Clec4b1	C-type lectin domain family 4, member b1
10608460	0	3.31121	4.40799	8.89394	8.34512	7.83015	3.76452	3.02276	8.7912	7.80438		0.38098	5.61713	0.842513	0.976096		LOC665698	y-linked testis-specific protein 1-like
10461826	7.0786	7.04729	6.86043	7.065	6.75361	6.79795	7.44712	7.21693	7.38154	7.21171		0.380512	7.08602	0.00155102	0.366707		---	---
10548810	7.68675	8.29869	7.7638	8.14932	8.22261	8.08215	8.25454	8.497	8.39676	8.50516		0.37948	8.18568	0.0136659	0.50268		E330021D16Rik	ubiquitin-conjugating enzyme E2Q (putative) 2 pseudogene
10540265	5.14749	5.4803	5.47097	5.19124	5.64579	5.44861	5.36545	6.46	5.80072	5.48069		0.379317	5.54913	0.0817448	0.693668		Mitf	microphthalmia-associated transcription factor
10393239	7.06075	6.53813	6.49465	6.88687	6.5557	6.96463	6.96181	7.28688	7.22881	7.03903		0.37901	6.90173	0.0159643	0.511417		---	---
10482200	9.82655	9.76942	9.78339	9.88974	9.72686	9.74843	10.2094	10.0767	10.278	10.1128		0.37849	9.94213	8e-05	0.11853		Dennd1a	DENN/MADD domain containing 1A
10542251	5.3031	5.45004	4.94968	5.48467	5.30041	4.64274	5.64881	5.69048	5.67682	5.25109		0.378363	5.33978	0.0501859	0.640032		Tas2r116	taste receptor, type 2, member 116
10373640	7.05016	7.21456	7.29419	7.12197	7.0943	6.87193	7.83795	7.47236	7.6029	7.03159		0.378347	7.25919	0.0231515	0.549191		Olfr807	olfactory receptor 807
10371390	5.84986	6.13576	5.3252	5.52404	5.22363	5.48176	6.30091	5.75	5.93645	5.88347		0.37767	5.74111	0.0616156	0.667439		Fhl4	four and a half LIM domains 4
10584426	7.57262	7.5436	7.27624	7.20378	7.00582	7.27591	7.78263	7.96023	7.62655	7.39251		0.377487	7.46399	0.0185883	0.52567		Olfr910	olfactory receptor 910
10553261	5.48054	5.96518	6.00169	5.51281	5.48074	5.64798	6.40822	5.79271	6.14509	5.88983		0.377473	5.83248	0.0317113	0.595048		Kcnc1	potassium voltage gated channel, Shaw-related subfamily, member 1
10549445	7.66601	8.21523	7.74813	7.89403	7.77051	7.73274	8.25551	8.13762	8.36619	8.10159		0.37745	7.98876	0.00561784	0.440135		---	---
10571065	6.39543	6.585	6.43936	6.60936	6.05689	6.40853	6.77996	6.75735	7.04622	6.58778		0.377065	6.56659	0.00978636	0.479488		Kcnu1	potassium channel, subfamily U, member 1
10437132	6.19124	5.93073	6.17301	6.44567	5.7301	6.11051	6.42402	6.43358	6.64739	6.39065		0.377031	6.24769	0.0127268	0.50268		---	---
10554731	7.296	7.40306	7.3081	7.39927	7.21237	7.34122	7.63996	7.80513	7.76637	7.60186		0.376661	7.47733	0.000137891	0.13619		Olfr293	olfactory receptor 293
10577359	6.362	7.0063	6.35282	6.84684	7.08492	6.81002	6.89372	7.37328	7.15105	7.06142		0.37605	6.89424	0.0444604	0.628377		Defb8	defensin beta 8
10440694	6.01285	6.38068	5.74158	5.74802	5.96074	5.98693	6.51753	6.31018	6.55708	6.00473		0.37558	6.12203	0.0255547	0.563749		Krtap8-2	keratin associated protein 8-2
10445109	5.30607	4.23121	5.75537	5.85638	5.7638	5.96447	5.7947	5.43	6.01834	6.17629		0.375283	5.62966	0.263795	0.816431		---	---
10600604	6.90887	6.89438	6.88703	6.87031	5.96309	6.45248	7.16243	7.00123	7.26616	6.72008		0.374782	6.8126	0.0857257	0.695857		Dmd	dystrophin, muscular dystrophy
10568278	6.0428	5.47189	5.02076	5.66006	6.15315	5.48103	6.49993	6.54231	6.15466	4.84988		0.373413	5.78765	0.293228	0.831503		1700120K04Rik	RIKEN cDNA 1700120K04 gene
10437243	5.46553	5.4002	5.2207	6.00801	4.91844	4.95874	5.9155	5.80008	5.93394	5.15831		0.373356	5.47794	0.128027	0.730088		Mefv	Mediterranean fever
10604424	7.52241	7.36511	7.80207	7.43068	7.50295	7.41534	8.00099	7.91471	7.79418	7.80854		0.373176	7.6557	0.00178464	0.367295		Zfp280c	zinc finger protein 280C
10457895	7.95832	8.05893	8.11377	8.07523	7.99043	7.87185	8.32971	8.43413	8.36465	8.40928		0.373021	8.16063	0.000105102	0.128862		Celf4	CUGBP, Elav-like family member 4
10577067	5.92292	6.02015	5.76006	5.73529	6.49114	6.06776	6.62744	6.25262	6.72395	5.88593		0.372932	6.14873	0.0739541	0.684774		---	---
10489055	6.95635	7.05581	7.05963	6.97309	7.16446	7.14582	7.47057	7.36618	7.47907	7.41232		0.372844	7.20833	0.000100876	0.128098		Sla2	Src-like-adaptor 2
10473462	8.17072	8.26686	7.90165	8.31189	7.99813	8.07247	8.66836	8.54127	8.31424	8.44691		0.372409	8.26925	0.0034471	0.422468		Olfr1014	olfactory receptor 1014
10445746	6.03953	6.2733	5.5858	6.1557	5.1784	5.03257	6.50495	5.88118	6.07657	5.86907		0.372059	5.85971	0.185369	0.769932		Trem1	triggering receptor expressed on myeloid cells 1
10492516	6.59104	7.01441	6.70664	6.64141	6.66263	6.8	7.24951	7.07667	7.24344	6.86104		0.37164	6.88468	0.00475761	0.436076		Iqcj	IQ motif containing J
10500089	6.87024	6.97405	6.80575	7.35862	6.96333	7.05662	7.5946	7.55508	7.33323	7.02119		0.371256	7.15327	0.0193037	0.53011		---	---
10491858	5.82744	6.525	5.82907	6.06445	6.343	6.15663	6.58815	6.07794	6.73433	6.58163		0.371246	6.27276	0.0490786	0.63804		---	---
10574617	6.167	6.7185	6.40048	6.73517	6.33813	6.44541	6.81068	6.94372	7.02302	6.57556		0.370799	6.61577	0.0159487	0.511417		Ces4a	carboxylesterase 4A
10477737	6.05372	6.39409	6.0774	6.10751	6.1161	6.11698	6.82988	6.38637	6.59985	6.24407		0.370743	6.2926	0.00843921	0.470334		Gdf5	growth differentiation factor 5
10608041	6.45791	6.63906	6.25814	7.19854	6.83325	6.67692	6.62801	7.04868	7.4441	7.06706		0.36966	6.82517	0.0813142	0.693346		Rbmy1a1	RNA binding motif protein, Y chromosome, family 1, member A1
10608062	6.45791	6.63906	6.25814	7.19854	6.83325	6.67692	6.62801	7.04868	7.4441	7.06706		0.36966	6.82517	0.0813142	0.693346		Rbmy1a1	RNA binding motif protein, Y chromosome, family 1, member A1
10602975	5.29838	5.64262	5.07646	5.33844	4.67216	4.63693	5.82715	5.44416	5.35478	5.29309		0.36896	5.25842	0.0971587	0.708503		---	---
10597823	6.80232	6.65701	6.93195	6.25793	6.74345	6.99177	6.78864	7.46235	7.27308	6.87321		0.36858	6.87817	0.0528051	0.646239		Lyzl4	lysozyme-like 4
10471833	11.1122	11.0103	11.0932	11.1655	11.0292	11.139	11.5028	11.4204	11.4619	11.4544		0.368313	11.2389	3.31e-05	0.0654247		Lhx2	LIM homeobox protein 2
10514315	6.04814	6.13533	5.72634	6.0469	5.87359	6.19827	6.59918	6.30519	6.43057	6.15597		0.367964	6.15195	0.00768006	0.467952		Ifna2	interferon alpha 2
10345875	5.39816	5.75308	5.35816	5.88456	5.42915	2.20489	5.53748	5.52207	4.65863	5.77197		0.367869	5.15182	0.583371	0.930132		---	---
10579550	6.99357	6.94976	6.95548	7.25385	7.08792	7.17576	7.54834	7.40109	7.31944	7.47912		0.36761	7.21643	0.000855679	0.295393		Unc13a	unc-13 homolog A (C. elegans)
10427663	7.58174	8.0663	7.92637	7.73691	8.00578	7.87924	8.06859	8.58854	8.19377	8.08376		0.367608	8.0131	0.0143432	0.505609		Spef2	sperm flagellar 2
10571364	5.42263	5.60024	5.0851	5.17469	5.84883	5.3162	6.0406	5.91734	5.75145	5.39248		0.367522	5.55495	0.0510793	0.642951		---	---
10351893	6.38262	6.2874	5.46823	6.59111	6.06211	5.90534	6.74637	6.0076	6.69698	6.48232		0.367183	6.26301	0.123605	0.729979		Olfr427	olfactory receptor 427
10507473	6.5252	6.49089	6.10273	6.52035	6.63169	6.87522	6.96954	6.94096	6.71687	6.93806		0.367008	6.67115	0.0160808	0.512051		---	---
10479483	6.02025	5.69255	5.48828	6.08811	6.34586	5.44182	6.20646	6.12974	6.35649	6.15805		0.366539	5.99276	0.05848	0.66136		Birc7	baculoviral IAP repeat-containing 7 (livin)
10391273	7.3414	7.4867	6.68623	7.31493	6.96512	5.36523	7.47445	7.02714	7.4533	6.94502		0.365043	7.00595	0.34735	0.854221		Hcrt	hypocretin
10531061	6.9131	6.99185	6.58163	6.67292	6.65114	6.67637	7.09408	7.1345	7.21087	7.01086		0.364739	6.89373	0.0022754	0.382189		Ugt2b37	UDP glucuronosyltransferase 2 family, polypeptide B37
10496466	5.68761	5.19184	5.31219	5.32428	5.09444	4.06171	5.82414	4.93138	5.49053	5.66085		0.364715	5.2579	0.231346	0.802745		Adh4	alcohol dehydrogenase 4 (class II), pi polypeptide
10436658	8.81863	8.53462	8.74108	8.63585	8.3853	8.67711	9.01316	9.03352	8.99892	8.94156		0.364696	8.77798	0.00127873	0.341056		7120432I05Rik	RIKEN cDNA 7120432I05 gene
10445325	6.83876	6.9134	6.82233	6.72051	6.8503	7.19849	7.22007	7.08319	7.28208	7.43583		0.364659	7.0365	0.00416257	0.435307		Rcan2	regulator of calcineurin 2
10519207	6.29172	6.37644	5.92751	6.31392	5.04294	6.0935	6.58692	6.44003	6.33982	6.12195		0.364507	6.15348	0.158532	0.753658		Ccnl2	cyclin L2
10423011	5.03255	5.29241	5.81745	5.54692	5.13077	5.18393	5.94697	5.36462	5.99201	5.49033		0.364481	5.4798	0.0676365	0.674081		Ugt3a2	UDP glycosyltransferases 3 family, polypeptide A2
10565994	5.1906	5.10674	5.34776	5.45713	5.61565	5.17527	5.64139	5.71802	5.4146	5.94571		0.364404	5.46129	0.0145856	0.505609		Art2b	ADP-ribosyltransferase 2b
10345807	6.63997	6.28083	6.01404	6.713	6.34247	5.7866	6.59542	6.60656	6.57427	6.86506		0.364179	6.44182	0.060699	0.66737		Il18r1	interleukin 18 receptor 1
10423355	6.7072	6.41958	6.24153	6.64817	6.98233	6.43279	6.94735	6.77068	7.26279	6.76333		0.364102	6.71758	0.0350753	0.605549		2012-03-11	membrane-associated ring finger (C3HC4) 11
10414987	7.02328	7.58535	6.95551	7.04087	6.82346	6.92956	7.47383	7.35908	7.48526	7.37631		0.363947	7.20525	0.0188379	0.52567		Gm13895	predicted gene 13895
10466370	7.41508	7.41817	7.28664	7.00371	7.08291	7.27086	7.92449	7.89673	7.16461	7.45282		0.363434	7.3916	0.0410052	0.621211		Olfr1501	olfactory receptor 1501
10459854	5.30176	5.31821	5.33561	5.38553	5.13563	4.84219	5.94475	5.58349	5.4023	5.40179		0.36326	5.36513	0.0222667	0.5444		Pstpip2	proline-serine-threonine phosphatase-interacting protein 2
10491068	6.05355	6.31971	5.43822	5.76285	5.33412	5.30038	6.46542	5.87964	6.09308	5.81979		0.363013	5.84668	0.126937	0.730088		Spata16	spermatogenesis associated 16
10402598	6.35345	6.37469	6.80166	6.7183	6.71676	6.66167	6.83139	7.0179	6.94242	7.07746		0.362869	6.74957	0.00543832	0.437477		Begain	brain-enriched guanylate kinase-associated
10471844	8.3701	8.30047	8.47611	8.38993	8.43129	8.47737	8.71884	8.88987	8.8298	8.64142		0.362436	8.55252	0.000237172	0.199609		Nek6	NIMA (never in mitosis gene a)-related expressed kinase 6
10367059	6.55629	6.89081	6.21199	6.24775	6.579	6.52902	6.82634	6.59371	7.07136	6.96733		0.36221	6.64736	0.0267032	0.569463		BC089597	cDNA sequence BC089597
10457485	5.98203	6.49406	6.0794	4.69909	5.80892	6.37446	6.4367	6.4523	6.17834	6.00587		0.361977	6.05112	0.258169	0.813854		Mir133a-1	microRNA 133a-1
10439660	5.22051	5.67581	5.38297	5.74398	5.34169	5.66246	6.16692	5.94236	5.83009	5.5262		0.361821	5.6493	0.02796	0.573609		Gm609	predicted gene 609
10603573	6.65047	6.63941	6.44676	6.84882	6.40757	6.07379	7.22786	6.83141	6.73758	6.69303		0.361329	6.65567	0.0397944	0.616575		Sytl5	synaptotagmin-like 5
10439832	5.43796	5.5039	4.37444	5.04748	4.99306	4.43086	5.48876	5.41922	5.3168	5.07775		0.361017	5.10902	0.146176	0.739768		---	---
10591188	6.53558	6.40333	6.19486	6.45153	6.11654	6.64126	6.93615	6.44814	6.82716	6.79226		0.360407	6.53468	0.0154876	0.507999		Olfr843	olfactory receptor 843
10484658	7.28418	7.49359	7.32847	7.49705	7.02147	7.24212	7.65859	7.9038	7.63089	7.49252		0.360299	7.45527	0.00759922	0.467711		Olfr1109	olfactory receptor 1109
10445161	7.08517	7.28715	6.86083	6.995	6.79977	6.88653	7.58398	7.23937	7.31742	7.2415		0.359824	7.12967	0.00730609	0.462405		Olfr125	olfactory receptor 125
10513945	6.27905	6.9093	6.18391	6.52495	6.22252	6.29777	6.91079	6.51242	6.91625	6.71126		0.359762	6.54682	0.0342415	0.603017		2310002L09Rik	RIKEN cDNA 2310002L09 gene
10593225	6.53628	6.73492	6.96191	7.43315	7.07225	7.52401	7.21369	7.64168	7.31488	7.44381		0.359761	7.18766	0.0870837	0.696905		Zbtb16	zinc finger and BTB domain containing 16
10489440	5.33166	5.71971	5.22514	5.86058	5.37197	5.38362	5.89142	5.53628	6.43857	5.49927		0.359273	5.62582	0.0927566	0.702589		Wfdc15a	WAP four-disulfide core domain 15A
10574508	5.45699	4.65896	4.99138	5.53549	4.18481	4.3622	5.65149	4.90888	5.59397	4.74244		0.359224	5.00866	0.263403	0.816291		4932416K20Rik	RIKEN cDNA 4932416K20 gene
10438169	5.96501	5.68998	5.87175	5.60478	5.75138	5.69889	6.15809	6.33464	5.80604	6.19253		0.359193	5.90731	0.00723222	0.46188		---	---
10565385	7.89209	7.97169	7.75083	7.81882	7.53377	7.78565	8.20467	8.30485	7.97799	8.1166		0.35889	7.9357	0.00312732	0.421453		Olfr308	olfactory receptor 308
10396472	7.33068	7.59607	7.57195	7.53183	7.30482	7.23169	7.82985	7.66306	7.99982	7.65255		0.358482	7.57123	0.00497942	0.436076		Dbpht2	DNA binding protein with his-thr domain
10442151	5.90454	5.56148	4.95516	5.94784	5.25532	4.94536	6.07745	5.8971	5.88451	5.28723		0.358285	5.5716	0.163441	0.756873		Vmn1r230	vomeronasal 1 receptor 230
10430302	6.14872	6.55118	6.00393	6.4099	6.11653	6.29411	6.67985	6.78975	6.46292	6.51548		0.357939	6.39724	0.0102551	0.487541		Csf2rb2	colony stimulating factor 2 receptor, beta 2, low-affinity (granulocyte-macrophage)
10484616	7.23188	7.31583	6.83544	7.13421	6.78672	6.69615	7.60489	7.32824	7.33106	7.16661		0.35766	7.1431	0.0279833	0.573609		Olfr1082	olfactory receptor 1082
10566304	6.10054	5.80924	5.21455	5.88256	4.82976	5.44393	6.18128	6.11195	5.10081	6.22024		0.356808	5.68949	0.242018	0.80527		4931431F19Rik	RIKEN cDNA 4931431F19 gene
10473564	8.26165	8.02256	7.81235	8.24155	7.77946	7.93982	8.43494	8.27828	8.47363	8.27854		0.356781	8.15228	0.00807541	0.467952		Olfr1143	olfactory receptor 1143
10577343	4.88521	5.76998	5.65322	5.33841	5.88387	5.55645	6.00943	5.96101	5.9179	5.59628		0.356632	5.65717	0.0753973	0.685568		Defb38	defensin beta 38
10462473	7.77407	7.80676	8.07114	8.04537	7.73994	6.68973	8.1029	8.04107	8.41833	7.61533		0.356572	7.83046	0.199895	0.780799		Mbl2	mannose-binding lectin (protein C) 2
10416725	5.95325	5.99491	5.02565	5.85344	5.96874	6.05182	5.85195	6.7839	6.17295	5.84693		0.355961	5.95036	0.163252	0.756873		---	---
10450897	7.03408	7.30879	7.06059	7.06117	6.9287	7.031	7.45079	7.59443	7.32683	7.33342		0.355646	7.21298	0.00163272	0.367295		Olfr115	olfactory receptor 115
10420724	6.823	6.80177	6.46315	6.91837	6.45497	6.26967	7.15796	6.85647	6.92661	6.9651		0.354713	6.76371	0.0229239	0.547892		Defb30	defensin beta 30
10404870	7.40547	7.49789	7.52747	7.21762	7.23976	7.20348	7.8694	7.51978	7.76544	7.65474		0.353723	7.49011	0.00373331	0.422924		---	---
10491615	7.63797	7.95933	7.57071	7.54746	8.09982	7.94426	8.11121	8.34476	8.16157	7.9691		0.3534	7.93462	0.0188819	0.52567		4932438A13Rik	RIKEN cDNA 4932438A13 gene
10435745	5.25289	5.60025	5.86795	5.19836	5.05468	5.56939	5.7502	5.89668	5.99023	5.47154		0.353241	5.56522	0.0565309	0.652693		Gm16498	predicted gene 16498
10586074	6.62577	6.66443	6.35539	6.63481	6.10541	6.17725	6.78224	6.61926	6.99874	6.7212		0.353182	6.56845	0.0233074	0.551376		---	---
10514285	6.73908	6.70205	6.34769	6.9774	6.54534	6.61517	7.12606	6.75631	7.04461	7.10243		0.352901	6.79561	0.0144246	0.505609		Ifnb1	interferon beta 1, fibroblast
10576569	6.14663	5.89647	6.27719	6.44359	6.53566	6.54293	6.51696	6.74441	6.58112	6.79697		0.352787	6.44819	0.0218477	0.543815		BC021891	cDNA sequence BC021891
10515399	6.46781	6.69138	6.45491	6.47342	6.17432	6.42285	6.67337	6.89567	6.77671	6.855		0.352739	6.58854	0.00326379	0.421453		Plk3	polo-like kinase 3 (Drosophila)
10498337	5.83221	6.32698	5.62683	5.35705	5.52161	4.80269	6.09152	5.50873	5.98436	6.13211		0.351287	5.71841	0.19408	0.777557		Clrn1	clarin 1
10580693	5.85828	5.95869	5.52712	5.92169	5.27572	5.19909	6.32328	5.62944	6.05763	5.88769		0.351079	5.76386	0.0902203	0.70085		Ces5a	carboxylesterase 5A
10461765	7.24074	7.20668	6.25917	7.20843	6.03911	6.55611	7.06597	7.09952	7.29879	6.94622		0.350919	6.89207	0.191796	0.774533		Lpxn	leupaxin
10466359	4.89285	5.24235	6.00106	4.05894	5.08545	5.41895	5.33785	5.15948	5.77573	5.59618		0.350709	5.25688	0.279884	0.824381		Olfr1475	olfactory receptor 1475
10608600	5.60222	4.84167	4.20458	5.7054	5.47671	5.71134	5.1875	5.44763	6.04387	5.75102		0.350518	5.39719	0.278723	0.823697		---	---
10344772	5.90356	5.90878	5.14763	5.85893	5.50178	4.96312	6.06005	5.76628	5.986	5.77889		0.350504	5.6875	0.106932	0.717755		6030422M02Rik	RIKEN cDNA 6030422M02 gene
10427653	8.24626	8.48008	8.12739	8.21682	8.26934	8.30673	8.64278	8.72754	8.71108	8.41607		0.349932	8.41441	0.0019533	0.371399		Spef2	sperm flagellar 2
10400803	6.55201	7.07013	6.33356	7.03176	6.58259	6.17691	6.95817	7.15398	6.97009	6.81269		0.349238	6.76419	0.0743164	0.684774		---	---
10442032	6.47612	6.45147	5.86561	6.37409	5.72525	5.86566	6.3611	6.4294	6.61059	6.50105		0.349168	6.26603	0.0590691	0.664219		BC002059	cDNA sequence BC002059
10505252	6.67986	8.65206	8.21454	8.01443	9.10551	8.4846	7.77243	9.04934	8.3854	8.95676		0.349146	8.33149	0.434602	0.891137		---	---
10459602	7.37683	7.47637	7.37823	7.35215	7.19666	7.44117	7.63762	7.76881	7.73158	7.73932		0.349096	7.50987	0.000275268	0.201151		Ptpn2	protein tyrosine phosphatase, non-receptor type 2
10562064	6.51323	6.67606	6.26256	6.49077	6.56364	6.47967	6.47536	7.06527	7.38507	6.46016		0.348814	6.63718	0.0749228	0.68539		Etv2	ets variant gene 2
10400002	7.03156	6.56443	7.09903	7.06403	6.67765	6.63469	7.37616	7.16879	7.40515	6.82399		0.348288	6.98455	0.042858	0.625343		4921508M14Rik	RIKEN cDNA 4921508M14 gene
10395273	7.70939	8.05983	7.90863	7.91596	7.87732	8.11469	8.44799	8.39644	8.2552	8.01664		0.3481	8.07021	0.00674522	0.456266		Gdap10	ganglioside-induced differentiation-associated-protein 10
10366376	6.913	6.83405	6.59659	6.68586	6.70058	6.6868	7.11637	7.22183	7.05373	6.94395		0.347825	6.87528	0.00124269	0.341056		Caps2	calcyphosphine 2
10413136	4.70244	5.36185	5.25149	5.38559	5.26362	5.17149	5.39285	5.95739	5.33277	5.46364		0.347246	5.32831	0.0505391	0.640698		---	---
10554837	6.11638	5.40856	5.16589	5.97807	5.52757	5.73885	6.38932	5.93504	6.22311	5.46455		0.34712	5.79473	0.142858	0.737629		Eed	embryonic ectoderm development
10505445	5.53805	5.87056	5.54708	5.75464	5.3115	5.29094	6.23925	5.87205	5.74388	5.73968		0.346588	5.69076	0.0319635	0.595646		Orm3	orosomucoid 3
10549396	6.55933	6.80756	6.34926	6.50665	6.39833	5.4938	6.77094	6.57582	6.76833	6.68066		0.346452	6.49107	0.128965	0.730088		Gm6288	predicted gene 6288
10484813	6.6006	6.61075	6.36169	6.95591	6.49769	6.70102	6.99716	6.97079	7.09075	6.81174		0.346332	6.75981	0.0091643	0.472911		Olfr1233	olfactory receptor 1233
10364112	6.98691	7.42112	6.86925	7.29303	6.95843	7.0314	7.27279	7.6323	7.61584	7.23683		0.346082	7.23179	0.0230693	0.549191		Gm5134	predicted gene 5134
10587049	5.79582	5.91986	5.75133	5.68194	5.94976	5.60501	6.51904	6.37839	6.07937	5.54149		0.34562	5.9222	0.0663949	0.672893		---	---
10366735	6.68636	6.8754	6.6646	6.69523	5.6543	6.48932	6.95666	6.71766	7.03043	6.72103		0.345575	6.6491	0.12901	0.730088		4930503E24Rik	eukaryotic translation initiation factor 3, subunit I pseudogene
10542249	5.87268	5.99668	5.46028	5.77575	5.96593	5.76433	6.42626	5.96029	6.31476	5.90288		0.345107	5.94398	0.0261666	0.566885		Tas2r123	taste receptor, type 2, member 123
10484832	6.13326	6.68149	6.35894	6.54702	5.88463	6.18369	6.54615	6.92813	6.73022	6.36563		0.344361	6.43592	0.0585708	0.66199		Olfr1246	olfactory receptor 1246
10430904	7.91634	7.93316	7.65537	8.09482	8.01709	8.09734	8.2786	8.25661	8.17369	8.47673		0.344054	8.08997	0.00504928	0.436076		---	---
10597513	7.46891	7.40285	7.15416	7.71819	7.65063	7.61668	7.71446	8.13223	7.68705	7.84966		0.343949	7.63948	0.0199478	0.533986		---	---
10588577	6.84126	6.65104	6.83543	7.03102	6.87632	7.16993	7.30349	7.14308	7.29824	7.23281		0.343569	7.03826	0.00458674	0.436076		Cish	cytokine inducible SH2-containing protein
10583071	5.85009	6.24432	5.47081	5.58411	6.38587	5.77339	6.05316	6.38039	5.96583	6.51246		0.343194	6.02204	0.102926	0.712241		Mmp3	matrix metallopeptidase 3
10403392	5.41924	5.23135	4.78019	5.40077	5.39226	4.86438	5.66357	5.3223	5.64582	5.46608		0.34308	5.3186	0.0420031	0.624887		---	---
10448257	7.06698	6.6659	6.64862	6.99655	7.14921	6.60185	7.3539	7.27088	7.08113	7.08348		0.342494	6.99185	0.0218791	0.543815		Gm5146	predicted gene 5146
10413180	6.27361	5.98482	6.1689	6.03686	6.21073	5.70775	6.18886	6.53066	6.35937	6.54548		0.342312	6.2007	0.0151892	0.505609		---	---
10446341	6.74023	6.48781	6.46554	7.00112	6.53254	6.33597	6.83725	6.99163	7.11316	6.80091		0.341871	6.73062	0.0217279	0.543288		---	---
10545194	6.68763	6.74023	6.19048	6.61072	6.4576	6.40672	7.4251	6.74876	6.89658	6.35924		0.341853	6.65231	0.0930877	0.703146		Rprl1	ribonuclease P RNA-like 1
10401743	6.51705	6.73421	6.65108	6.41893	6.19664	6.74308	7.17112	6.78456	6.90651	6.67861		0.3417	6.68018	0.0232958	0.551376		4933437F05Rik	RIKEN cDNA 4933437F05 gene
10590265	7.66556	7.51815	7.43802	8.11947	8.07814	8.31389	7.90763	8.20459	8.23765	8.4387		0.341603	7.99218	0.0939075	0.704479		---	---
10571599	6.91547	6.89275	7.12257	6.99604	6.75631	6.80626	7.17528	7.42469	7.31486	7.11115		0.341595	7.05154	0.00301319	0.420145		---	---
10562754	7.43548	7.76413	7.33184	7.57089	7.53573	7.41338	7.83193	7.7519	7.99708	7.81914		0.341437	7.64515	0.00309901	0.421453		---	---
10542367	6.03965	5.56726	5.49212	5.83014	5.30323	5.55802	6.13293	5.70347	5.86716	6.18802		0.341154	5.7682	0.0440577	0.627075		---	---
10349376	6.16131	5.38842	6.28154	5.80459	5.58715	5.45799	6.079	6.16736	6.10746	6.13078		0.340981	5.91656	0.0771173	0.687903		---	---
10537501	5.8872	6.70139	6.3957	6.5152	6.07139	5.98743	6.84344	6.43006	6.7195	6.40709		0.340304	6.39584	0.0726397	0.681943		Tas2r108	taste receptor, type 2, member 108
10592386	8.06933	8.17974	8.33011	8.31834	8.29597	8.12309	8.72004	8.73417	8.66976	8.11313		0.339847	8.35537	0.0199069	0.533986		Olfr146	olfactory receptor 146
10447643	4.94431	5.21643	5.00343	4.96947	4.22824	5.58095	5.18078	5.2549	5.44083	5.44393		0.339636	5.12633	0.135517	0.73244		---	---
10447915	4.94431	5.21643	5.00343	4.96947	4.22824	5.58095	5.18078	5.2549	5.44083	5.44393		0.339636	5.12633	0.135517	0.73244		---	---
10447919	4.94431	5.21643	5.00343	4.96947	4.22824	5.58095	5.18078	5.2549	5.44083	5.44393		0.339636	5.12633	0.135517	0.73244		---	---
10377439	7.96398	8.29209	7.97886	8.04468	8.21073	8.42944	8.66426	8.58362	8.36123	8.36222		0.339534	8.28911	0.0108937	0.491849		Per1	period homolog 1 (Drosophila)
10344837	7.10042	7.24772	6.71805	6.94635	7.29954	6.91312	7.42775	7.4005	7.54253	7.13652		0.339295	7.17325	0.0203223	0.535785		Prex2	phosphatidylinositol-3,4,5-trisphosphate-dependent Rac exchange factor 2
10371080	5.79259	6.27119	5.94408	6.01398	6.37676	5.70539	6.4273	6.09622	6.77735	6.12561		0.339288	6.15305	0.070473	0.680723		Dapk3	death-associated protein kinase 3
10556145	7.83747	7.71446	7.29224	7.53034	7.31168	6.92827	7.89104	7.72835	8.01463	7.46562		0.339167	7.57141	0.0809552	0.693346		Olfr498	olfactory receptor 498
10488860	8.00997	8.02867	7.93772	8.00189	7.93388	7.76018	8.20712	8.39967	8.2574	8.27153		0.338546	8.0808	0.000537304	0.274568		---	---
10433145	5.56292	6.24121	5.92099	5.69603	5.81156	5.99688	6.50267	6.06982	6.28821	5.97961		0.338484	6.00699	0.0375427	0.610645		Gtsf1	gametocyte specific factor 1
10529819	6.94715	6.70501	6.62193	6.62233	6.95815	7.01225	7.05771	7.16748	7.03925	7.33272		0.338153	6.9464	0.00820902	0.469054		Fgfbp1	fibroblast growth factor binding protein 1
10583150	6.22711	6.52494	5.55199	6.34336	5.40076	5.70555	6.50009	6.22867	6.27725	6.18151		0.337928	6.09412	0.153965	0.748529		---	---
10409848	7.13127	7.24097	6.60343	7.09566	6.55301	6.55795	7.46635	7.06391	7.36799	6.90773		0.337778	6.99883	0.085213	0.695857		Ctsll3	cathepsin L-like 3
10523201	5.89055	6.17244	5.54801	6.10812	5.968	5.68347	6.05129	6.56072	6.06669	6.2526		0.337724	6.03019	0.0398489	0.616575		Gm1045	predicted gene 1045
10600730	5.85054	6.01522	4.4432	5.56878	4.89517	4.23464	5.98851	5.14174	5.50052	5.39058		0.337414	5.30289	0.373519	0.866558		Gm5072	predicted gene 5072
10591035	7.89853	7.6441	7.67972	7.96007	7.67913	7.65657	8.08551	8.04441	8.11835	8.11308		0.337319	7.88795	0.00128736	0.341056		5830418K08Rik	RIKEN cDNA 5830418K08 gene
10608342	0	3.49413	4.65846	8.93476	8.39841	7.88734	3.7155	3.20838	8.81483	7.85843		0.337103	5.69702	0.859715	0.980028		LOC100041704	y-linked testis-specific protein 1-like
10608361	0	3.49413	4.65846	8.93476	8.39841	7.88734	3.7155	3.20838	8.81483	7.85843		0.337103	5.69702	0.859715	0.980028		LOC100042359	y-linked testis-specific protein 1-like
10608488	0	3.49413	4.65846	8.93476	8.39841	7.88734	3.7155	3.20838	8.81483	7.85843		0.337103	5.69702	0.859715	0.980028		LOC665128	y-linked testis-specific protein 1-like
10472136	8.03105	7.86085	8.21245	7.99971	8.02605	8.04553	8.26101	8.43869	8.29257	8.47241		0.336899	8.16403	0.00119644	0.337623		Galnt13	UDP-N-acetyl-alpha-D-galactosamine:polypeptide N-acetylgalactosaminyltransferase 13
10569702	7.18881	7.5251	7.22721	7.07016	7.19355	7.14628	7.77598	7.71406	7.41039	7.3462		0.336477	7.35977	0.012706	0.50268		Cacng8	calcium channel, voltage-dependent, gamma subunit 8
10577385	6.27654	6.5656	6.60095	6.2682	6.1155	6.331	7.10783	6.62043	6.76706	6.28902		0.336457	6.49421	0.0505012	0.640698		EG654453	predicted gene, EG654453
10539965	5.05017	5.61585	5.20036	5.65124	5.1126	5.15915	6.10944	5.23766	5.80074	5.3907		0.336406	5.43279	0.102373	0.71164		Vmn1r47	vomeronasal 1 receptor 47
10507076	5.88495	5.96432	5.4862	5.38335	5.73879	5.04935	6.39969	5.55284	5.85504	5.87543		0.336257	5.719	0.127339	0.730088		Skint3	selection and upkeep of intraepithelial T cells 3
10409602	6.67654	7.10129	6.65726	6.8177	6.74483	7.02187	7.17037	7.18106	7.10179	7.23631		0.335803	6.9709	0.00548596	0.438335		Trpc7	transient receptor potential cation channel, subfamily C, member 7
10571297	6.25223	6.20455	6.16707	6.48118	5.85496	6.03443	6.4812	6.40722	6.68535	6.43116		0.335497	6.29993	0.0139386	0.504173		---	---
10583378	5.39851	6.01728	4.94491	5.11594	5.18137	5.43667	5.80466	5.60383	6.03777	5.29155		0.335339	5.48325	0.13439	0.73244		Olfr830	olfactory receptor 830
10576538	7.87867	7.82668	7.51918	7.5947	7.64427	7.69372	7.97275	8.00375	8.18838	7.94775		0.335289	7.82699	0.00256229	0.394796		Disc1	disrupted in schizophrenia 1
10410641	6.48337	7.25704	6.77332	7.13917	6.91684	6.90651	7.20458	7.21541	7.39486	7.17403		0.334508	7.04651	0.0322563	0.595876		Lrrc14b	leucine rich repeat containing 14B
10416727	5.6412	5.19137	5.0649	5.27974	5.48665	4.78251	5.53399	5.40649	5.6784	5.68281		0.334359	5.37481	0.050981	0.642339		4921530L21Rik	RIKEN cDNA 4921530L21 gene
10560078	6.54297	6.68914	6.53257	6.88623	6.61461	6.68111	7.0882	6.7801	6.77931	7.32078		0.334328	6.7915	0.016745	0.512456		Mzf1	myeloid zinc finger 1
10461553	6.84592	6.9243	6.49445	6.65846	6.64201	6.22691	7.18287	6.76924	6.81233	7.09959		0.333997	6.76561	0.0385581	0.613655		A430093F15Rik	RIKEN cDNA A430093F15 gene
10442779	6.45029	6.41543	6.15578	6.77477	6.53911	6.69565	6.82472	6.9652	6.90195	6.66457		0.333938	6.63875	0.0170707	0.513165		Prss29	protease, serine, 29
10506431	5.60608	5.76487	5.55939	5.40824	5.31853	4.88301	5.88268	5.18354	5.89392	6.06883		0.333886	5.55691	0.124041	0.729979		Gm10304	predicted gene 10304
10409734	5.25681	5.45299	5.29253	5.73984	4.93514	4.71263	5.64984	5.48348	5.32627	5.80244		0.333853	5.3652	0.100374	0.710614		---	---
10471333	7.03045	6.93718	6.80467	7.1918	6.97883	7.12697	7.5287	7.50519	7.2035	7.14451		0.333826	7.14518	0.00858603	0.470334		---	---
10471335	7.03045	6.93718	6.80467	7.1918	6.97883	7.12697	7.5287	7.50519	7.2035	7.14451		0.333826	7.14518	0.00858603	0.470334		---	---
10479752	5.74932	6.20591	6.05743	6.26376	5.86412	5.58242	6.46846	6.11722	6.4527	6.11174		0.333701	6.08731	0.044592	0.628517		Olah	oleoyl-ACP hydrolase
10484620	5.61991	5.99904	5.56181	5.51597	5.9723	5.5189	6.01973	6.377	6.00535	5.72374		0.333466	5.83138	0.0434736	0.625845		Olfr1084	olfactory receptor 1084
10593589	5.76276	5.72025	5.91346	6.35121	5.28386	5.7233	6.38438	6.11914	6.14886	5.85062		0.33328	5.92578	0.0908365	0.701479		Gm9963	predicted gene 9963
10427661	8.68819	8.78675	8.69502	8.67968	8.78566	8.82399	9.05814	9.29309	9.03555	8.91889		0.333199	8.8765	0.00120826	0.338275		Spef2	sperm flagellar 2
10472047	5.6162	6.26449	5.77277	5.95133	5.91417	5.73501	6.51767	5.93509	5.99614	6.38413		0.332597	6.0087	0.0492997	0.63898		Tas2r134	taste receptor, type 2, member 134
10517774	6.45334	6.33085	6.39381	6.35626	6.26144	6.32815	6.90088	6.7305	6.5241	6.58795		0.331883	6.48673	0.00164409	0.367295		Padi6	peptidyl arginine deiminase, type VI
10584841	6.58516	6.00467	6.44764	6.54377	6.11254	6.01528	6.64362	6.5546	6.70288	6.56572		0.331864	6.41759	0.0295826	0.582282		Amica1	adhesion molecule, interacts with CXADR antigen 1
10578647	6.86323	7.38175	6.61813	7.14267	6.83399	6.5596	7.2154	7.48305	7.16319	7.06503		0.33177	7.0326	0.0648195	0.672893		---	---
10509122	5.12537	4.95796	5.57241	5.3537	5.0962	4.67926	5.0781	5.43659	5.71562	5.61776		0.331199	5.2633	0.0884003	0.699242		Cnr2	cannabinoid receptor 2 (macrophage)
10450910	8.59354	8.56866	8.38629	8.69568	8.27494	8.47403	8.77985	8.93569	8.76406	8.8375		0.330419	8.63102	0.00301001	0.420145		Olfr131	olfactory receptor 131
10603302	6.16687	6.94807	6.31349	6.43821	6.44348	6.37496	6.72036	6.71925	6.86579	6.8063		0.33041	6.57968	0.0284323	0.576851		Mir500	microRNA 500
10358913	5.08427	5.80565	5.66408	4.54237	5.66729	5.28696	5.84447	5.2911	5.9413	5.61174		0.330381	5.47392	0.199594	0.780605		---	---
10377547	5.47923	6.01778	5.2	5.87336	5.9196	5.84502	6.23586	6.00831	6.20205	5.76471		0.330231	5.85459	0.0747319	0.68519		Kdm6b	KDM1 lysine (K)-specific demethylase 6B
10518197	5.15703	6.13382	5.22544	5.28298	5.46656	4.86975	5.60859	5.95885	5.68705	5.48801		0.329694	5.48781	0.145886	0.739768		Gm13125	predicted gene 13125
10522324	4.92487	5.58757	5.44207	4.78524	5.47813	5.37284	5.52546	5.66278	5.49807	5.69284		0.329667	5.39699	0.0624385	0.669424		Gabrb1	gamma-aminobutyric acid (GABA) A receptor, subunit beta 1
10518526	5.75217	5.73996	5.78106	6.52736	6.11618	6.67647	6.20381	6.61558	6.2739	6.62082		0.329661	6.23073	0.142324	0.737421		Angptl7	angiopoietin-like 7
10551626	7.12183	7.31578	6.99578	6.93463	6.92785	6.94709	7.47887	7.36602	7.36037	7.27524		0.329632	7.17235	0.00326915	0.421453		Lgals4	lectin, galactose binding, soluble 4
10601867	5.15939	5.5598	5.37388	5.42033	4.21899	5.23102	5.40874	5.47388	5.67364	5.40259		0.329141	5.29223	0.175191	0.763557		Kir3dl1	killer cell immunoglobulin-like receptor, three domains, long cytoplasmic tail, 1
10578352	6.15189	6.80773	6.60761	6.74229	6.65631	6.45334	7.15253	6.91976	6.93217	6.5908		0.328953	6.70144	0.0413589	0.623594		Fgl1	fibrinogen-like protein 1
10583203	6.95331	7.24649	6.54442	7.00486	6.83832	7.02126	7.23822	7.43355	7.26443	7.11832		0.328855	7.06632	0.0222773	0.5444		Phxr4	per-hexamer repeat gene 4
10582743	7.03619	7.29001	7.32069	7.16395	6.95845	7.11832	7.76324	7.31102	7.40256	7.42984		0.328729	7.27943	0.00950599	0.47782		Pcnxl2	pecanex-like 2 (Drosophila)
10375225	5.53572	5.94239	6.3405	5.55946	6.15939	6.54289	6.5155	6.47045	6.37339	6.00821		0.328493	6.14479	0.142415	0.737421		Mir103-1	microRNA 103-1
10601461	5.36275	5.79289	5.50597	5.11222	5.71343	4.91268	5.58572	5.38837	6.23818	5.70064		0.328234	5.53128	0.138452	0.733534		Cylc1	cylicin, basic protein of sperm head cytoskeleton 1
10543249	6.37564	6.33648	5.80065	5.90669	5.92743	5.4383	6.33687	6.33518	6.16381	6.33338		0.328111	6.09544	0.0765479	0.686653		---	---
10574149	5.79638	6.47623	6.25587	6.03705	5.98619	5.57944	6.45354	6.32085	6.55376	6.07118		0.327969	6.15305	0.0770724	0.687891		Nlrc5	NLR family, CARD domain containing 5
10592404	5.89985	6.125	5.7229	6.12184	6.16284	6.26107	6.54369	6.48163	6.27618	6.20588		0.327926	6.18009	0.0163258	0.512456		Olfr948	olfactory receptor 948
10438468	6.24624	6.59661	6.42895	6.2608	6.07162	6.59034	6.69522	6.56762	6.86134	6.64871		0.327464	6.49675	0.0151666	0.505609		Cyp2ab1	cytochrome P450, family 2, subfamily ab, polypeptide 1
10555323	6.69044	6.75871	6.47752	6.7228	6.70816	6.72911	7.0012	7.06599	6.97761	6.98907		0.327343	6.81206	0.000459385	0.261255		P4ha3	procollagen-proline, 2-oxoglutarate 4-dioxygenase (proline 4-hydroxylase), alpha polypeptide III
10598594	5.60768	5.55618	5.50972	5.34876	4.81523	4.98189	6.1315	5.24311	5.83092	5.31591		0.327117	5.43409	0.156745	0.752995		---	---
10567041	5.91369	5.59072	5.72715	5.89646	6.04406	6.00667	6.36932	5.85571	6.16564	6.36952		0.326923	5.99389	0.0235054	0.552378		Gm5600	predicted gene 5600
10593316	7.67426	7.50872	7.60955	7.7469	7.3119	7.05979	7.88975	8.09103	7.90119	7.36623		0.326862	7.61593	0.0745343	0.685067		---	---
10569962	7.36836	7.3979	7.52703	7.52231	7.23573	7.34072	7.88733	7.63164	7.61515	7.7676		0.326755	7.52938	0.00209484	0.378093		Ccl25	chemokine (C-C motif) ligand 25
10566626	7.63229	7.67169	7.34563	7.82786	7.35846	7.15189	7.88191	7.84413	7.73018	7.84254		0.326722	7.62866	0.0244478	0.557629		Olfr715	olfactory receptor 715
10430179	5.55918	6.23991	5.92826	5.7333	5.86637	5.63036	6.25669	6.43393	6.06947	5.85013		0.326324	5.95676	0.0507262	0.641801		Apol7b	apolipoprotein L 7b
10436588	6.62563	6.64905	6.83272	6.20439	6.89083	6.47842	7.13033	7.13169	6.83068	6.66652		0.326298	6.74403	0.0475152	0.633707		2810055G20Rik	RIKEN cDNA 2810055G20 gene
10566587	8.4512	8.55078	8.32785	8.53918	8.36015	8.44103	8.67633	8.94898	8.74346	8.71608		0.326181	8.5755	0.00114324	0.330086		Olfr693	olfactory receptor 693
10580754	5.62708	6.52315	6.08603	6.34327	6.57946	6.11629	6.78383	6.39825	6.55947	6.41308		0.326111	6.34299	0.0919827	0.701805		9330175E14Rik	RIKEN cDNA 9330175E14 gene
10510047	6.47086	6.64954	6.52201	6.27525	6.87943	6.64436	6.9801	6.82549	6.86246	6.93064		0.326097	6.70401	0.0103518	0.489669		Gm10565	predicted gene 10565
10561918	7.61014	7.13517	7.34315	7.78956	7.2342	6.93625	7.76686	7.76362	7.4895	7.64965		0.325997	7.47181	0.0604549	0.66737		---	---
10408898	5.70377	6.35647	6.55587	6.45476	6.61387	6.10821	6.83388	6.60512	6.82781	6.23224		0.325938	6.4292	0.112549	0.719887		---	---
10397645	6.55691	6.36169	6.39829	6.85844	6.02872	6.64038	6.72958	6.91173	6.709	6.84924		0.325816	6.6044	0.04001	0.616575		Gpr65	G-protein coupled receptor 65
10484987	7.34242	7.44753	6.98082	7.2368	6.75059	6.70238	7.64526	7.30545	7.20092	7.45765		0.325562	7.20698	0.0717152	0.681943		Nr1h3	nuclear receptor subfamily 1, group H, member 3
10429222	6.37307	6.57641	5.97761	6.2952	6.2197	6.09114	6.67892	6.591	6.68325	6.36979		0.32522	6.38561	0.0187185	0.52567		Fam135b	family with sequence similarity 135, member B
10440180	8.35372	8.44879	8.08713	8.29204	8.25168	8.16632	8.5155	8.84903	8.48813	8.51459		0.325198	8.39669	0.00600393	0.44932		Olfr205	olfactory receptor 205
10483410	5.97077	6.44211	6.51191	6.8953	6.4916	6.1268	6.63686	6.48298	6.79854	7.00697		0.32492	6.53638	0.0865377	0.69631		Abcb11	ATP-binding cassette, sub-family B (MDR/TAP), member 11
10558441	7.71676	7.52338	7.77039	7.8574	7.58145	7.54513	7.9803	7.87582	8.1601	7.94595		0.32479	7.79567	0.00348308	0.422468		Mgmt	O-6-methylguanine-DNA methyltransferase
10382339	5.41777	5.14334	4.83763	5.1784	4.29608	4.58787	5.39713	4.99425	5.4306	5.11744		0.324678	5.04005	0.146565	0.740173		Gm16487	predicted gene 16487
10392685	7.04099	7.10224	6.90098	7.11792	6.80479	7.41413	7.56121	7.29989	7.29695	7.39226		0.324071	7.19314	0.016206	0.512051		BC006965	cDNA sequence BC006965
10585956	7.65312	7.76393	7.58121	7.54439	7.75434	7.55706	7.96457	8.16375	8.00273	7.73292		0.323654	7.7718	0.00397783	0.43378		Myo9a	myosin IXa
10462309	6.50363	5.83727	5.15076	6.7054	5.79059	6.12073	6.5491	6.30053	6.46201	6.05523		0.323653	6.14752	0.250894	0.810889		C030016D13Rik	RIKEN cDNA C030016D13 gene
10566597	6.97912	7.26471	7.10276	7.10896	6.88057	7.04433	7.3278	7.5399	7.16191	7.51836		0.323586	7.19284	0.00679122	0.456266		Olfr698	olfactory receptor 698
10354534	5.05652	5.36577	5.16674	4.48469	5.09433	4.39875	5.42443	5.22462	5.36278	4.99372		0.323586	5.05724	0.125132	0.730088		1700019A02Rik	RIKEN cDNA 1700019A02 gene
10363475	6.4554	7.04639	5.59346	6.5201	6.32858	6.2333	7.05341	6.61343	6.64505	6.43288		0.32332	6.4922	0.198472	0.779421		Prf1	perforin 1 (pore forming protein)
10556119	6.18879	5.74075	5.81951	6.04324	5.89967	5.48087	6.14272	6.40127	6.09527	6.10248		0.323295	5.99146	0.0309933	0.590251		Olfr474	olfactory receptor 474
10461713	8.52032	8.35708	8.18194	8.37068	8.09669	8.29565	8.65751	8.77297	8.53546	8.54182		0.323216	8.43301	0.00448735	0.436076		Olfr1440	olfactory receptor 1440
10531866	6.4175	6.45983	6.99876	6.83717	6.63393	6.52549	7.10669	7.15374	6.74063	6.87091		0.322547	6.77447	0.0331425	0.600062		Mapk10	mitogen-activated protein kinase 10
10501942	5.54136	5.51159	4.79468	5.83466	5.27959	4.96537	5.81383	5.10827	5.8555	5.79582		0.322145	5.45007	0.171642	0.761491		1700006A11Rik	RIKEN cDNA 1700006A11 gene
10440002	6.3334	6.5133	6.39216	6.26566	6.40821	6.48601	7.51804	5.82907	6.82679	6.71356		0.322078	6.52862	0.224703	0.798426		Gpr128	G protein-coupled receptor 128
10401931	5.60969	6.27372	6.01441	6.61883	5.7565	5.94844	6.45667	6.81161	6.3579	5.80938		0.321957	6.16571	0.178915	0.765392		---	---
10401937	5.60969	6.27372	6.01441	6.61883	5.7565	5.94844	6.45667	6.81161	6.3579	5.80938		0.321957	6.16571	0.178915	0.765392		BC005685	cDNA sequence BC005685
10450888	5.73236	6.09995	5.95323	6.21744	6.06159	5.73506	6.0243	6.40126	6.34875	6.37987		0.321939	6.09538	0.0202526	0.535785		Olfr112	olfactory receptor 112
10541642	5.88012	6.27984	6.42317	6.31265	6.03855	6.1075	6.71266	6.33368	6.51425	6.41958		0.321406	6.3022	0.0187554	0.52567		Vmn2r26	vomeronasal 2, receptor 26
10579636	6.10137	6.28378	6.13433	6.09191	6.07681	5.59579	6.64711	6.2345	6.16416	6.42822		0.321167	6.1758	0.040072	0.616575		Cyp4f18	cytochrome P450, family 4, subfamily f, polypeptide 18
10390963	6.13133	7.10713	6.44634	6.52848	6.82999	6.62451	7.03646	7.0663	7.05706	6.56952		0.321036	6.73971	0.100684	0.710614		Krt33a	keratin 33A
10441954	7.01713	6.87162	6.95056	7.02594	6.7596	6.998	7.38047	7.08244	7.2258	7.34228		0.320606	7.06538	0.00220159	0.382189		2210404J11Rik	RIKEN cDNA 2210404J11 gene
10528154	5.61143	6.45786	3.85485	6.17415	4.53435	4.00039	5.99066	4.84071	6.17456	4.69763		0.320383	5.23366	0.58913	0.930938		Gm6455	predicted gene 6455
10461028	7.4965	7.6041	7.4683	7.60048	7.40635	7.64847	7.82267	7.85976	7.85203	7.8961		0.320268	7.66548	0.000370081	0.234975		Trpt1	tRNA phosphotransferase 1
10561153	6.14838	6.04813	5.74324	5.55002	5.54134	5.78667	6.21026	6.02938	6.29169	5.96117		0.320162	5.93103	0.0357967	0.607847		Cyp2b23	cytochrome P450, family 2, subfamily b, polypeptide 23
10405552	6.70047	6.94437	6.60943	6.87832	6.752	6.71477	7.10698	7.06069	6.81887	7.36023		0.320134	6.89461	0.0117517	0.496702		Catsper3	cation channel, sperm associated 3
10563480	6.95142	7.10394	6.83406	6.9331	6.79315	6.85527	7.31363	7.10158	7.35022	7.16239		0.320132	7.03988	0.00207443	0.377702		Kcnj11	potassium inwardly rectifying channel, subfamily J, member 11
10574532	6.88912	7.3378	6.56191	6.58829	6.91498	6.5713	7.0345	7.2386	6.98489	7.2648		0.320128	6.93862	0.0608983	0.66737		Ces2d-ps	carboxylesterase 2D, pseudogene
10569038	6.00776	6.74653	5.79033	6.1654	5.83206	6.07913	6.68807	6.37024	6.09793	6.53774		0.319962	6.23152	0.112453	0.719887		Ano9	anoctamin 9
10522702	6.41879	6.36278	6.43081	6.62166	6.44032	6.02652	6.6677	6.55457	6.75621	6.83509		0.319915	6.51144	0.0131105	0.50268		1700023E05Rik	RIKEN cDNA 1700023E05 gene
10496322	6.38685	6.68735	6.35074	6.68204	6.49818	6.45723	6.67326	6.75284	6.98827	6.9066		0.319843	6.63834	0.0060438	0.44932		Gm9799	predicted gene 9799
10367066	6.53676	6.96317	6.66507	6.71882	7.12706	6.76021	7.15022	7.11434	7.01039	7.18401		0.319556	6.923	0.0145787	0.505609		Sdr9c7	4short chain dehydrogenase/reductase family 9C, member 7
10471216	6.45981	6.50528	5.83688	6.86076	6.59596	6.08851	6.92775	6.66797	6.88945	6.35771		0.319521	6.51901	0.13045	0.730736		Lamc3	laminin gamma 3
10380641	5.96404	6.2382	5.63717	5.95084	6.1169	5.65783	5.73451	6.4703	6.41914	6.36142		0.318846	6.05504	0.0856807	0.695857		Hoxb5	homeobox B5
10475782	6.4722	6.78992	6.78342	6.69149	6.7315	6.41419	7.19862	6.83204	6.93701	6.89567		0.318718	6.77461	0.0105563	0.489905		Dusp2	dual specificity phosphatase 2
10555779	7.28568	7.35216	6.83397	7.13666	7.01026	6.9324	7.25334	7.56706	7.49321	7.32718		0.318342	7.21919	0.0179184	0.517973		---	---
10364361	7.07985	7.41399	7.06872	7.18969	7.67963	7.31315	7.79859	7.71308	7.58866	7.33627		0.31831	7.41816	0.0376858	0.610859		Icosl	icos ligand
10439411	6.69387	7.29502	6.87413	6.81483	7.04042	5.68215	7.01774	7.06865	7.16348	6.95635		0.318154	6.86066	0.241238	0.80527		Nr1i2	nuclear receptor subfamily 1, group I, member 2
10523357	5.24923	6.05163	4.4889	5.10732	4.97133	3.90904	5.25141	5.19475	5.45972	5.21778		0.318005	5.09011	0.360013	0.861183		---	---
10488734	5.94591	5.73034	5.71454	5.29828	6.03569	5.08163	5.7295	6.03807	6.36921	5.67094		0.317529	5.76141	0.153996	0.748529		Sun5	Sad1 and UNC84 domain containing 5
10584420	6.18495	6.56583	6.13685	6.32066	5.80404	6.22084	6.47958	6.79155	6.64044	6.18015		0.317402	6.33249	0.0610869	0.66737		Olfr907	olfactory receptor 907
10461792	6.68723	7.19481	6.44919	7.19996	6.82265	6.52804	7.44328	7.16639	7.03792	6.87609		0.317275	6.94056	0.0970284	0.708503		Olfr1454	olfactory receptor 1454
10528360	6.68181	6.92415	6.24078	6.82572	6.73609	6.54646	7.03071	6.77341	6.88458	7.21681		0.317212	6.78605	0.0400265	0.616575		Slc26a5	solute carrier family 26, member 5
10353686	7.40093	8.19898	7.39437	7.5275	8.18411	7.62493	7.96281	8.20632	7.94201	8.04424		0.317044	7.84862	0.105952	0.717755		Gm9898	predicted gene 9898
10416707	5.45471	5.7201	5.36853	5.38245	6.11155	4.87173	5.97167	5.81402	5.80688	5.61475		0.316982	5.61164	0.138475	0.733534		---	---
10544062	7.11575	7.18805	7.03175	7.33743	6.89055	6.85442	7.57765	7.18767	7.50324	7.27758		0.316876	7.19641	0.0183738	0.523475		D630045J12Rik	RIKEN cDNA D630045J12 gene
10554716	8.2154	8.13959	7.96912	8.30437	8.36388	8.15947	8.52135	8.59989	8.48669	8.4266		0.316661	8.31864	0.0025942	0.394796		Olfr290	olfactory receptor 290
10592725	5.81065	6.19117	5.78899	6.19505	5.8499	5.7839	6.38407	6.10527	6.38844	6.13461		0.316491	6.0632	0.0187965	0.52567		Gm10688	predicted gene 10688
10377847	6.5711	5.70232	5.57473	6.57234	6.20947	6.33168	6.22941	6.29738	6.78542	6.59479		0.316478	6.28686	0.176606	0.763726		Gltpd2	glycolipid transfer protein domain containing 2
10449343	6.4253	6.66701	6.18021	6.71099	6.19829	6.05063	6.79376	6.72731	6.52795	6.70473		0.316363	6.49862	0.0424977	0.625343		Grm4	glutamate receptor, metabotropic 4
10548532	5.4992	6.35082	5.16472	5.56671	5.66666	4.45097	6.361	5.52591	6.05733	5.12017		0.316259	5.57635	0.378863	0.868282		Klra9	killer cell lectin-like receptor subfamily A, member 9
10424670	6.08411	6.22089	5.78243	6.10718	5.43832	5.13007	6.28514	5.8702	6.0449	6.23765		0.315641	5.92009	0.163029	0.756873		Hemt1	hematopoietic cell transcript 1
10534935	5.95711	6.32737	5.89061	6.41075	6.17328	5.81179	6.25859	6.30834	6.33434	6.74121		0.315467	6.22134	0.049722	0.63898		Pilrb1	paired immunoglobin-like type 2 receptor beta 1
10368268	6.51883	6.78909	6.08323	6.49142	6.77054	6.32658	6.663	7.08647	7.12049	6.37794		0.315362	6.62276	0.107599	0.717755		---	---
10368508	5.96375	5.7886	5.75689	5.88859	6.06411	5.15292	6.07606	6.0226	6.08406	6.15498		0.315282	5.89526	0.065183	0.672893		Cenpw	centromere protein W
10438813	5.94505	6.20788	2.93084	6.0394	5.76873	6.1366	5.88459	6.22689	5.12773	6.04091		0.31528	5.63086	0.609262	0.935054		Mir690	microRNA 690
10461251	6.06197	6.30205	6.17109	6.05231	5.24003	6.27367	6.597	6.3482	6.34313	6.04016		0.31527	6.14296	0.144214	0.73875		Lrrn4cl	LRRN4 C-terminal like
10539393	6.09472	6.04624	5.91658	6.00486	6.04623	6.28212	6.39002	6.43288	6.31816	6.3798		0.315089	6.19116	0.00129493	0.341056		Slc4a5	solute carrier family 4, sodium bicarbonate cotransporter, member 5
10375472	5.81022	6.69076	6.0036	6.06893	6.22227	6.0687	6.45578	6.43226	6.4142	6.53331		0.314806	6.27	0.0513212	0.642951		Timd4	T-cell immunoglobulin and mucin domain containing 4
10603328	7.38315	7.37806	7.32852	7.33408	7.15749	7.3392	7.63355	7.40981	7.55992	7.93529		0.314559	7.44591	0.00808597	0.467952		Ccdc22	coiled-coil domain containing 22
10538571	6.75961	6.69992	6.01372	6.44318	6.09903	5.15536	6.98791	6.15867	6.50663	6.38538		0.314509	6.32094	0.313753	0.840907		Vmn1r10	vomeronasal 1 receptor 10
10426079	5.56839	5.90455	5.46068	5.7443	4.86028	3.88493	5.43667	5.51557	5.74181	5.51262		0.314478	5.36298	0.382823	0.868635		---	---
10459363	6.5191	7.17734	6.5751	6.76848	6.66974	6.81278	7.30777	6.56728	7.28944	7.10832		0.314448	6.87954	0.0873854	0.697004		Fam38b	family with sequence similarity 38, member B
10605503	6.18374	5.95076	5.82287	6.10955	5.62089	6.06116	6.61837	6.6598	5.91446	5.89744		0.314353	6.0839	0.111155	0.717755		---	---
10427659	8.19863	8.4138	8.45575	8.41408	8.20928	8.40802	8.69075	8.66486	8.83858	8.46143		0.313976	8.47552	0.00440381	0.436076		Spef2	sperm flagellar 2
10392484	6.00534	6.52115	6.22767	6.70463	6.47105	6.72279	6.47432	6.99814	6.81959	6.73179		0.313858	6.56765	0.0673917	0.673739		Abca8b	ATP-binding cassette, sub-family A (ABC1), member 8b
10589927	7.27736	7.14687	7.11774	7.37462	7.48197	7.47775	7.70068	7.67655	7.6571	7.47127		0.313683	7.43819	0.00619106	0.450498		---	---
10574727	6.24999	6.70369	6.63359	6.58388	6.36126	6.21213	6.67147	6.79563	6.83249	6.78483		0.313681	6.5829	0.0144718	0.505609		Slc9a5	solute carrier family 9 (sodium/hydrogen exchanger), member 5
10522868	6.82741	7.05626	5.76754	6.60334	6.19024	5.95383	7.20138	6.27074	7.10464	6.27603		0.313426	6.52514	0.310051	0.840096		4930432K09Rik	RIKEN cDNA 4930432K09 gene
10430555	7.38363	7.01501	7.00806	7.03367	6.63035	6.68415	7.24112	7.15526	7.38831	7.30553		0.31341	7.08451	0.042332	0.625343		Dmc1	DMC1 dosage suppressor of mck1 homolog, meiosis-specific homologous recombination (yeast)
10495657	6.87436	6.64159	6.53753	7.17049	6.59339	7.05547	7.24564	7.17881	6.98504	7.09255		0.313371	6.93749	0.0382281	0.61342		Alg14	asparagine-linked glycosylation 14 homolog (yeast)
10606989	9.55234	9.67277	9.66385	9.81771	9.88427	10.171	9.9922	10.3152	9.97396	10.1461		0.313205	9.91894	0.0268883	0.569974		Tsc22d3	TSC22 domain family, member 3
10449657	7.38075	7.54808	6.96275	7.18777	7.37675	7.22287	7.7278	7.34942	7.71679	7.5779		0.31315	7.40509	0.0236929	0.553538		Tff3	trefoil factor 3, intestinal
10387368	7.01614	6.88602	7.05379	7.31376	6.67147	6.69375	7.19143	7.25265	7.40008	7.1637		0.312808	7.06428	0.0288626	0.579772		Tmem88	transmembrane protein 88
10427657	8.08482	8.09696	8.14139	8.14293	8.22486	8.19589	8.50746	8.52612	8.50844	8.30042		0.312802	8.27293	0.000483035	0.264228		Spef2	sperm flagellar 2
10378570	6.60451	6.95052	7.04421	7.05423	7.19292	7.07689	7.05135	7.75028	7.24137	7.15703		0.312794	7.11233	0.0602022	0.66737		---	---
10503334	8.09523	8.54515	8.36607	8.20192	8.15724	8.13809	8.49366	8.56226	8.76085	8.43574		0.31251	8.37562	0.0114088	0.493014		Gem	GTP binding protein (gene overexpressed in skeletal muscle)
10592469	6.39167	6.50864	6.59823	6.38148	6.24969	6.63336	7.22769	6.82864	6.61673	6.41898		0.312499	6.58551	0.0548084	0.649323		Olfr985	olfactory receptor 985
10507569	6.21439	6.61288	6.47505	6.373	6.70395	6.80666	6.61133	6.62848	6.97386	7.16013		0.31246	6.65597	0.0532846	0.646239		Olfr1341	olfactory receptor 1341
10405838	4.66659	5.12533	4.73137	5.1891	5.06421	5.54818	5.56472	5.13462	5.45754	5.30913		0.312372	5.17908	0.0872669	0.697004		4930458L03Rik	RIKEN cDNA 4930458L03 gene
10419900	6.37636	6.62206	6.24944	6.45372	5.88241	5.8777	6.45242	6.58649	6.63944	6.54357		0.311866	6.36836	0.0596006	0.665885		Myh6	myosin, heavy polypeptide 6, cardiac muscle, alpha
10415446	5.89418	5.73863	4.88234	5.50893	6.29318	6.01782	6.0081	6.3015	5.92783	5.89864		0.311508	5.84711	0.210851	0.788095		Atp12a	ATPase, H+/K+ transporting, nongastric, alpha polypeptide
10556613	6.66198	6.43343	6.14808	5.72221	6.19789	5.95276	6.52358	6.76247	6.23935	6.46468		0.311462	6.31064	0.102523	0.712241		4930583K01Rik	RIKEN cDNA 4930583K01 gene
10484777	7.66238	7.90095	7.31642	7.97722	7.77858	7.79069	8.11344	8.06261	8.08711	7.93216		0.311124	7.86216	0.0234779	0.552378		Olfr1216	olfactory receptor 1216
10547590	5.66533	4.84727	5.16748	5.03332	4.8029	4.92979	5.5972	5.16209	5.43074	5.35102		0.310913	5.19871	0.083884	0.695857		Klrg1	killer cell lectin-like receptor subfamily G, member 1
10358525	6.75125	6.74734	7.05521	6.78979	6.77236	6.9393	6.9801	7.36686	7.23878	7.02803		0.310903	6.9669	0.00835648	0.470161		Hmcn1	hemicentin 1
10525929	8.0597	8.30059	7.09348	8.27198	7.54136	7.69905	8.31203	8.08303	8.20046	7.95869		0.310859	7.95204	0.193249	0.776489		---	---
10555744	6.28086	6.46761	6.1377	6.4399	5.97306	6.20875	6.8413	6.55154	6.47751	6.37818		0.310818	6.37564	0.0241217	0.5564		Olfr564	olfactory receptor 564
10536440	5.91592	6.29997	5.44337	6.289	6.18279	4.59098	6.14342	5.98477	6.2116	6.05125		0.310753	5.91131	0.333807	0.850108		Gm725	predicted gene 725
10556115	7.31544	7.55095	7.35165	7.0689	7.32164	7.46134	7.62125	7.73749	7.63092	7.63091		0.310157	7.46905	0.00514867	0.436076		Olfr472	olfactory receptor 472
10531583	5.6223	5.92872	5.28624	5.18502	5.60772	4.97264	6.33783	5.68758	5.48386	5.46623		0.310102	5.55781	0.181651	0.76817		1700010H22Rik	RIKEN cDNA 1700010H22 gene
10356997	7.13703	7.44053	7.20142	7.09959	7.0311	7.41501	7.51871	7.38962	7.60849	7.60554		0.309814	7.3447	0.00825675	0.469054		---	---
10584428	8.31394	8.13535	8.83618	7.98264	8.33847	8.51863	8.92447	8.73285	8.51562	8.48298		0.309781	8.47811	0.0788207	0.690343		Olfr912	olfactory receptor 912
10587532	6.25894	6.47037	6.2006	6.45184	6.00012	6.18339	6.73564	6.64374	6.45427	6.4488		0.309733	6.38477	0.0133322	0.50268		Gm5919	predicted gene 5919
10405154	6.08581	5.87817	5.33559	5.47102	5.13734	4.61732	6.12064	5.80612	5.85993	5.13538		0.309641	5.54473	0.297629	0.833264		Gm906	predicted gene 906
10381702	6.56994	7.07726	6.46722	7.12152	6.60508	6.56076	7.07852	6.92466	7.09583	7.07398		0.30962	6.85748	0.0498105	0.63898		Hexim2	hexamthylene bis-acetamide inducible 2
10430645	5.98348	5.93089	5.65274	5.51027	5.25726	5.55276	6.64624	5.85441	5.26687	6.06225		0.309542	5.77172	0.221372	0.796603		D730005E14Rik	RIKEN cDNA D730005E14 gene
10552406	8.86128	9.12993	8.58098	8.75157	8.91958	8.6758	9.1765	8.99942	9.21102	9.12984		0.309338	8.94359	0.0130466	0.50268		Nkg7	natural killer cell group 7 sequence
10477555	7.13589	7.46207	6.88485	7.37035	6.97806	6.86801	7.4696	7.38087	7.38189	7.47049		0.309176	7.24021	0.0302304	0.58504		1700007I08Rik	RIKEN cDNA 1700007I08 gene
10466587	5.51377	5.64155	5.25462	5.40504	4.57094	4.67587	5.88478	5.18114	5.60452	5.27349		0.309016	5.30057	0.217541	0.792917		Rorb	RAR-related orphan receptor beta
10416124	7.0567	7.53362	7.1627	7.33777	7.10964	7.25606	7.82205	7.4732	7.61646	7.29444		0.308788	7.36626	0.0261565	0.566885		---	---
10460221	7.92282	8.27703	8.10928	8.12012	7.97586	7.99668	8.29331	8.40882	8.57773	8.22312		0.308779	8.19048	0.00633748	0.452481		Chka	choline kinase alpha
10450868	5.61238	5.50308	5.33102	6.07259	5.36949	5.63076	6.32826	5.80186	5.89804	5.55309		0.308758	5.71006	0.0998257	0.710614		Olfr98	olfactory receptor 98
10384378	6.79032	7.12184	6.8863	7.12876	6.44724	6.60769	7.02357	7.2811	7.17919	7.07137		0.308449	6.95374	0.0471659	0.632372		Ddc	dopa decarboxylase
10387100	6.77476	7.43253	6.50241	6.96608	6.89025	6.82304	7.4437	7.05741	7.24349	7.08175		0.308411	7.02154	0.0775875	0.688642		Shisa6	shisa homolog 6 (Xenopus laevis)
10451856	6.33105	6.62939	6.50629	6.27542	6.2164	6.19764	6.92075	6.55773	6.74496	6.44608		0.308013	6.48257	0.0227915	0.54755		Vmn2r118	vomeronasal 2, receptor 118
10416153	9.36196	9.15528	9.03086	9.23349	8.91141	9.1503	9.61472	9.36127	9.62056	9.19747		0.307953	9.26373	0.0181717	0.521106		Gm10861	predicted gene 10861
10558257	6.95045	7.23911	6.76999	7.06422	7.0189	6.92231	7.32536	7.32093	7.29044	7.2716		0.307921	7.11733	0.00397319	0.43378		Gpr26	G protein-coupled receptor 26
10380672	7.01621	6.99131	6.50042	7.28506	6.9377	6.85118	7.26603	7.41934	6.93943	7.3279		0.30786	7.05346	0.0564159	0.652693		Skap1	src family associated phosphoprotein 1
10394358	8.17771	8.09692	8.38649	8.30802	7.97874	8.31028	8.50558	8.64495	8.43458	8.48419		0.307628	8.33275	0.00538496	0.436076		BC068281	cDNA sequence BC068281
10528922	6.36758	7.04068	6.51223	6.6077	6.71523	5.84678	6.6157	7.03592	6.82714	6.81168		0.307576	6.63807	0.143321	0.738323		---	---
10515731	7.16655	7.3561	7.15731	7.25628	6.96527	7.2697	7.6318	7.26449	7.62772	7.48646		0.307414	7.31817	0.00904027	0.472261		Szt2	seizure threshold 2
10579954	6.3354	6.08273	6.23593	6.44474	5.88099	6.1265	6.61421	6.56043	6.61369	6.17809		0.307221	6.30727	0.0320255	0.595646		---	---
10382200	8.48847	8.32397	8.17343	8.17691	8.2469	8.1478	8.59914	8.6903	8.64512	8.33187		0.307028	8.38239	0.00716061	0.46188		Ccdc46	coiled-coil domain containing 46
10522500	7.54162	7.43084	7.45475	7.54886	7.62471	7.51392	7.75387	8.08861	7.61967	7.84042		0.306528	7.64173	0.00541103	0.436269		Gsx2	GS homeobox 2
10358595	7.67406	7.71804	7.53882	7.69083	7.52842	7.64683	8.03151	7.98984	7.97123	7.76456		0.306453	7.75541	0.0013203	0.342662		Hmcn1	hemicentin 1
10468898	6.4699	6.79304	6.50167	6.72875	6.58557	6.62825	7.01566	6.94815	6.84453	6.88746		0.306089	6.7403	0.00230027	0.382189		Lax1	lymphocyte transmembrane adaptor 1
10450982	5.61998	6.28494	5.94795	6.60998	6.09683	6.24233	6.41064	6.36806	6.41625	6.56396		0.306057	6.25609	0.0838169	0.695857		Gpr115	G protein-coupled receptor 115
10463104	6.5754	6.64872	6.26378	6.60316	6.47089	6.02517	6.78486	6.82503	6.69037	6.64838		0.305973	6.55358	0.0290185	0.581227		Cc2d2b	coiled-coil and C2 domain containing 2B
10593015	6.1874	5.9751	5.60827	5.40656	5.78659	5.54673	5.72872	6.46219	6.04027	5.99861		0.305673	5.87404	0.108434	0.717755		Cd3g	CD3 antigen, gamma polypeptide
10538783	6.56083	6.59731	6.32803	7.06395	6.53415	6.8399	7.07439	7.12058	7.09613	6.54767		0.305664	6.77629	0.0797582	0.6926		C130060K24Rik	RIKEN cDNA C130060K24 gene
10356020	8.01063	7.87811	7.76993	7.86961	7.57648	7.75343	8.28073	8.12492	8.08329	7.97219		0.305581	7.93193	0.0069259	0.457727		Dock10	dedicator of cytokinesis 10
10600065	6.52603	6.32066	6.228	5.90812	6.19987	6.08331	6.63605	6.57491	6.6162	6.23848		0.305411	6.33316	0.0315062	0.594597		Magea4	melanoma antigen, family A, 4
10562394	6.16958	6.77213	6.14912	6.39455	6.47401	5.99288	6.62879	6.7045	6.82043	6.36908		0.305324	6.44751	0.0672333	0.673394		---	---
10578393	5.75722	6.54358	6.29482	6.35447	6.18189	6.37667	6.72067	6.25816	6.89694	6.35124		0.305312	6.37357	0.0958099	0.706883		Triml1	tripartite motif family-like 1
10404686	8.4927	8.58688	8.51867	8.47483	8.16651	8.36853	8.79002	8.70572	8.75208	8.71028		0.304836	8.55662	0.00360217	0.422468		Bmp6	bone morphogenetic protein 6
10562657	5.22396	5.68969	4.39641	5.35222	4.72993	5.49399	5.89982	5.52997	5.52485	4.8532		0.304259	5.26941	0.288085	0.829404		Gm5595	predicted gene 5595
10454212	6.25831	6.1346	6.33196	6.75704	5.82597	6.23109	6.62386	6.29687	6.62233	6.69978		0.304217	6.37818	0.079123	0.69048		Mep1b	meprin 1 beta
10508272	5.9707	6.0377	5.20118	5.97335	5.56574	5.63237	6.69671	5.8765	6.23046	5.33125		0.303559	5.8516	0.256269	0.81339		Csmd2	CUB and Sushi multiple domains 2
10566543	6.87489	7.12916	6.9189	6.72272	6.41983	7.02301	7.23088	7.11192	7.29768	6.96582		0.303493	6.96948	0.0427342	0.625343		Dchs1	dachsous 1 (Drosophila)
10391744	8.57849	8.46297	8.24984	8.56937	8.45638	8.30156	8.72285	8.93958	8.78605	8.5106		0.303337	8.55777	0.0105934	0.489966		Gpatch8	G patch domain containing 8
10405585	6.18764	5.9443	5.92421	6.22881	5.70531	5.62489	6.56231	5.97339	6.28525	6.13561		0.303278	6.05717	0.0655768	0.672893		Gm10781	predicted gene 10781
10421863	8.68008	8.80948	8.86736	8.77496	8.52658	8.83567	9.24204	9.04728	8.99246	8.92595		0.302914	8.87019	0.00528904	0.436076		Pcdh8	protocadherin 8
10574163	6.44603	7.02901	6.43349	7.20139	6.66772	6.35626	6.76804	7.0354	7.00793	7.15578		0.302804	6.81011	0.110212	0.717755		Nlrc5	NLR family, CARD domain containing 5
10576639	9.2305	9.41886	9.30374	9.37439	9.30561	9.22354	9.66616	9.77933	9.56966	9.43352		0.302727	9.43053	0.00237608	0.389301		Nrp1	neuropilin 1
10373912	6.34668	6.22152	5.84208	5.56712	6.68109	6.10483	6.43245	6.43187	6.77622	6.07894		0.30265	6.24828	0.172366	0.761765		Osm	oncostatin M
10388625	7.51876	7.42755	7.01162	7.59217	7.26549	6.89219	7.60005	7.48818	7.85019	7.4093		0.302298	7.40555	0.0711422	0.681943		Efcab5	EF-hand calcium binding domain 5
10608033	6.76207	6.92004	6.54828	6.93542	6.42411	6.64559	7.25214	6.63293	7.25542	6.89109		0.301976	6.82671	0.0660343	0.672893		Gm6026	predicted gene 6026
10608196	6.76207	6.92004	6.54828	6.93542	6.42411	6.64559	7.25214	6.63293	7.25542	6.89109		0.301976	6.82671	0.0660343	0.672893		Gm6026	predicted gene 6026
10491895	5.83765	6.16014	5.4469	6.10479	5.50498	5.42301	6.67197	5.90337	5.90815	5.70938		0.301973	5.86703	0.191905	0.774533		---	---
10599416	5.17307	5.49453	4.97499	5.13406	5.1942	4.29037	5.67304	5.11572	5.20355	5.3885		0.301665	5.1642	0.174138	0.762452		Gm10483	predicted gene 10483
10370046	7.20563	6.45689	7.21985	7.14022	6.97694	6.05547	6.87374	7.16555	7.12401	7.41322		0.301629	6.96315	0.224517	0.798426		Gm867	predicted gene 867
10545028	4.73162	5.42393	5.31844	5.57482	4.75646	4.36954	5.66647	5.24753	5.06131	5.34552		0.301074	5.14956	0.230446	0.802745		Vmn1r24	vomeronasal 1 receptor 24
10587262	6.50963	6.16688	5.84808	6.39202	6.19202	6.24516	6.80681	6.25454	6.74291	6.30223		0.300993	6.34603	0.071314	0.681943		Klhl31	kelch-like 31 (Drosophila)
10346960	8.30757	8.2149	8.15339	8.35946	8.42753	8.25479	8.54782	8.86027	8.26593	8.67462		0.300887	8.40663	0.0181053	0.521078		Ccnyl1	cyclin Y-like 1
10557498	6.31423	6.36565	6.02273	6.02665	5.71334	5.993	6.49448	6.48981	6.45408	6.05474		0.300682	6.19287	0.0531878	0.646239		Fam57b	family with sequence similarity 57, member B
10503659	8.46457	8.67941	8.99563	8.91771	8.55714	8.52622	9.09626	9.28859	8.74052	8.83714		0.300514	8.81032	0.0546182	0.648286		Epha7	Eph receptor A7
10592376	5.85795	5.76071	5.38919	6.14453	5.35377	5.30807	6.19467	5.73473	6.38983	5.42458		0.300247	5.7558	0.201551	0.781585		Olfr917	olfactory receptor 917
10473513	8.89781	9.0116	8.63268	8.92682	8.79268	8.93936	9.24277	9.25106	8.99767	9.1765		0.300176	8.98689	0.00531588	0.436076		Olfr1112	olfactory receptor 1112
10495976	5.8726	6.83362	6.47297	3.69769	5.90443	6.70818	6.58709	5.6905	6.21522	6.36714		0.300076	6.03494	0.590345	0.930952		Pitx2	paired-like homeodomain transcription factor 2
10523513	6.17381	6.15611	5.36917	6.10448	5.39866	5.48484	6.40748	5.88313	6.17844	5.85595		0.30007	5.90121	0.176959	0.763726		---	---
10421697	7.19218	7.44666	7.86782	7.66865	7.50305	7.59224	7.96502	7.95443	7.63166	7.82829		0.299754	7.665	0.0351256	0.605549		9030625A04Rik	RIKEN cDNA 9030625A04 gene
10554127	6.45721	6.66176	6.43706	6.36246	6.5728	5.98422	6.74285	6.69278	6.56685	6.84654		0.29967	6.53245	0.0326529	0.599157		Gm5334	tetraspanin 7 pseudogene
10565968	7.35083	7.37938	7.4837	7.32017	7.29384	7.02633	7.57024	7.86624	7.51566	7.48269		0.299666	7.42891	0.0144389	0.505609		Atg16l2	autophagy related 16 like 2 (S. cerevisiae)
10545513	6.13784	6.4988	6.16875	6.42269	6.08979	5.79878	6.63612	6.21079	6.71905	6.37683		0.299589	6.30595	0.0668703	0.67298		---	---
10484865	6.49896	6.66601	6.45659	6.86986	6.61352	6.56472	6.84684	6.99141	6.9015	6.90388		0.299299	6.73133	0.00427949	0.436076		---	---
10591200	5.77431	6.24683	5.85569	5.70378	6.05553	5.38566	6.13557	6.05694	6.07832	6.27416		0.29928	5.95668	0.064899	0.672893		Olfr856-ps1	olfactory receptor 856, pseudogene 1
10404330	7.02826	6.97169	6.84353	7.11109	6.24981	6.7204	7.55806	6.95934	7.10873	6.8536		0.299135	6.94045	0.131711	0.730736		Prl2c1	Prolactin family 2, subfamily c, member 1
10368240	5.96239	6.24757	6.17664	6.1205	5.94759	6.24038	6.3837	6.36204	6.40751	6.50661		0.299122	6.23549	0.00295551	0.420145		Tcf21	transcription factor 21
10455428	5.97638	5.74759	5.44932	6.31916	5.6802	5.7568	6.25622	5.95048	6.12587	6.15007		0.299085	5.94121	0.0689897	0.677446		Spink14	serine peptidase inhibitor, Kazal type 14
10599880	6.54482	6.48516	6.04941	6.46397	6.44904	6.22256	6.72877	6.36246	6.97466	6.60636		0.298903	6.48872	0.0454076	0.630138		Slitrk2	SLIT and NTRK-like family, member 2
10442145	5.46653	5.50145	5.27201	5.86296	5.08553	4.65101	5.67192	5.84836	5.73944	5.162		0.29885	5.42612	0.200775	0.781111		Vmn1r226	vomeronasal 1 receptor 226
10366586	6.50055	6.48943	6.56812	6.61104	6.63185	6.55562	6.92066	6.86561	6.80966	6.83688		0.298768	6.67894	0.000200343	0.173741		Ifng	interferon gamma
10427640	8.23616	8.19798	8.44284	8.19934	8.18478	8.27939	8.65504	8.48998	8.55883	8.51733		0.29855	8.37617	0.00111122	0.330086		Spef2	sperm flagellar 2
10518224	6.34849	6.43061	5.8388	5.83608	6.3711	5.6547	6.56146	6.43933	6.53007	5.9831		0.298528	6.19937	0.136456	0.733116		Gm13178	predicted gene 13178
10414427	7.04878	7.10409	7.04134	7.06088	7.07717	6.96044	7.41874	7.25342	7.61727	7.09953		0.298457	7.16817	0.00828884	0.469724		Gm6498	glyceraldehyde-3-phosphate dehydrogenase pseudogene
10424188	6.85982	7.05105	7.16666	7.0691	6.93653	6.89867	7.11763	7.53364	7.14189	7.38781		0.298274	7.11628	0.0119438	0.498331		Mtbp	Mdm2, transformed 3T3 cell double minute p53 binding protein
10478463	5.70357	6.70462	4.80596	6.16408	6.1638	5.71502	6.37401	6.10324	6.23252	5.98767		0.298186	5.99545	0.339437	0.851795		Svs6	seminal vesicle secretory protein 6
10469138	5.69955	6.09109	6.10223	5.98343	5.7904	6.04471	6.33637	6.26226	6.38652	6.01452		0.298013	6.07111	0.016842	0.512456		4930412O13Rik	RIKEN cDNA 4930412O13 gene
10484256	6.36803	7.31672	6.34007	6.75758	7.53899	6.97577	7.08052	7.6811	6.96976	6.99145		0.297847	7.002	0.267474	0.818173		4930401B11Rik	RIKEN cDNA 4930401B11 gene
10584374	8.28899	8.3156	8.01473	8.27199	8.0607	8.02458	8.65903	8.3187	8.45697	8.40633		0.297494	8.28176	0.00902568	0.472261		Olfr888	olfactory receptor 888
10488652	6.84206	6.72994	6.51553	6.5025	6.03255	6.06393	6.82744	6.54009	6.82644	6.78674		0.297428	6.56672	0.099776	0.710614		Defb25	defensin beta 25
10530156	6.45269	6.37978	6.46972	6.14225	6.3999	6.15833	6.96333	6.59369	6.26398	6.70333		0.297304	6.4527	0.0421764	0.625343		Tmem156	transmembrane protein 156
10418339	6.36107	6.27865	5.6629	6.28075	5.88534	5.78086	6.45391	6.35356	6.48854	6.0595		0.297283	6.16051	0.087746	0.697802		Gm10245	predicted gene 10245
10558090	7.05515	7.47512	6.81556	7.17228	7.06063	7.06427	7.75572	7.27452	7.52551	7.06189		0.297246	7.22606	0.0739586	0.684774		Tacc2	transforming, acidic coiled-coil containing protein 2
10405820	6.28875	6.34048	6.04065	6.26684	5.76818	5.98344	6.34357	6.28946	6.45873	6.55523		0.297026	6.23353	0.0286537	0.579432		1810034E14Rik	RIKEN cDNA 1810034E14 gene
10427669	7.68472	7.91484	7.74901	7.79886	7.80331	7.77782	8.1729	8.26487	7.97614	7.9252		0.296684	7.90677	0.00349965	0.422468		Spef2	sperm flagellar 2
10398368	7.65365	7.75239	6.24804	7.27416	7.49548	7.09506	7.8221	7.51277	7.68872	7.17551		0.296644	7.37179	0.295622	0.831748		---	---
10353413	5.60676	6.11671	5.23459	5.81834	5.60957	5.09032	6.10649	5.93114	5.77618	5.69024		0.296631	5.69803	0.141091	0.736431		---	---
10388263	5.86372	6.46691	5.0483	5.88732	5.96877	5.4398	6.31824	6.16574	5.96244	5.85657		0.296609	5.89778	0.233301	0.802745		---	---
10562358	7.1326	7.04348	6.68075	7.04919	6.84872	6.67893	7.32568	7.02124	7.30419	7.15758		0.296561	7.02423	0.0228616	0.547852		---	---
10600541	4.76739	5.31236	4.49096	5.08969	4.8162	5.31482	5.74641	4.95178	5.49193	4.85672		0.296472	5.08383	0.197207	0.779137		4930428D18Rik	RIKEN cDNA 4930428D18 gene
10573903	6.17373	5.7621	6.07333	5.86271	6.252	6.45325	6.35286	6.35351	6.68251	6.18147		0.296404	6.21475	0.0639873	0.671567		Irx3	Iroquois related homeobox 3 (Drosophila)
10450075	9.80172	9.11197	8.95714	9.01917	9.83071	4.82622	8.41544	8.62283	9.23652	9.27519		0.296343	8.70969	0.738411	0.959417		H2-K1	histocompatibility 2, K1, K region
10457967	5.92172	5.82198	5.39561	5.77476	5.64093	4.97893	6.30317	5.7199	5.7893	5.72889		0.296323	5.70752	0.150027	0.744607		Myo7b	myosin VIIB
10535053	7.15119	7.30404	7.28015	7.21631	7.29638	6.81243	7.44663	7.4391	7.55739	7.44801		0.296036	7.29516	0.0119112	0.498331		Prkar1b	protein kinase, cAMP dependent regulatory, type I beta
10496276	6.14097	6.60948	6.62747	6.48562	6.22421	6.45939	6.94773	6.59875	6.68117	6.65455		0.296025	6.54293	0.0260231	0.566885		Nhedc1	Na+/H+ exchanger domain containing 1
10443463	9.73833	9.68142	9.67218	9.5635	9.71602	9.74868	9.99929	10.0658	9.85691	10.0087		0.296007	9.80509	0.000651603	0.286029		Cdkn1a	cyclin-dependent kinase inhibitor 1A (P21)
10360028	6.27615	7.15143	7.18821	7.00786	6.88995	7.01432	7.5083	7.01812	7.03945	7.30277		0.29584	7.03966	0.123789	0.729979		Fcgr2b	Fc receptor, IgG, low affinity IIb
10584484	6.78169	6.79766	6.68224	6.67506	6.5468	7.0667	7.20249	6.83403	7.13193	7.04807		0.295772	6.87667	0.0187967	0.52567		Olfr27	olfactory receptor 27
10445824	6.52434	6.43439	6.5716	6.76605	6.242	6.50815	7.14726	6.67832	6.79337	6.59429		0.295557	6.62598	0.0362218	0.608399		---	---
10484537	6.0147	6.50409	5.91891	6.37786	6.13111	6.24083	6.74461	6.33781	6.95247	5.93863		0.295462	6.3161	0.151563	0.74556		Olfr1002	olfactory receptor 1002
10583400	7.89219	7.72689	7.77389	7.79757	7.43732	7.24966	8.16281	7.93216	7.9162	7.75477		0.295231	7.76435	0.0505444	0.640698		Olfr855	olfactory receptor 855
10494419	6.40399	6.82578	6.22963	6.56912	6.31752	6.68474	6.89276	6.86658	6.63306	6.809		0.295221	6.62322	0.0317355	0.595048		Gm10685	predicted gene 10685
10364441	5.92793	5.77595	5.56428	5.72664	5.32339	5.23282	6.40287	5.56875	5.87074	5.7039		0.294733	5.70973	0.135253	0.73244		Vmn2r83	vomeronasal 2, receptor 83
10517706	8.25735	7.90474	8.32499	8.21922	8.26233	8.39777	8.53264	8.52934	8.50237	8.52545		0.294717	8.34562	0.00722916	0.46188		Mrto4	MRT4, mRNA turnover 4, homolog (S. cerevisiae)
10397264	5.72935	6.07845	5.82142	5.93683	5.74882	5.63281	6.46387	5.84326	5.88881	6.28138		0.294717	5.9425	0.0533627	0.646239		7420416P09Rik	RIKEN cDNA 7420416P09 gene
10410547	7.48521	7.78633	7.7745	7.66527	7.4708	7.61973	8.07143	7.90144	7.77523	7.96483		0.294592	7.75148	0.00655983	0.456266		Nkd2	naked cuticle 2 homolog (Drosophila)
10560019	5.76922	6.12354	5.43934	6.09694	5.55232	5.07812	6.28685	5.63181	6.26146	5.70342		0.294305	5.7943	0.216774	0.792792		Vmn1r83	vomeronasal 1 receptor 83
10443367	7.71302	8.22192	7.80444	7.67025	8.37526	8.1991	8.12789	8.63021	8.22602	8.18174		0.294133	8.11498	0.102486	0.712241		E230001N04Rik	RIKEN cDNA E230001N04 gene
10392863	6.87921	7.21804	6.50349	6.82447	6.83481	6.43477	7.20209	6.90684	7.13985	7.05701		0.293986	6.90006	0.0647301	0.672893		Grin2c	glutamate receptor, ionotropic, NMDA2C (epsilon 3)
10375129	6.83158	6.63086	5.73403	6.53995	6.22329	6.5877	7.09133	6.68295	7.01856	6.08136		0.293984	6.54216	0.252436	0.811372		D130052B06Rik	RIKEN cDNA D130052B06 gene
10480744	6.27271	6.89673	6.37913	6.83681	6.68851	6.3489	6.92114	6.78954	6.98876	6.75774		0.293833	6.688	0.0536005	0.646239		Lcn12	lipocalin 12
10498119	8.79039	8.62861	8.74806	8.70665	8.65771	8.70591	8.97568	8.93476	9.0098	9.07919		0.293635	8.82368	0.000306036	0.20531		Frem2	Fras1 related extracellular matrix protein 2
10392415	8.23927	8.17681	8.31268	8.23275	8.00291	8.11553	8.72763	8.302	8.45564	8.40705		0.293085	8.29723	0.00893598	0.472261		Rgs9	regulator of G-protein signaling 9
10363492	5.69611	6.22036	5.8906	6.15793	6.3423	5.88276	6.21531	6.49488	6.19649	6.39205		0.293006	6.14888	0.0460396	0.631635		Npffr1	neuropeptide FF receptor 1
10551421	6.38423	6.20642	6.55823	6.24977	6.18997	6.13571	6.44458	6.9264	6.52106	6.42884		0.292834	6.40452	0.0301469	0.584781		Zfp60	zinc finger protein 60
10563685	6.62356	6.7164	6.64923	6.58556	7.06278	6.5209	6.95707	6.9623	7.00498	7.01906		0.292778	6.81018	0.0129502	0.50268		Ptpn5	protein tyrosine phosphatase, non-receptor type 5
10507062	5.42115	6.42201	5.92409	6.03968	5.87445	5.19603	6.24456	5.96027	6.1095	6.10668		0.292352	5.92984	0.188148	0.772294		Skint4	selection and upkeep of intraepithelial T cells 4
10563527	6.58326	6.66034	6.52017	6.65397	6.47979	6.12431	7.22875	6.53273	6.8007	6.62086		0.292122	6.62049	0.0741106	0.684774		Ush1c	Usher syndrome 1C homolog (human)
10375014	6.85802	7.25327	6.80929	6.56487	6.64552	6.67074	7.20874	7.13774	6.99351	7.02909		0.291983	6.91708	0.0400671	0.616575		4930524B15Rik	RIKEN cDNA 4930524B15 gene
10591203	7.63917	7.66693	7.50013	7.72504	7.47677	7.54159	8.16708	8.00742	7.71951	7.63802		0.291401	7.70817	0.020455	0.535785		Olfr860	olfactory receptor 860
10373670	8.77494	8.72116	8.41728	8.64533	8.50541	8.62285	9.03909	8.88131	9.00544	8.69683		0.291169	8.73096	0.00960929	0.478526		Olfr824	olfactory receptor 824
10532052	6.05535	6.2583	5.67884	6.2556	5.68083	6.15038	6.52602	6.07487	6.43874	6.17785		0.291153	6.12968	0.0777569	0.688942		Hfm1	HFM1, ATP-dependent DNA helicase homolog (S. cerevisiae)
10606184	4.94073	5.74816	5.493	4.60539	5.21586	5.22868	5.81341	5.86928	4.95986	5.34261		0.290986	5.3217	0.25035	0.810846		Mir374	microRNA 374
10347210	5.73657	4.9254	5.1933	5.38864	5.14617	4.96924	5.39026	5.12701	6.12991	5.4223		0.290818	5.34288	0.188475	0.772294		Gm15456	predicted gene 15456
10535732	6.2515	6.23291	5.08111	5.73354	5.65571	5.30187	5.88415	5.92868	6.30074	5.88672		0.290634	5.82569	0.233805	0.802745		Gpr12	G-protein coupled receptor 12
10496036	7.39151	7.53262	7.03476	7.39798	7.08644	6.91613	7.58761	7.34178	7.71106	7.42748		0.290411	7.34274	0.0521093	0.643599		Col25a1	collagen, type XXV, alpha 1
10578249	5.4226	5.57375	5.20045	4.97199	4.84984	4.47165	5.80568	5.23599	5.42175	5.02473		0.290321	5.19784	0.21454	0.791343		Gm10683	predicted gene 10683
10552341	7.00885	6.88317	5.52057	6.22208	5.48652	5.63516	6.75016	6.22268	6.6506	6.04204		0.290312	6.24219	0.406247	0.880227		Vmn2r60	vomeronasal 2, receptor 60
10440070	6.00031	6.05236	5.71247	5.72955	5.53964	5.88487	6.47199	5.71533	6.13328	6.11637		0.289374	5.93562	0.0743232	0.684774		Tmem30c	transmembrane protein 30C
10373016	5.98428	6.03398	5.52256	6.16681	5.91672	5.2617	6.38145	6.12692	5.96099	5.94539		0.289345	5.93008	0.132363	0.730736		LOC100504608	protein FAM119B-like
10512999	6.50045	6.58001	6.41596	6.59779	6.53451	6.73483	7.22073	6.80518	6.6325	6.74096		0.289249	6.67629	0.0254925	0.563749		AI427809	expressed sequence AI427809
10531664	7.25765	7.32346	6.79427	7.29947	6.85997	7.0162	7.46334	7.21375	7.35062	7.49664		0.289248	7.20754	0.0388328	0.614755		---	---
10453318	5.83688	6.0569	5.63664	5.17678	5.74026	5.74928	5.9719	5.80856	6.17324	5.99911		0.288748	5.81495	0.0792394	0.69048		Abcg5	ATP-binding cassette, sub-family G (WHITE), member 5
10538732	6.20433	7.03896	6.35155	6.782	5.68051	6.33372	6.98102	6.60732	6.87774	6.2826		0.288658	6.51398	0.261799	0.815296		Grid2	glutamate receptor, ionotropic, delta 2
10529937	8.91289	8.89625	8.9399	9.12563	8.8931	8.87175	9.1608	9.22099	9.25644	9.27603		0.288647	9.05538	0.000951852	0.300848		Kcnip4	Kv channel interacting protein 4
10464397	6.35518	6.37442	6.10238	5.97171	6.44953	5.8798	6.39883	6.71554	6.36704	6.42636		0.288108	6.30408	0.0475945	0.633707		---	---
10437846	6.27789	6.90578	6.32615	7.00446	6.62102	5.67746	6.83516	6.75711	6.71887	6.71601		0.287996	6.58399	0.227389	0.799706		Ifitm7	interferon induced transmembrane protein 7
10502081	7.83374	7.77048	8.00425	8.07429	7.84835	8.02284	8.09747	8.45416	8.23165	8.07102		0.287919	8.04082	0.0112124	0.491849		Enpep	glutamyl aminopeptidase
10373668	8.28543	8.22288	7.9021	8.11482	7.97325	8.04973	8.49102	8.34664	8.51195	8.16712		0.287817	8.20649	0.013401	0.50268		Olfr823	olfactory receptor 823
10554723	5.42251	5.70983	5.44525	5.0492	5.363	4.16646	5.48784	5.5094	5.63095	5.2933		0.287664	5.30777	0.283474	0.827266		---	---
10420670	6.47157	7.22368	6.18644	6.50526	6.82377	6.74339	6.69154	7.48948	6.80716	6.79828		0.287595	6.77406	0.19934	0.780107		Dleu2	deleted in lymphocytic leukemia, 2
10445183	8.70495	8.98733	8.80475	8.88305	8.65133	8.99442	9.1257	9.35051	8.98419	9.03933		0.287294	8.95256	0.0131198	0.50268		Olfr136	olfactory receptor 136
10495528	8.30718	8.0984	7.87904	8.04147	8.1111	8.33595	8.52138	8.42504	8.39132	8.3267		0.287252	8.24376	0.0110046	0.491849		Gm9889	predicted gene 9889
10565190	6.6972	7.08472	6.65999	6.75962	6.87138	6.34805	7.16905	7.17976	6.91013	6.83715		0.287197	6.85171	0.0559614	0.651279		---	---
10473643	8.95284	8.73335	8.7246	8.85978	8.71223	8.87568	9.19702	9.08385	9.14494	8.96182		0.287164	8.92461	0.00239782	0.389301		Olfr1506	olfactory receptor 1506
10484875	8.95284	8.73335	8.7246	8.85978	8.71223	8.87568	9.19702	9.08385	9.14494	8.96182		0.287164	8.92461	0.00239782	0.389301		Olfr1506	olfactory receptor 1506
10544348	6.52732	6.26837	6.01848	6.27838	5.86648	6.06034	6.48012	6.33348	6.50053	6.51328		0.286957	6.28468	0.0348441	0.604605		Trpv6	transient receptor potential cation channel, subfamily V, member 6
10446545	6.07747	6.3759	5.73558	6.12854	5.99493	5.7406	6.2304	6.5086	6.21465	6.22921		0.286881	6.12359	0.0491406	0.638484		L3mbtl4	l(3)mbt-like 4 (Drosophila)
10568921	7.77011	8.11994	8.02899	8.07648	8.03906	8.16611	8.30883	8.18637	8.44114	8.34449		0.28676	8.14815	0.00660729	0.456266		Caly	calcyon neuron-specific vesicular protein
10455289	6.18253	6.27665	5.7153	5.53703	5.52575	5.07886	6.41959	5.87034	6.07663	5.65715		0.286573	5.83398	0.251236	0.810997		Pabpc2	poly(A) binding protein, cytoplasmic 2
10408144	5.87618	6.34495	5.59854	6.00024	5.00926	4.40008	6.64151	5.36834	5.74462	5.5439		0.286383	5.65276	0.468392	0.902669		Vmn1r208	vomeronasal 1 receptor 208
10436746	5.22193	6.27015	5.34184	6.00049	6.04652	5.86189	6.10831	6.02601	6.09392	6.07893		0.28632	5.905	0.168368	0.760013		Krtap13-1	keratin associated protein 13-1
10354400	6.37386	6.71689	6.33967	6.30872	6.21511	6.05494	6.79742	6.43492	6.7539	6.49801		0.2862	6.44935	0.0445986	0.628517		---	---
10456599	6.50262	6.67072	6.43663	6.47315	6.87405	6.89787	6.73794	6.9248	6.93973	7.11023		0.285668	6.75677	0.0318194	0.595048		Gm9925	predicted gene 9925
10461800	8.2325	8.33839	7.96773	8.37734	7.86539	7.55246	8.64527	8.33479	8.3072	8.07653		0.285314	8.16976	0.125731	0.730088		Olfr1466	olfactory receptor 1466
10565819	6.65623	6.81038	6.44481	6.42066	6.42732	6.81963	6.87344	7.00402	6.83525	6.81387		0.28514	6.71056	0.0173815	0.516219		Slco2b1	solute carrier organic anion transporter family, member 2b1
10347310	7.90125	7.69625	7.75764	7.80736	7.49059	7.90783	7.99131	7.88132	8.16919	8.13925		0.285108	7.8742	0.0127638	0.50268		Pnkd	paroxysmal nonkinesiogenic dyskinesia
10473473	5.82399	6.1398	5.67755	6.13084	5.91631	5.59102	6.27456	6.01468	6.08519	6.28555		0.285078	5.99395	0.039737	0.616575		Olfr1022	olfactory receptor 1022
10526724	5.58183	6.33647	1.60723	6.617	6.76069	6.3481	3.44717	6.67241	6.62414	6.56412		0.285069	5.65592	0.790807	0.969029		---	---
10355550	7.21819	7.32472	7.02386	6.99974	6.82794	6.6006	7.36848	7.25776	7.45643	7.05431		0.285068	7.1132	0.0675245	0.673842		Cxcr1	chemokine (C-X-C motif) receptor 1
10573344	6.9695	7.0372	6.7144	6.60849	6.92113	6.75661	6.99751	7.1729	7.10579	7.20207		0.285014	6.94856	0.0110996	0.491849		Mir27a	microRNA 27a
10532124	7.16256	7.51548	7.57207	7.272	7.85222	7.15517	7.39667	7.8966	7.80241	7.73015		0.284877	7.53553	0.0887399	0.699819		Gfi1	growth factor independent 1
10421555	6.74285	6.58837	6.57189	6.46576	6.52641	6.59882	6.79682	6.96535	7.09367	6.61263		0.284766	6.69626	0.0126783	0.50268		Mir687	microRNA 687
10461794	7.58497	7.56561	7.03754	7.49595	7.46357	7.24455	7.85841	7.86123	7.58137	7.43269		0.284728	7.51259	0.0516895	0.643584		Olfr1461	olfactory receptor 1461
10358571	7.28926	7.13448	6.90273	6.99202	6.96864	6.99011	7.45717	7.40012	7.34797	7.11785		0.28457	7.16004	0.0116008	0.496158		Hmcn1	hemicentin 1
10346250	6.74966	6.91035	6.45678	6.66058	6.33264	6.70812	6.97663	7.06573	7.15173	6.48901		0.284419	6.75012	0.0800516	0.692718		Mstn	myostatin
10408689	7.5619	7.57934	7.51152	7.47227	7.33769	7.66169	7.93198	7.86037	7.8887	7.5393		0.284353	7.63448	0.0104795	0.489669		Nrn1	neuritin 1
10382081	5.89223	6.09365	5.47652	5.8515	5.76967	5.63594	6.18261	6.20965	6.03354	5.85776		0.284305	5.90031	0.0384923	0.613655		---	---
10486425	6.8631	7.04443	6.41332	6.65865	6.52763	6.22513	6.88683	6.78305	6.97469	6.98071		0.284273	6.73575	0.0781274	0.689237		Pla2g4d	phospholipase A2, group IVD
10548791	7.01421	7.01281	6.82308	6.73777	6.32043	6.71535	7.35563	7.09949	6.99877	6.76492		0.284096	6.88424	0.0865446	0.69631		Grin2b	glutamate receptor, ionotropic, NMDA2B (epsilon 2)
10547894	7.39002	7.54086	7.41228	7.41694	7.59724	7.44857	7.69574	7.90253	7.64708	7.7614		0.284031	7.58127	0.00199009	0.37212		Cd4	CD4 antigen
10456889	6.42833	6.44414	6.0401	5.77256	6.23186	6.19902	6.63535	6.4573	6.48298	6.30357		0.283799	6.29952	0.0545379	0.648286		4930465K10Rik	RIKEN cDNA 4930465K10 gene
10484830	5.67937	5.63599	5.36149	5.23546	5.29319	5.06273	5.70915	5.70026	5.75636	5.4815		0.28378	5.49155	0.0438667	0.626887		Olfr1245	olfactory receptor 1245
10456970	6.0232	6.23956	6.04903	6.39622	6.23264	5.82394	6.28143	6.30508	6.52932	6.52872		0.283709	6.24091	0.0288036	0.579432		---	---
10423274	8.18182	8.41643	8.04557	8.15292	8.18333	8.19687	8.39401	8.43421	8.8566	8.23392		0.283529	8.30957	0.034064	0.60215		Cdh18	cadherin 18
10566603	5.99455	5.70562	5.38616	6.03204	5.86699	5.26063	6.36423	5.76051	5.60923	6.22963		0.283238	5.82096	0.180575	0.766887		Olfr702	olfactory receptor 702
10501026	8.06402	9.49783	9.91508	8.88498	11.4178	12.1992	8.28664	10.7838	9.773	12.275		0.283131	10.1097	0.763064	0.965357		Chi3l4	chitinase 3-like 4
10386628	8.35529	8.46959	8.26879	8.40177	8.2117	8.21524	8.52332	8.74354	8.6872	8.45935		0.282956	8.43358	0.00499752	0.436076		Gm16515	predicted gene, Gm16515
10403722	5.96667	6.55546	5.53346	6.21204	5.77515	5.73584	6.16886	6.04583	6.4813	6.28803		0.282901	6.07626	0.154362	0.749281		---	---
10376402	5.34365	6.00632	5.51265	6.36068	6.78251	6.20664	6.77252	6.45877	6.40791	5.6335		0.282766	6.14852	0.36525	0.863109		Olfr179	olfactory receptor 179
10554325	6.93231	7.06855	7.10592	7.23928	6.86881	6.54056	7.47705	7.04499	7.47157	6.97382		0.282617	7.07229	0.0898475	0.70085		5730590G19Rik	RIKEN cDNA 5730590G19 gene
10484867	7.59093	7.62278	7.31272	7.49918	7.32205	7.49946	7.86979	7.82641	7.57181	7.75939		0.282333	7.58745	0.00824823	0.469054		Olfr1269	olfactory receptor 1269
10604669	8.33775	8.49223	8.07504	8.4834	8.48616	8.28808	8.74895	8.56172	8.73709	8.52284		0.282208	8.47333	0.0137647	0.50268		---	---
10484650	6.67255	7.04093	6.22806	6.66568	6.49355	6.05947	6.88473	6.91064	6.87637	6.56384		0.282182	6.63958	0.133908	0.731597		Olfr1105	olfactory receptor 1105
10466335	6.78984	6.4433	6.30947	6.87245	6.32416	5.81309	7.21745	6.8434	6.49866	6.27044		0.282098	6.53823	0.245309	0.807163		Olfr1446	olfactory receptor 1446
10606439	5.27966	5.88698	5.25638	5.76934	5.70646	4.127	6.19804	5.31933	5.5094	5.45216		0.282096	5.45048	0.405983	0.880104		---	---
10460257	6.03214	6.04285	5.55225	6.29458	5.85201	5.9382	6.14058	6.26298	6.3494	6.18299		0.281985	6.0648	0.0444534	0.628377		1700055N04Rik	RIKEN cDNA 1700055N04 gene
10512827	6.83367	7.13412	7.07315	7.29408	6.82675	6.97564	7.52398	7.24014	7.27103	7.18405		0.281897	7.13566	0.0239184	0.555119		Gm568	predicted gene 568
10599849	6.22444	6.08705	5.90326	6.10137	5.76063	5.67362	6.51027	6.19369	6.21174	6.04541		0.281885	6.07115	0.048613	0.636173		Gm4988	predicted gene 4988
10461160	7.1137	7.47957	7.57669	7.45232	7.28107	7.33938	7.75582	7.86894	7.33438	7.66331		0.281824	7.48652	0.0370409	0.609953		---	---
10538569	6.88518	6.84914	6.32933	6.61486	6.34496	5.49485	7.20632	6.33371	6.66879	6.59665		0.281648	6.53238	0.315727	0.842068		Vmn1r9	vomeronasal 1 receptor 9
10541144	6.96859	6.91277	6.52089	6.33575	6.78449	6.56536	6.85749	6.93119	6.93934	7.12296		0.281438	6.79388	0.0486115	0.636173		Cacna2d4	calcium channel, voltage-dependent, alpha 2/delta subunit 4
10487597	6.66947	7.1303	6.87139	6.61222	6.9038	6.62385	6.83874	7.10417	7.07411	7.31538		0.281265	6.91434	0.0437194	0.626336		Il1b	interleukin 1 beta
10457778	5.99773	6.30226	5.53631	5.87304	5.28251	5.70992	6.45239	5.79254	6.06001	5.95406		0.28112	5.89608	0.17637	0.763726		Gm10551	predicted gene 10551
10460787	6.87122	7.28202	7.32001	7.3628	7.13639	7.22318	7.52918	7.34948	7.41989	7.62298		0.281113	7.31172	0.0186987	0.52567		Atg2a	ATG2 autophagy related 2 homolog A (S. cerevisiae)
10471776	6.44967	6.66742	6.71098	6.16892	6.33503	6.08917	6.84543	6.76796	6.51953	6.60499		0.280944	6.51591	0.06055	0.66737		Olfr365	olfactory receptor 365
10455824	7.03701	6.8627	6.59751	6.90687	6.82087	6.46287	7.37321	6.94043	7.16978	6.76536		0.28089	6.89366	0.0716961	0.681943		Gm10536	predicted gene 10536
10565501	7.44917	8.22292	7.47055	7.81687	8.17463	7.93268	7.97659	8.29447	8.13485	8.09518		0.280804	7.95679	0.114966	0.722401		Ccdc83	coiled-coil domain containing 83
10445172	8.64775	8.64173	8.57578	8.55032	8.62562	8.46701	8.95245	8.94152	8.93235	8.63392		0.280359	8.69684	0.00396677	0.43378		Olfr130	olfactory receptor 130
10423629	7.01054	6.78801	6.82273	6.8249	6.45423	6.43754	6.91174	6.90185	7.14792	7.0518		0.280335	6.83513	0.0397259	0.616575		Pop1	processing of precursor 1, ribonuclease P/MRP family, (S. cerevisiae)
10347772	6.2947	6.37129	6.19139	6.31458	6.16794	6.01003	6.72648	6.5671	6.41128	6.31586		0.280192	6.33706	0.0152276	0.505609		Gm10555	predicted gene 10555
10374840	6.58657	6.4933	5.65172	5.99535	6.23564	5.78705	6.53872	6.51772	6.32837	6.23562		0.280168	6.23701	0.156528	0.752708		---	---
10412882	6.04687	6.25551	6.55905	6.47664	5.70086	5.67479	6.05694	6.51418	6.47714	6.54823		0.280167	6.23102	0.177505	0.763958		Thrb	thyroid hormone receptor beta
10515519	10.5422	10.5227	10.5909	10.6055	10.5675	10.6226	10.8118	10.8962	10.8368	10.8763		0.280052	10.6873	0.000163611	0.149163		Atp6v0b	ATPase, H+ transporting, lysosomal V0 subunit B
10360415	6.88711	7.34663	6.86357	7.09885	7.14839	6.97489	7.37999	7.45022	7.24845	7.25447		0.280043	7.16526	0.0176666	0.516219		Grem2	gremlin 2 homolog, cysteine knot superfamily (Xenopus laevis)
10566161	7.15527	7.22883	7.25975	7.16649	6.68262	7.48237	7.51383	7.3872	7.5851	7.28335		0.279813	7.27448	0.0637023	0.671567		Trim68	tripartite motif-containing 68
10543591	6.57888	6.89118	6.4623	6.49007	6.27946	6.41493	6.93443	6.68444	6.73351	6.84468		0.279797	6.63139	0.0287512	0.579432		Opn1sw	opsin 1 (cone pigments), short-wave-sensitive (color blindness, tritan)
10456405	6.91125	7.10279	6.82055	6.95302	5.86318	6.50149	7.09173	6.66594	6.9555	7.17407		0.279763	6.80395	0.236553	0.803552		Slmo1	slowmo homolog 1 (Drosophila)
10404472	5.95319	5.90144	5.49979	6.05721	5.98491	5.6955	6.40884	6.26314	5.95613	5.88537		0.279695	5.96055	0.065341	0.672893		Serpinb9g	serine (or cysteine) peptidase inhibitor, clade B, member 9g
10503341	6.39531	5.71883	5.10532	5.32092	5.46443	5.18761	6.04043	5.63789	5.81439	5.75375		0.279543	5.64389	0.244335	0.806647		Cdh17	cadherin 17
10478922	4.858	5.42306	4.74705	5.87916	4.89381	4.71986	5.83065	5.07265	5.16181	5.40021		0.279507	5.19863	0.278749	0.823697		---	---
10497960	5.52195	5.34839	4.90094	5.70777	5.2776	5.46912	5.84924	5.57429	5.6779	5.50016		0.279432	5.48273	0.0752261	0.685515		1700034I23Rik	RIKEN cDNA 1700034I23 gene
10404487	6.43014	6.99863	6.37264	7.05387	7.04934	6.77431	6.9204	6.95874	7.16372	7.1941		0.279419	6.89159	0.099988	0.710614		Serpinb6d	serine (or cysteine) peptidase inhibitor, clade B, member 6d
10573281	6.26468	6.13712	6.13719	6.70372	6.9854	6.68337	6.63509	6.98482	6.75902	6.67963		0.279395	6.597	0.138887	0.733534		1700067K01Rik	RIKEN cDNA 1700067K01 gene
10554063	6.37584	6.3399	6.80556	6.04793	6.08807	6.02128	6.75587	6.39625	6.82996	6.25433		0.27934	6.3915	0.133579	0.730736		Adamts17	a disintegrin-like and metallopeptidase (reprolysin type) with thrombospondin type 1 motif, 17
10408113	9.21637	9.22395	8.86887	9.15758	9.11338	9.12994	9.48519	9.42575	9.327	9.35196		0.279127	9.23	0.00451182	0.436076		Hist1h4i	histone cluster 1, H4i
10489562	7.16915	7.42396	7.07181	7.13344	6.90073	6.57659	7.75112	7.05136	7.5231	6.97334		0.278784	7.15746	0.168745	0.760013		1700020C07Rik	RIKEN cDNA 1700020C07 gene
10458478	7.00622	6.95665	5.97437	6.47551	6.46556	6.07042	6.62936	6.74137	7.02984	6.68028		0.278759	6.60296	0.209791	0.787331		Fchsd1	FCH and double SH3 domains 1
10485794	7.72108	7.95074	7.44845	7.73392	7.64348	7.33512	7.9284	7.92087	7.95168	7.86915		0.278724	7.75029	0.0277557	0.571991		Olfr1305	olfactory receptor 1305
10432897	6.07444	6.56083	5.85923	6.10053	6.48349	6.09205	6.36319	6.65515	6.17983	6.69706		0.278713	6.30658	0.101509	0.710614		Krt79	keratin 79
10392464	7.62683	7.36195	7.5866	7.47748	7.36818	7.30635	7.89618	7.61645	7.71905	7.70117		0.278648	7.56602	0.00747285	0.466148		Fam20a	family with sequence similarity 20, member A
10463737	8.0931	8.34713	8.58865	8.12971	8.08762	6.83714	8.33045	8.51784	8.30155	8.01981		0.278523	8.1253	0.353534	0.858416		Ina	internexin neuronal intermediate filament protein, alpha
10597134	6.66566	7.10334	6.44707	6.96988	7.17759	6.77659	7.04165	7.02323	7.36266	7.11296		0.278434	6.96806	0.0802612	0.692817		Scap	SREBF chaperone
10605501	6.49915	6.19265	5.34702	5.58204	5.9274	5.87766	6.52237	5.92508	6.23125	6.05213		0.27839	6.01567	0.21634	0.792792		---	---
10422022	6.82652	7.01767	6.96277	6.89855	6.92936	6.88796	7.23513	7.07991	7.36023	7.12013		0.27838	7.03182	0.00216621	0.382189		Gm10843	predicted gene 10843
10447904	7.32777	7.65605	7.37982	7.62824	7.20864	7.4695	7.66164	7.73597	7.79655	7.69799		0.278033	7.55622	0.0125605	0.50268		Unc93a	unc-93 homolog A (C. elegans)
10598789	5.30903	5.83566	4.73467	5.68665	5.14238	4.8217	5.59678	5.17457	5.68041	5.68037		0.278021	5.36622	0.239241	0.805148		---	---
10408220	8.84249	8.67169	8.77654	8.77784	8.72755	8.61085	9.1297	9.03153	8.99238	8.89615		0.277943	8.84567	0.00179062	0.367295		Hist1h2ac	histone cluster 1, H2ac
10605252	6.36088	6.47552	6.19366	6.40322	6.55456	6.41761	6.65762	6.71751	6.78613	6.55367		0.277822	6.51204	0.00492596	0.436076		Tex28	testis expressed 28
10441588	5.91969	5.92401	5.6898	6.26983	5.51947	5.62218	6.44093	5.72083	6.40314	5.84277		0.277752	5.93526	0.16124	0.75561		Tcp10b	t-complex protein 10b
10473460	7.51469	7.68336	7.23049	7.63019	7.29648	7.42192	8.01975	7.63876	7.71787	7.58559		0.277639	7.57391	0.0349328	0.604605		Olfr1013	olfactory receptor 1013
10566477	7.12906	7.22065	6.8142	7.1506	7.11336	6.96464	7.54872	7.16205	7.30031	7.36085		0.277562	7.17644	0.016994	0.512939		Hpx	hemopexin
10545187	7.04682	7.09277	6.6241	6.93605	6.65406	6.66494	7.7412	6.88332	7.11194	6.71886		0.277374	6.94741	0.171434	0.76139		Gm1502	predicted gene 1502
10576049	6.00754	6.3354	6.0606	6.18717	6.14231	6.25809	6.75437	6.31172	6.77774	5.92628		0.277345	6.27612	0.108683	0.717755		Foxf1a	forkhead box F1a
10491897	6.13729	6.50096	6.42165	6.33541	6.3076	6.53384	6.83566	6.36453	6.76992	6.63002		0.277241	6.48369	0.0265805	0.569463		---	---
10490150	7.14215	7.66509	7.0535	7.52077	7.27058	7.66592	7.58866	7.66805	7.73491	7.66188		0.277037	7.49715	0.0578404	0.658077		Zbp1	Z-DNA binding protein 1
10539517	7.86513	8.12213	7.79039	7.93015	7.96384	8.12316	8.05882	8.30968	8.2792	8.32356		0.277017	8.07661	0.00910097	0.472911		Dysf	dysferlin
10459799	6.45357	6.8404	6.54753	6.79629	6.86249	6.30517	6.72797	7.14362	6.96079	6.81257		0.276994	6.74504	0.05803	0.658651		1700003O11Rik	RIKEN cDNA 1700003O11 gene
10564375	5.29009	6.42169	5.29136	5.82368	4.99976	5.36158	5.83131	5.65159	6.14505	5.60539		0.276976	5.64215	0.291922	0.831237		---	---
10533237	6.29117	5.57911	5.58961	5.65975	5.91782	5.52993	5.88773	6.03381	6.21443	6.01655		0.276898	5.87199	0.0882104	0.698221		Oas1c	2'-5' oligoadenylate synthetase 1C
10504757	7.02275	7.76594	7.30982	7.60775	7.20357	7.60166	7.72696	7.5389	7.87768	7.63819		0.27685	7.52932	0.083269	0.695857		BC005685	cDNA sequence BC005685
10605662	6.37289	6.74197	5.76301	6.42085	5.63945	5.48953	6.76136	6.06933	6.36718	6.19409		0.276706	6.18197	0.302657	0.835516		Gm5072	predicted gene 5072
10372557	6.46525	6.311	5.88227	5.91697	6.05749	5.76746	6.65966	6.24801	6.22781	6.2382		0.27668	6.17741	0.0915807	0.701805		Gm239	predicted gene 239
10526614	7.14348	7.27367	7.33287	6.93114	6.92414	7.08394	7.45135	7.35811	7.33665	7.41929		0.276476	7.22546	0.0114587	0.493014		Actl6b	actin-like 6B
10601298	6.71744	6.3109	4.8514	6.33954	5.77468	5.98983	6.34616	6.24583	6.33906	6.16395		0.276448	6.10788	0.372494	0.866169		Cdx4	caudal type homeobox 4
10542834	6.55135	6.85227	6.34998	6.8148	6.42085	6.05626	6.93885	6.49384	6.91895	6.7843		0.276401	6.61814	0.112266	0.719824		Gm5887	predicted gene 5887
10575227	6.84594	7.05753	6.46887	7.25796	6.81804	7.01703	7.06369	7.08179	7.14311	7.46015		0.276291	7.02141	0.0831746	0.695857		Pmfbp1	polyamine modulated factor 1 binding protein 1
10482484	5.62338	5.52231	5.34802	5.543	5.24263	4.54502	5.58798	5.78808	5.7261	5.21899		0.276224	5.41455	0.205718	0.785579		---	---
10379524	6.74601	6.95541	6.57015	6.14502	6.32938	6.28298	7.2625	6.5764	7.1246	6.15933		0.275883	6.61518	0.256631	0.813517		Ccl11	chemokine (C-C motif) ligand 11
10567735	7.39523	7.62146	7.31488	7.86648	7.38814	6.98673	7.83386	7.54943	7.83758	7.59766		0.275811	7.53914	0.0954975	0.706883		---	---
10384154	6.76294	6.33592	6.48819	6.95237	6.23723	5.96707	6.88081	6.91186	6.8732	6.26643		0.275789	6.5676	0.196162	0.779069		Myo1g	myosin IG
10399632	7.44412	7.1737	7.19904	7.39975	7.03191	7.1226	7.69382	7.25035	7.62165	7.44956		0.275327	7.33865	0.0296274	0.582282		F630048H11Rik	RIKEN cDNA F630048H11 gene
10410644	7.77133	8.16119	7.83514	7.93489	7.82311	7.76086	8.17633	8.17298	8.1069	8.16864		0.275126	7.99114	0.00672705	0.456266		Zfp72	zinc finger protein 72
10532534	7.00329	7.08188	7.12876	6.87009	7.11879	6.92835	7.26215	7.23939	7.30467	7.38155		0.275084	7.13189	0.00227107	0.382189		Gm6583	predicted gene 6583
10521243	6.80481	6.61793	6.58657	6.61583	6.32262	6.5566	7.26536	6.63401	6.88149	6.65567		0.275071	6.69409	0.061701	0.667439		Grk4	G protein-coupled receptor kinase 4
10497372	5.93292	6.26239	6.22695	5.77467	5.51414	5.85135	6.35029	6.22773	6.27162	5.95882		0.275044	6.03709	0.0907416	0.701479		Gm5150	predicted gene 5150
10433073	5.60172	6.10899	5.48891	5.51297	5.93036	5.44749	6.03663	5.96929	6.01246	5.80849		0.274976	5.79173	0.0683609	0.674918		Gm10831	predicted gene 10831
10480286	6.15231	6.27678	6.13897	6.00668	5.83756	5.85983	5.90874	6.66565	6.50679	6.19985		0.274903	6.15532	0.0914847	0.701805		Nebl	nebulette
10392822	5.49522	5.11642	5.40631	5.77763	4.96567	4.73264	5.59232	5.50655	5.21188	5.78474		0.274888	5.35894	0.190182	0.773583		---	---
10456021	7.74516	7.53341	7.79436	7.71423	7.46719	7.86177	8.00798	7.87556	8.12785	7.83208		0.274846	7.79596	0.0149424	0.505609		Camk2a	calcium/calmodulin-dependent protein kinase II alpha
10355836	5.19925	6.1462	5.92149	5.76377	5.54798	5.99086	6.2071	6.36445	5.70083	5.87322		0.274808	5.87151	0.182524	0.769244		Resp18	regulated endocrine-specific protein 18
10362581	7.77715	8.14562	7.54942	7.60799	7.77254	7.72009	8.15263	8.19482	8.09673	7.70301		0.274664	7.872	0.0604642	0.66737		Tube1	epsilon-tubulin 1
10442127	6.10627	6.3918	5.58112	5.91879	5.85305	6.08468	6.18717	6.31983	6.5287	6.02001		0.274641	6.09914	0.0977175	0.708781		---	---
10388292	7.35112	7.28838	7.31473	7.35491	7.39641	7.17713	7.73239	7.64623	7.5986	7.37635		0.274614	7.42362	0.00479265	0.436076		Olfr394	olfactory receptor 394
10445117	7.75849	7.6162	7.46018	7.79171	7.15125	7.37332	8.0302	7.98294	7.73893	7.44708		0.274595	7.63503	0.0983035	0.710072		Olfr96	olfactory receptor 96
10496504	7.11583	7.10385	6.90894	7.21661	6.73508	6.65008	7.29684	7.04669	7.33822	7.23685		0.274587	7.0649	0.0448511	0.629898		B930007M17Rik	RIKEN cDNA B930007M17 gene
10397153	5.78726	5.83938	6.03353	6.0546	5.69539	6.13816	5.97469	5.96056	6.35464	6.50654		0.274386	6.03448	0.0626182	0.669486		Acot4	acyl-CoA thioesterase 4
10422944	8.20065	8.30179	8.30724	8.22517	8.079	8.28765	8.63723	8.60456	8.31503	8.4742		0.274172	8.34325	0.0052596	0.436076		---	---
10514930	7.47651	7.7725	7.30549	7.57445	7.22985	7.30159	7.60384	7.9071	7.7202	7.63913		0.27417	7.55307	0.034657	0.604605		---	---
10474511	6.84386	6.88708	6.43145	6.33938	6.22346	6.06029	6.85954	6.73282	6.64413	6.71712		0.274149	6.57391	0.11673	0.723048		Olfr1300-ps1	olfactory receptor 1300, pseudogene 1
10546180	6.5191	5.88908	5.60632	5.74726	6.0197	6.128	6.72607	5.87762	6.36574	6.066		0.273949	6.09449	0.197689	0.779137		Gm839	predicted gene 839
10555935	6.49596	6.79934	6.60955	6.72249	7.12626	6.71947	6.86873	6.87172	7.05806	7.27882		0.273821	6.85504	0.0537822	0.646239		Cckbr	cholecystokinin B receptor
10499954	7.55064	6.8727	7.50777	7.73127	7.11466	6.97525	7.59422	7.39508	7.57751	7.69575		0.27359	7.40149	0.136669	0.733116		Lce1m	late cornified envelope 1M
10453499	7.06581	7.32906	6.57117	6.89	7.05373	6.89722	7.1995	7.2404	7.401	7.12465		0.273555	7.07725	0.0574772	0.656539		Fshr	follicle stimulating hormone receptor
10484547	8.9775	8.86121	8.6348	8.96588	8.53897	8.98676	9.16776	8.98844	9.17329	9.07475		0.273538	8.93694	0.0228811	0.547852		Olfr1016	olfactory receptor 1016
10601385	6.41727	6.62655	5.83216	6.44194	6.7265	6.09746	6.32794	6.47427	7.08912	6.63036		0.273445	6.46636	0.190044	0.7734		Tlr13	toll-like receptor 13
10482766	10.5661	10.3636	10.4127	10.4667	10.2989	10.3394	10.7417	10.6625	10.644	10.6769		0.273404	10.5172	0.00143515	0.36269		Rprm	reprimo, TP53 dependent G2 arrest mediator candidate
10375396	8.11592	8.42352	8.12382	8.37985	8.12083	8.21921	8.49016	8.66411	8.33092	8.53037		0.273363	8.33987	0.0120966	0.500683		Sox30	SRY-box containing gene 30
10358224	7.47331	7.90049	7.72366	7.7474	7.48405	7.44589	7.84029	8.07323	7.67707	8.01794		0.272998	7.73833	0.0367826	0.609953		Ptprc	protein tyrosine phosphatase, receptor type, C
10353672	5.89308	6.49101	5.89249	6.17942	6.09902	5.34253	6.13913	6.38976	6.22873	6.26598		0.272979	6.09211	0.163584	0.756873		---	---
10601764	5.32988	6.05321	5.18508	5.83394	5.89533	5.73486	5.46022	5.99727	6.27428	6.04725		0.272705	5.78113	0.201233	0.781374		---	---
10493189	6.65734	7.11145	6.75782	6.64767	6.83442	6.77479	7.02907	7.15104	6.93617	7.16342		0.272677	6.90632	0.0168104	0.512456		Mef2d	myocyte enhancer factor 2D
10426304	6.08106	6.11638	5.55363	5.92718	6.34729	5.84896	6.5903	6.06849	6.1972	6.15018		0.27246	6.08807	0.103614	0.712728		---	---
10415723	7.03093	6.89751	6.9439	6.97505	6.56231	6.65538	7.3113	6.96923	7.20731	6.97843		0.272388	6.95313	0.0357369	0.607847		---	---
10507334	7.57709	7.49162	7.70699	7.49362	7.36224	7.41585	7.78841	7.98017	7.69755	7.65461		0.272285	7.61681	0.00995468	0.483448		Ccdc163	coiled-coil domain containing 163
10573747	6.95295	6.69136	6.2849	6.87561	6.30555	6.31005	7.13358	6.65905	6.66989	6.90686		0.272274	6.67898	0.129521	0.730088		Adcy7	adenylate cyclase 7
10409365	6.12502	6.9809	6.74449	6.72868	6.62368	6.44554	7.22276	6.76475	6.76345	6.76888		0.271907	6.71681	0.120462	0.72746		Gprin1	G protein-regulated inducer of neurite outgrowth 1
10414470	5.2263	5.35862	4.87654	5.56029	4.46012	5.22358	5.79364	5.21638	5.37631	5.16974		0.271441	5.22615	0.218307	0.794134		Tlr11	toll-like receptor 11
10419454	7.5099	7.56674	7.58153	7.8243	7.08921	7.65039	7.8727	7.72565	7.6298	8.00541		0.271377	7.64556	0.0656806	0.672893		Olfr735	olfactory receptor 735
10453688	5.85235	6.22448	5.99241	5.9739	6.00832	5.94994	6.56952	6.15241	6.22019	6.14427		0.271365	6.10878	0.0207912	0.536079		---	---
10480862	6.28341	6.37159	6.52871	6.20443	6.40161	6.54367	6.99873	6.48733	6.74984	6.40434		0.271156	6.49736	0.046425	0.631768		Glt6d1	glycosyltransferase 6 domain containing 1
10451670	6.37911	6.40592	5.81999	6.45063	6.23434	4.78771	6.49071	5.92904	6.3597	6.35689		0.271132	6.1214	0.394542	0.873905		Tspo2	translocator protein 2
10459475	5.29123	6.10098	6.00818	6.08133	6.08781	5.64661	6.26432	6.08208	6.03935	6.17604		0.27109	5.97779	0.11906	0.726052		Cplx4	complexin 4
10563387	6.23462	6.31141	6.20571	6.50222	6.80343	5.57092	6.95294	6.29119	6.32527	6.59998		0.270963	6.37977	0.239991	0.805165		Gm5897	predicted gene 5897
10508488	6.10866	6.27522	6.39067	6.38764	5.94399	4.30605	6.56357	5.30288	6.43315	6.39228		0.270931	6.01041	0.529804	0.917151		---	---
10563734	6.31051	6.19146	5.59326	6.46274	5.95081	5.17873	6.63161	6.16867	6.01064	6.06431		0.270889	6.05627	0.291129	0.83066		Mrgpra4	MAS-related GPR, member A4
10471753	6.64413	6.54835	6.08761	6.26494	6.0454	6.32102	6.97211	6.99444	6.38443	6.00683		0.27088	6.42692	0.213533	0.790104		Olfr347	olfactory receptor 347
10469577	6.99502	7.26442	6.74334	6.99139	6.69701	6.90528	7.30986	7.16572	7.26902	7.06933		0.270742	7.04104	0.0313589	0.593532		Gm16495	predicted gene 16495
10544841	6.2991	6.00911	6.10931	6.63989	6.39485	6.38103	6.47377	6.73808	6.58634	6.50696		0.270738	6.41384	0.0432434	0.625583		Cpvl	carboxypeptidase, vitellogenic-like
10587655	9.10655	9.12791	9.09124	9.24117	9.03797	8.24881	9.09796	9.30075	9.26921	9.31717		0.270662	9.08387	0.146952	0.740324		4930422I07Rik	RIKEN cDNA 4930422I07 gene
10416251	7.69857	7.82458	7.63487	7.95659	7.63058	7.85674	8.08593	7.97033	8.12527	7.96853		0.270526	7.8752	0.00626598	0.450874		Egr3	early growth response 3
10471567	6.75753	6.84622	6.47496	6.47735	5.99301	6.27834	7.12039	6.41353	6.96826	6.46462		0.270463	6.57942	0.1898	0.772941		C130021I20Rik	Riken cDNA C130021I20 gene
10427671	9.04889	9.03509	8.9836	8.92122	9.02466	9.0461	9.25926	9.32725	9.34557	9.18884		0.270301	9.11805	0.000548272	0.274568		Spef2	sperm flagellar 2
10484708	5.83635	5.86828	5.45221	5.91958	5.6456	5.65705	6.28331	6.19885	5.88637	5.63173		0.270221	5.83793	0.0783475	0.689237		Olfr1160	olfactory receptor 1160
10362450	6.82336	6.68642	6.4067	6.30137	6.44866	6.41111	6.99825	6.58233	6.96809	6.5837		0.270153	6.621	0.0603673	0.66737		Trdn	triadin
10484642	6.76607	7.07783	6.39329	6.93762	6.59364	6.38113	6.73565	7.43286	6.923	6.75529		0.270104	6.79964	0.157674	0.753344		Olfr1100	olfactory receptor 1100
10593767	6.50255	6.13347	6.05907	6.33645	5.66423	5.98424	6.51953	5.9958	6.59906	6.41931		0.270086	6.22137	0.135793	0.73244		Chrnb4	cholinergic receptor, nicotinic, beta polypeptide 4
10594971	6.69513	7.21877	6.52456	6.86271	7.32165	7.00001	7.08154	7.51084	7.19954	7.03675		0.270029	7.04515	0.126331	0.730088		Unc13c	unc-13 homolog C (C. elegans)
10375261	5.70868	6.285	5.84234	5.67875	5.13829	4.89667	5.80781	5.69625	5.60346	6.33906		0.270025	5.69963	0.31712	0.842167		Gabrb2	gamma-aminobutyric acid (GABA) A receptor, subunit beta 2
10395389	8.39461	8.51687	8.06418	8.4035	8.39032	8.29135	8.54383	8.70618	8.71164	8.4915		0.269816	8.4514	0.0137123	0.50268		Sostdc1	sclerostin domain containing 1
10397440	6.05501	6.45872	5.56009	6.03634	6.09435	5.85701	6.55749	6.07277	6.41456	6.07536		0.269791	6.11817	0.130363	0.730736		Esrrb	estrogen related receptor, beta
10414805	7.64918	7.92319	7.14658	7.84018	7.03187	7.49025	7.82129	7.64897	7.92776	7.73521		0.269764	7.62145	0.152107	0.746004		Trav13d-4	T cell receptor alpha variable 13D-4
10492442	5.8622	6.30279	6.42569	6.44043	6.09579	5.97793	6.48849	6.45388	6.3575	6.5154		0.26968	6.29201	0.047221	0.632865		Lekr1	leucine, glutamate and lysine rich 1
10373678	7.61714	7.73314	7.16639	7.71198	7.3802	7.6181	7.95717	7.90474	7.79366	7.57425		0.269629	7.64568	0.0535638	0.646239		Olfr827	olfactory receptor 827
10537831	5.09523	5.52447	4.99524	5.63322	4.77475	4.16756	5.35857	5.06677	5.47176	5.30785		0.269495	5.13954	0.308183	0.839535		Olfr47	olfactory receptor 47
10408585	5.91387	6.8011	6.08903	6.54748	6.46642	6.1935	6.61916	6.46538	6.90766	6.42649		0.269436	6.44301	0.147064	0.740324		Serpinb6e	serine (or cysteine) peptidase inhibitor, clade B, member 6e
10425263	7.01461	7.07929	6.75127	7.23452	6.73828	6.39073	7.281	6.97923	7.24648	7.04243		0.269169	6.97578	0.106879	0.717755		Gm10864	predicted gene 10864
10497381	7.21362	7.35239	7.23159	7.50258	7.41322	7.42216	7.32906	7.75523	7.54939	7.8663		0.269068	7.46355	0.0295876	0.582282		Cyp7b1	cytochrome P450, family 7, subfamily b, polypeptide 1
10604499	7.13484	7.44934	7.14068	7.2724	7.28839	7.074	7.36783	7.41207	7.51687	7.68593		0.269067	7.33423	0.0134636	0.50268		Olfr1323	olfactory receptor 1323
10484691	6.90097	7.22044	6.79132	7.25328	6.82273	6.89123	7.37917	7.10106	7.16913	7.34493		0.268576	7.08743	0.0365311	0.609233		Olfr1138	olfactory receptor 1138
10429295	6.22857	6.02673	5.83309	5.64998	5.84972	6.14643	6.14444	6.22328	6.12707	6.40226		0.268508	6.06316	0.0420195	0.624887		Kcnk9	potassium channel, subfamily K, member 9
10555262	6.68758	6.25023	6.44145	6.4035	6.75394	6.3501	7.12638	6.63837	6.68351	6.55014		0.268465	6.58852	0.0715796	0.681943		Xrra1	X-ray radiation resistance associated 1
10367479	7.82746	7.73094	7.84468	8.12321	7.87123	7.86355	8.17362	8.18421	8.07223	8.15066		0.268334	7.98418	0.00495282	0.436076		Olfr775	olfactory receptor 775
10598796	6.01475	6.8205	5.78832	6.47537	5.11554	5.82654	6.82731	5.86895	6.3413	6.06286		0.268265	6.11414	0.402171	0.878113		Dusp21	dual specificity phosphatase 21
10600825	6.88938	6.97813	6.80154	7.10337	6.74855	7.2408	7.33099	7.0377	7.13608	7.40944		0.268258	7.0676	0.0370471	0.609953		Zc3h12b	zinc finger CCCH-type containing 12B
10536752	7.15349	6.80727	6.90764	7.32674	6.91895	6.25981	7.41458	7.02747	7.28261	6.93083		0.268221	7.00294	0.18118	0.767455		Fscn3	fascin homolog 3, actin-bundling protein, testicular (Strongylocentrotus purpuratus)
10487785	7.18294	7.42516	7.16654	7.10549	6.87176	7.18962	7.6722	7.24819	7.55262	7.22712		0.268115	7.26416	0.0480841	0.635323		A730017L22Rik	RIKEN cDNA A730017L22 gene
10462702	7.38346	7.70277	7.57803	7.7249	7.90289	7.82798	8.07129	8.16488	7.76182	7.81989		0.267795	7.79379	0.0430377	0.625343		Hectd2	HECT domain containing 2
10452427	7.35306	7.42887	7.15756	7.11759	6.95745	7.13208	7.65058	7.31318	7.42283	7.44809		0.267571	7.29813	0.024254	0.557089		---	---
10409208	5.98499	5.84616	5.39156	5.42155	5.01217	4.65601	5.9942	5.72513	5.82538	5.06715		0.267557	5.49243	0.343105	0.852785		Gm906	predicted gene 906
10553334	5.98635	6.19841	5.29969	5.73041	4.75663	5.59	5.67018	5.90534	6.29075	5.57819		0.267534	5.7006	0.328438	0.847954		Mrgprb8	MAS-related GPR, member B8
10434754	7.14077	7.21646	6.15848	6.79562	6.79913	6.88917	7.11542	7.01638	7.01694	7.25439		0.267512	6.94028	0.164498	0.756873		BC106179	cDNA sequence BC106179
10348590	7.57427	7.66092	7.35623	7.6603	7.72166	7.70081	7.59882	7.87388	8.02611	8.01955		0.267226	7.71926	0.0254283	0.563749		Fam132b	family with sequence similarity 132, member B
10556149	6.49332	6.83294	5.97927	6.43863	6.92829	6.57111	6.56786	6.83927	6.84539	6.97873		0.267221	6.64748	0.143184	0.738195		Olfr503	olfactory receptor 503
10447108	6.79878	7.29846	7.16702	6.79241	7.10469	6.70892	7.3349	7.02863	7.26796	7.35043		0.267099	7.08522	0.0635169	0.670892		Arhgef33	Rho guanine nucleotide exchange factor (GEF) 33
10415604	7.4325	7.68918	7.35922	7.65256	7.7368	7.30014	7.87029	7.68657	7.82557	7.79933		0.267038	7.63521	0.0215018	0.541751		Gjb2	gap junction protein, beta 2
10554129	6.08388	6.61341	5.92037	6.78726	6.1487	6.05126	6.44234	6.55885	6.60238	6.53448		0.267032	6.37429	0.134347	0.73244		B130024G19Rik	RIKEN cDNA B130024G19 gene
10540231	5.9447	6.0904	6.37686	6.15343	5.68923	5.92161	6.30423	6.23504	6.40473	6.24153		0.267011	6.13618	0.0455171	0.63025		---	---
10390869	6.0642	6.89014	6.34488	6.52747	6.59111	6.54743	6.67306	6.69136	6.92	6.76042		0.267006	6.60101	0.0788978	0.690343		Krt39	keratin 39
10566079	7.59233	7.71707	7.68089	7.59683	7.43166	7.63643	8.05163	7.81438	7.79535	7.8434		0.266989	7.716	0.00492487	0.436076		Art5	ADP-ribosyltransferase 5
10400170	7.39443	7.40506	7.62025	7.39012	7.19509	7.47536	7.71661	7.59693	7.76822	7.63916		0.266844	7.52012	0.00750989	0.466245		Prkd1	protein kinase D1
10578021	6.42114	6.72481	6.39542	6.33776	6.14273	5.27985	6.65211	6.27199	6.69807	6.31289		0.266815	6.32368	0.29245	0.831237		---	---
10424077	7.48804	7.84366	7.68927	7.54647	7.32664	7.45076	7.93347	7.72448	7.95115	7.68799		0.266801	7.66419	0.0288282	0.579432		Utp23	UTP23, small subunit (SSU) processome component, homolog (yeast)
10503992	5.32546	5.68257	5.65567	4.95322	5.33229	5.13931	5.85394	5.23526	5.8523	5.51662		0.266443	5.45466	0.149466	0.743947		Tmem215	transmembrane protein 215
10387651	6.42226	6.186	6.32141	6.87218	5.92073	6.62532	6.27031	6.76694	7.05652	6.53721		0.266431	6.49789	0.201141	0.781272		4933402P03Rik	RIKEN cDNA 4933402P03 gene
10475544	7.83676	8.06848	8.00857	7.79082	7.79069	8.08246	8.31041	8.09673	8.27949	8.09761		0.266427	8.0362	0.010935	0.491849		Sema6d	sema domain, transmembrane domain (TM), and cytoplasmic domain, (semaphorin) 6D
10606178	11.8036	11.6948	11.8069	0	3.39881	2.20856	11.9197	11.8099	4.61114	0		0.266426	6.92534	0.935591	0.992051		Xist	inactive X specific transcripts
10568733	5.98788	6.68403	6.27112	6.1999	5.8347	6.17894	6.66512	6.10877	6.61716	6.4453		0.266323	6.29929	0.132552	0.730736		Gm10579	predicted gene 10579
10569958	7.04026	7.06775	7.47162	7.27245	7.02683	7.35017	7.57994	7.43957	7.40562	7.45923		0.266246	7.31135	0.0215282	0.541751		Ccl25	chemokine (C-C motif) ligand 25
10427655	9.07617	9.132	9.12167	9.19002	9.25853	9.31972	9.48182	9.4805	9.45648	9.3779		0.266157	9.28948	0.00154896	0.366707		Spef2	sperm flagellar 2
10574033	9.95582	9.86363	9.90692	9.9856	9.70351	9.75638	10.1329	10.0816	10.147	10.1507		0.266072	9.9684	0.00260077	0.394796		Nup93	nucleoporin 93
10575380	7.47193	7.49965	7.77211	7.38283	7.52481	7.26273	7.87805	7.73962	7.78504	7.60412		0.266028	7.59209	0.0198356	0.533693		Hydin	hydrocephalus inducing
10351182	7.18724	7.45155	7.33021	7.41251	6.95162	7.01034	7.60989	7.18131	7.59079	7.5774		0.265939	7.33028	0.0609688	0.66737		Sele	selectin, endothelial cell
10412699	6.87712	6.69586	6.31049	6.84003	6.36838	6.51975	6.90353	6.94652	7.14455	6.47503		0.265469	6.70812	0.111344	0.718241		Gm10404	predicted gene 10404
10418846	7.6296	8.1855	8.02271	8.17822	8.04449	8.05374	8.23714	8.3099	8.29401	8.29696		0.26546	8.12523	0.0258149	0.564498		3425401B19Rik	RIKEN cDNA 3425401B19 gene
10415778	6.34739	6.71917	6.4162	6.82716	6.39248	6.14075	6.9733	6.4125	7.05252	6.51795		0.265209	6.57994	0.139898	0.73442		Arl11	ADP-ribosylation factor-like 11
10392815	6.68985	6.7071	6.51099	6.54923	6.33171	6.58756	6.84268	6.60913	6.93174	6.92777		0.265088	6.66878	0.0160484	0.512051		AF251705	cDNA sequence AF251705
10564525	4.80914	5.48656	4.7294	5.88695	5.30303	3.82656	5.00141	5.55907	5.33996	5.18755		0.265059	5.11296	0.450674	0.895998		---	---
10551462	5.38522	5.53986	5.41053	5.75227	4.44865	5.08305	5.88687	5.5646	5.68157	5.00602		0.264834	5.37586	0.310799	0.840096		---	---
10484606	4.96158	5.87377	5.41133	5.55524	4.97002	5.49015	5.61107	5.74369	5.70707	5.50552		0.264825	5.48294	0.149359	0.743947		Olfr1066	olfactory receptor 1066
10419450	9.48331	9.36586	9.15453	9.414	9.2035	9.36842	9.60867	9.67966	9.60713	9.48995		0.264752	9.4375	0.0059892	0.44932		Olfr733	olfactory receptor 733
10485633	7.14926	7.31497	7.54657	7.33923	7.24868	7.42831	7.65881	7.51854	7.60687	7.62611		0.264749	7.44374	0.0069938	0.460503		Gm10796	predicted gene 10796
10448117	5.9897	6.78488	5.93411	6.35759	5.46711	5.88381	6.4729	6.28371	6.19114	6.38872		0.264585	6.17537	0.239942	0.805165		Has1	hyaluronan synthase1
10541910	7.44336	7.72933	7.72523	7.81012	7.54412	7.3407	7.71888	7.71415	8.06845	7.95088		0.264277	7.70452	0.039799	0.616575		Vwf	Von Willebrand factor homolog
10563740	5.86233	6.16019	5.75335	6.13123	5.61065	5.5033	6.02158	5.98808	6.26922	6.12555		0.264263	5.94255	0.0798875	0.6926		Mrgprx1	MAS-related GPR, member X1
10491751	4.85195	5.49481	5.3132	4.98057	5.17981	5.67963	5.27301	5.67323	5.62514	5.48556		0.264239	5.35569	0.127971	0.730088		---	---
10421029	7.03818	6.92437	6.85786	7.02294	6.69675	6.84185	7.44094	7.37732	7.12178	6.70439		0.264115	7.00264	0.0820815	0.694052		Cdca2	cell division cycle associated 2
10436636	10.5054	10.5335	10.4822	10.5176	10.4752	10.4888	10.8242	10.7903	10.7103	10.7335		0.264087	10.6061	0.000243121	0.199609		Ncam2	neural cell adhesion molecule 2
10379727	7.26939	7.02905	7.17205	7.1528	7.22222	7.64775	7.23402	7.50391	7.49905	7.81487		0.264084	7.35451	0.0754258	0.685568		Gm11428	predicted gene 11428
10455080	8.00874	8.07427	7.82291	8.01547	7.96328	7.8967	8.40217	8.15122	8.3035	8.05323		0.263966	8.06915	0.0080933	0.467952		Pcdhb9	protocadherin beta 9
10387638	5.48775	6.39982	6.82358	6.5751	6.30639	6.54398	6.57045	6.67307	6.27622	6.95998		0.263824	6.46163	0.284625	0.82789		Fgf11	fibroblast growth factor 11
10514088	7.92796	7.98863	8.05464	8.11435	7.82189	8.08818	8.41913	8.21327	8.19303	8.22677		0.263774	8.10478	0.00555584	0.438985		Frem1	Fras1 related extracellular matrix protein 1
10347058	6.1089	6.56683	6.69715	6.6942	6.85277	6.15413	6.83941	7.12713	6.57999	6.55783		0.263763	6.61783	0.157416	0.753309		---	---
10360563	8.39089	8.29446	8.30859	8.4302	8.15744	8.35469	8.52678	8.62664	8.59813	8.59433		0.26376	8.42822	0.00173743	0.367295		Smyd3	SET and MYND domain containing 3
10438103	6.65914	6.80394	6.28362	6.90038	6.35285	6.38697	6.79998	6.82519	7.18371	6.50379		0.263684	6.66996	0.124786	0.730088		Ccdc116	coiled-coil domain containing 116
10350102	6.93646	7.32468	5.47078	6.59802	6.09439	6.79189	6.78319	6.72442	7.06666	6.62451		0.26366	6.6415	0.41135	0.881284		Ptpn7	protein tyrosine phosphatase, non-receptor type 7
10545196	7.65304	7.71935	7.30155	7.46927	7.41373	7.17719	8.16047	7.65871	7.75195	7.30624		0.263655	7.56115	0.1289	0.730088		Gm1419	predicted gene 1419
10493660	6.68134	6.63758	6.81056	6.66702	6.18886	6.56349	7.12855	6.56757	6.8902	6.83308		0.263377	6.69683	0.0741062	0.684774		Nup210l	nucleoporin 210-like
10551734	8.18937	8.26926	8.22976	8.39484	8.26719	8.34435	8.61323	8.3442	8.62648	8.59915		0.263304	8.38779	0.00438479	0.436076		---	---
10546244	8.65236	8.63027	8.33525	8.75306	8.68152	8.62484	8.879	8.92509	8.81066	8.88946		0.263171	8.71815	0.0077487	0.467952		Chst13	carbohydrate (chondroitin 4) sulfotransferase 13
10604944	7.19085	6.76123	6.85405	6.78427	6.95751	6.93386	7.04058	7.30555	7.08468	7.2761		0.263103	7.01887	0.0194053	0.53011		Gabre	gamma-aminobutyric acid (GABA) A receptor, subunit epsilon
10484600	6.3179	6.56435	6.26098	6.37722	6.41972	6.50622	6.7144	6.71878	6.65634	6.59364		0.263056	6.51295	0.00365959	0.422468		Olfr1062	olfactory receptor 1062
10590277	6.81061	7.09621	6.95482	6.88691	6.67163	6.80008	7.50712	7.07616	7.01969	6.92902		0.262954	6.97522	0.0513546	0.642951		---	---
10461587	7.081	7.01541	6.79433	7.12791	7.07145	7.55408	7.27876	7.5978	7.15873	7.44593		0.26294	7.21254	0.0840156	0.695857		Ms4a4a	membrane-spanning 4-domains, subfamily A, member 4A
10375259	5.08761	5.83706	5.60993	5.57793	5.57454	5.26183	5.84499	6.1395	5.46852	5.56467		0.262936	5.59666	0.144923	0.73913		Gabrb2	gamma-aminobutyric acid (GABA) A receptor, subunit beta 2
10404464	6.24167	6.18608	5.80676	6.12177	6.40123	5.84618	6.69776	6.59075	6.05999	6.10567		0.262925	6.20579	0.132393	0.730736		Serpinb9f	serine (or cysteine) peptidase inhibitor, clade B, member 9f
10471743	6.39548	5.74971	5.82801	5.99528	6.2585	5.8074	6.14527	6.41614	6.34394	6.1692		0.262907	6.11089	0.0799936	0.692718		Olfr340	olfactory receptor 340
10607705	6.45944	6.8537	6.30675	6.53393	6.67786	6.43141	6.63743	6.94667	6.91652	6.72632		0.262887	6.649	0.0386939	0.613922		S100g	S100 calcium binding protein G
10384322	9.23986	9.06948	9.30331	9.24913	9.12917	9.16107	9.56142	9.36778	9.36283	9.52728		0.262827	9.29713	0.00324468	0.421453		Hus1	Hus1 homolog (S. pombe)
10539960	5.74042	5.92424	5.2935	5.84543	4.96984	4.50391	5.69892	5.35475	5.6873	5.82836		0.262775	5.48467	0.347445	0.854221		---	---
10425283	7.85819	7.75811	7.91951	7.84716	7.88828	7.86788	7.9291	8.1025	8.19589	8.24923		0.262661	7.96158	0.00358226	0.422468		Maff	v-maf musculoaponeurotic fibrosarcoma oncogene family, protein F (avian)
10454828	8.08508	8.18861	8.24172	7.95797	7.9067	8.11493	8.34667	8.30022	8.5165	8.21724		0.262655	8.18756	0.0111479	0.491849		Pnet-ps	prenatal ethanol induced mRNA, pseudogene
10493664	6.91852	7.05628	7.19297	7.08294	6.54882	6.74726	7.15553	7.26305	7.16998	7.15944		0.262537	7.02948	0.0491487	0.638484		Nup210l	nucleoporin 210-like
10402378	6.14581	6.4866	6.27229	6.29191	5.73207	6.3163	6.62702	6.29381	6.43937	6.51909		0.262328	6.31243	0.0762482	0.686314		Gm46	predicted gene 46
10504990	7.47684	7.54433	6.98515	6.98006	7.01625	7.1836	7.57704	7.65726	7.36015	7.24509		0.262178	7.30258	0.0886879	0.699819		Olfr270	olfactory receptor 270
10590821	9.75342	9.57892	9.6564	9.609	9.56984	9.61892	9.93436	10.0117	9.77693	9.84944		0.262021	9.73589	0.00200942	0.37212		9230110C19Rik	RIKEN cDNA 9230110C19 gene
10345404	5.97328	6.61386	6.30558	6.57576	6.53451	6.30422	6.83235	6.55309	6.58843	6.61169		0.261857	6.48928	0.0626962	0.669824		---	---
10479047	6.58761	6.89421	6.59608	6.5903	6.19402	6.22337	7.08677	6.53573	7.18618	6.29573		0.261839	6.619	0.21099	0.788095		Pck1	phosphoenolpyruvate carboxykinase 1, cytosolic
10503315	7.24881	6.99457	6.99608	7.19376	7.04422	7.25792	7.505	7.31683	7.4198	7.29557		0.261741	7.22726	0.00739754	0.464712		Rad54b	RAD54 homolog B (S. cerevisiae)
10484869	8.00607	8.06549	7.85407	7.76555	7.83366	8.07887	8.28342	8.38069	8.32509	7.79347		0.261715	8.03864	0.0535834	0.646239		Olfr32	olfactory receptor 32
10394922	8.19508	8.49573	7.75162	8.29845	8.50591	7.50526	8.48414	8.52482	8.37606	8.16269		0.261583	8.22998	0.215226	0.791862		---	---
10500155	7.13774	7.45515	6.80807	7.32591	6.85187	6.86847	7.4571	7.15145	7.45985	7.27576		0.261508	7.17914	0.0923752	0.701941		Gm10691	predicted gene 10691
10596718	6.14054	6.60653	6.21882	6.37464	5.9807	6.22955	6.63636	6.38424	6.37376	6.68496		0.261366	6.36301	0.0538315	0.646239		Slc38a3	solute carrier family 38, member 3
10351644	6.50449	6.87375	6.97237	6.82458	6.7024	6.43232	7.04824	6.97348	7.10558	6.79111		0.261282	6.82283	0.0469998	0.632372		Cd244	CD244 natural killer cell receptor 2B4
10457489	7.60846	7.82818	7.79079	7.76843	7.5024	7.87377	7.80088	8.20932	7.95858	7.99082		0.26123	7.83316	0.0224369	0.545294		6030446N20Rik	RIKEN cDNA 6030446N20 gene
10361356	6.7778	6.70782	5.81986	6.31044	5.71569	5.26323	7.14252	6.077	6.52381	5.69804		0.261201	6.20362	0.471164	0.903595		---	---
10362052	7.20825	7.3308	7.09462	6.97267	7.23773	7.06268	7.42211	7.36332	7.52804	7.33576		0.261182	7.2556	0.00770669	0.467952		Aldh8a1	aldehyde dehydrogenase 8 family, member A1
10561721	7.89649	8.24104	7.66478	7.95331	8.2515	8.00862	8.29122	8.27044	8.2644	8.22911		0.261167	8.10709	0.0375872	0.61068		Sipa1l3	signal-induced proliferation-associated 1 like 3
10430649	7.74245	7.68143	7.65394	7.45967	7.26539	7.38614	7.97347	7.97823	7.4532	7.7657		0.261147	7.63596	0.0693202	0.678113		Cbx7	chromobox homolog 7
10566379	7.56134	7.44494	7.5828	7.18084	7.4223	7.19388	7.58433	7.62394	7.82004	7.60678		0.261091	7.50212	0.0227206	0.546733		Olfr658	olfactory receptor 658
10550131	6.03923	6.25641	5.66354	6.46177	5.98057	5.16106	6.54768	6.05037	6.29006	5.86388		0.260903	6.03146	0.294821	0.831748		Pla2g4c	phospholipase A2, group IVC (cytosolic, calcium-independent)
10440182	8.24178	8.47819	8.13181	8.03975	8.19165	8.25143	8.48751	8.56377	8.29872	8.58335		0.2609	8.3268	0.016769	0.512456		Olfr206	olfactory receptor 206
10484844	7.62626	7.82219	7.49636	7.58422	7.3829	7.15344	7.86068	8.01473	7.67259	7.5386		0.260755	7.6152	0.0781087	0.689237		Olfr1251	olfactory receptor 1251
10463517	7.37588	7.48095	7.63485	7.45178	7.29515	7.31919	7.81031	7.85853	7.6487	7.43006		0.260598	7.53054	0.0235005	0.552378		Pprc1	peroxisome proliferative activated receptor, gamma, coactivator-related 1
10495613	5.5869	5.77369	5.22349	5.63384	5.17713	5.43598	6.12908	5.63265	5.88151	5.28648		0.260589	5.57607	0.156351	0.752465		4833424O15Rik	RIKEN cDNA 4833424O15 gene
10599207	7.13977	7.22261	6.95776	7.42171	7.06724	7.10024	7.54396	7.33582	7.44021	7.32812		0.26047	7.25574	0.016259	0.512051		Slc25a43	solute carrier family 25, member 43
10504755	8.19964	8.56051	8.27469	8.60469	8.18185	8.53885	8.87264	8.43496	8.71944	8.58831		0.260466	8.49756	0.0505208	0.640698		---	---
10427845	7.47142	7.37508	7.0583	7.24618	6.83263	7.07883	7.37028	7.27751	7.30861	7.79258		0.260171	7.28114	0.0947235	0.706373		F830212C03Rik	RIKEN cDNA F830212C03 gene
10518524	5.06652	5.75949	5.34351	5.85183	5.26849	5.13455	5.97703	5.26426	5.4819	5.93372		0.26016	5.50813	0.212935	0.789473		Ubiad1	UbiA prenyltransferase domain containing 1
10409796	6.6042	6.60905	5.25204	6.38325	5.80732	6.17396	6.7264	6.32372	6.3956	6.14771		0.260052	6.24233	0.333425	0.850108		1700014D04Rik	RIKEN cDNA 1700014D04 gene
10471745	7.92392	8.14217	7.77459	7.9856	7.83088	7.81618	8.2455	8.32698	8.09098	8.02558		0.260036	8.01624	0.0152264	0.505609		Olfr342	olfactory receptor 342
10419744	6.74704	6.97654	6.89663	6.57948	6.69838	6.52781	7.17183	7.23505	6.78293	6.80066		0.259972	6.84163	0.0594809	0.665885		Slc7a7	solute carrier family 7 (cationic amino acid transporter, y+ system), member 7
10484618	6.92471	7.02339	6.67398	7.25147	6.70334	6.75448	7.34509	7.1285	7.07812	7.04181		0.259815	6.99249	0.0539525	0.646484		Olfr1083	olfactory receptor 1083
10569181	7.06696	6.87638	6.88278	6.79394	6.73947	6.70996	7.37683	6.92976	7.12887	6.98308		0.259723	6.9488	0.0269972	0.569974		Lrdd	leucine-rich and death domain containing
10584514	8.67569	8.89161	8.52822	8.78036	8.51662	8.51654	9.05013	9.0991	8.86714	8.62786		0.259553	8.75533	0.0425061	0.625343		Olfr972	olfactory receptor 972
10406823	5.9287	6.23161	6.09647	6.38525	5.93832	6.16932	6.63436	6.06779	6.48856	6.3471		0.259508	6.22875	0.0614834	0.667439		---	---
10472370	7.19554	7.24794	7.01743	7.13292	7.15961	7.07058	7.61208	7.33102	7.46494	7.17904		0.259433	7.24111	0.0129569	0.50268		Scn2a1	sodium channel, voltage-gated, type II, alpha 1
10466406	7.06755	6.8288	6.65454	7.13477	7.22308	6.91518	7.37363	7.08094	7.16255	7.30313		0.25941	7.07442	0.0460836	0.631635		---	---
10542335	6.35995	6.81897	6.48495	6.36334	6.64642	6.69097	6.89956	6.82993	6.80297	6.7481		0.259375	6.66451	0.0234223	0.552378		Gprc5a	G protein-coupled receptor, family C, group 5, member A
10440338	8.2706	8.79911	7.90693	8.24813	8.02337	7.73076	8.71349	8.35855	8.58335	8.03447		0.259312	8.26688	0.227802	0.800165		4930423O20Rik	RIKEN cDNA 4930423O20 gene
10471778	7.99219	8.17911	7.84667	8.12816	7.95283	7.99373	8.2443	8.25173	8.3475	8.25542		0.259289	8.11916	0.0045024	0.436076		Olfr366	olfactory receptor 366
10452905	5.63408	5.50723	5.9853	5.62824	5.16636	5.64017	6.06267	5.86527	5.65913	5.82398		0.259198	5.69724	0.091428	0.701805		---	---
10600994	6.5529	6.67563	6.12452	6.09799	6.74853	6.42016	6.59674	6.55976	6.94113	6.68548		0.259157	6.54028	0.102612	0.712241		Arr3	arrestin 3, retinal
10586172	7.84528	7.80606	7.65055	7.83755	7.64304	7.71541	7.97926	8.23001	8.05837	7.76744		0.25912	7.8533	0.0159605	0.511417		---	---
10596583	7.17493	7.22938	7.32996	7.40353	7.04481	7.22003	7.77154	7.39839	7.42467	7.37678		0.259075	7.3374	0.0222308	0.5444		Dock3	dedicator of cyto-kinesis 3
10385052	7.84628	7.54716	7.62779	7.86674	7.46613	7.62871	7.92783	7.95233	7.8886	7.92253		0.259022	7.76741	0.0119901	0.498331		Ranbp17	RAN binding protein 17
10442870	7.18195	6.94658	7.16474	7.50723	7.13931	7.23695	7.25541	7.47493	7.58759	7.50229		0.258928	7.2997	0.032759	0.599157		Ccdc78	coiled-coil domain containing 78
10405876	6.23993	6.21734	4.98004	6.07832	5.24197	5.17642	6.62767	5.4642	6.00254	5.56346		0.258798	5.75919	0.442088	0.894969		Gm10324	predicted gene 10324
10347792	5.86718	6.5715	5.85607	5.83942	6.15156	5.48549	6.3609	6.0481	6.28725	6.18627		0.258763	6.06537	0.173502	0.762107		---	---
10357878	6.96062	7.03153	6.96694	6.56607	6.8526	6.4869	7.08117	7.32862	7.08242	6.7858		0.258724	6.91427	0.0857436	0.695857		Adora1	adenosine A1 receptor
10538924	7.23435	7.73672	7.40147	7.74266	7.28646	7.47699	7.76782	7.56903	7.84289	7.77302		0.258416	7.58314	0.0480796	0.635323		LOC100046496	similar to Ig kappa V-region 24B
10397708	7.62179	7.86221	7.7026	7.62535	7.41809	7.43478	8.08554	7.87974	7.94504	7.56545		0.258138	7.71406	0.04955	0.63898		---	---
10521616	7.2534	7.43961	7.00123	7.54352	7.24589	7.48884	7.52672	7.61394	7.49613	7.71047		0.258065	7.43198	0.0349347	0.604605		C1qtnf7	C1q and tumor necrosis factor related protein 7
10582129	7.82659	7.52879	7.84724	7.80409	7.79187	7.49353	8.14278	7.66552	8.11543	7.96971		0.258007	7.81855	0.0457302	0.63047		Taf1c	TATA box binding protein (Tbp)-associated factor, RNA polymerase I, C
10404737	6.50778	6.22008	6.25131	6.93552	6.55769	6.79463	6.72827	6.89315	6.69456	6.89282		0.257697	6.64758	0.0962752	0.70785		Sycp2l	synaptonemal complex protein 2-like
10462623	9.28289	9.5971	9.49818	9.35081	9.49455	9.65342	9.8567	9.75801	9.6464	9.68756		0.257675	9.58256	0.0111762	0.491849		Ifit1	interferon-induced protein with tetratricopeptide repeats 1
10369752	6.25393	5.89775	6.18333	6.28333	6.21753	5.1866	6.31356	6.08854	6.31943	6.32372		0.257567	6.10677	0.225722	0.798426		Lrrtm3	leucine rich repeat transmembrane neuronal 3
10410168	7.37785	7.60281	7.12916	7.52145	7.61687	7.24827	7.74464	7.59921	7.75131	7.59928		0.257542	7.51908	0.0322607	0.595876		Prss47	protease, serine, 47
10461816	7.91894	7.81348	7.59048	7.97434	7.6985	7.42029	8.07529	8.15675	7.90427	7.8378		0.257522	7.83901	0.0497311	0.63898		Olfr1484	olfactory receptor 1484
10584376	7.38734	7.23018	7.5199	7.57203	7.25617	7.26688	7.83364	7.61013	7.72951	7.34509		0.257511	7.47509	0.0373697	0.610273		Olfr889	olfactory receptor 889
10482095	7.07488	7.23797	7.33367	7.13961	7.46905	7.2037	7.41759	7.66321	7.56011	7.36107		0.257348	7.34609	0.0171897	0.514812		Lhx6	LIM homeobox protein 6
10485307	8.5255	9.00722	8.59641	8.69779	8.81372	8.72766	8.96742	8.83462	9.25456	8.88498		0.257346	8.83099	0.040326	0.617709		Mir129-2	microRNA 129-2
10484614	7.81315	8.18111	7.72898	7.88719	7.80775	7.70994	8.05667	8.21478	8.07936	8.09709		0.257288	7.9576	0.0187016	0.52567		Olfr1080	olfactory receptor 1080
10547469	9.55076	9.53579	9.41049	9.55904	9.27193	9.4131	9.85028	9.59725	9.8121	9.59675		0.257245	9.55975	0.0102565	0.487541		Wnk1	WNK lysine deficient protein kinase 1
10529890	6.36444	6.16261	6.12649	6.47044	5.94403	6.10223	6.91979	6.39441	6.10316	6.39057		0.256941	6.29782	0.122977	0.729897		4930435H24Rik	RIKEN cDNA 4930435H24 gene
10530087	5.02225	5.37678	5.5741	5.41239	5.16155	5.20991	5.70434	5.30612	5.78116	5.40698		0.25682	5.39556	0.0711876	0.681943		Gm10441	predicted gene 10441
10538850	5.90765	6.55536	5.70224	6.16487	6.21135	6.19775	6.37413	6.47233	6.71542	5.95809		0.25679	6.22592	0.176461	0.763726		---	---
10394245	8.38231	8.46373	8.43294	8.39257	8.57245	8.54449	8.65044	8.70215	8.70394	8.82927		0.256702	8.56743	0.00190502	0.367295		Dnajc27	DnaJ (Hsp40) homolog, subfamily C, member 27
10599927	6.52076	6.59784	5.80207	6.52925	6.12821	6.2756	7.13694	6.10602	6.71143	6.30774		0.256579	6.41158	0.259648	0.814902		Aff2	AF4/FMR2 family, member 2
10528202	5.61236	6.04233	5.36748	5.51765	5.49904	4.99586	6.29238	5.61021	5.5676	5.57883		0.256471	5.60837	0.231217	0.802745		---	---
10548422	5.49025	4.97532	4.37367	5.72994	5.21265	4.53543	5.07497	5.70588	5.2466	5.20923		0.256296	5.15539	0.349292	0.855695		Klri2	killer cell lectin-like receptor family I member 2
10484789	7.07076	7.12577	6.5968	7.13691	7.00037	6.67056	7.37408	7.10922	7.31206	6.96352		0.25619	7.03601	0.0826024	0.695221		Olfr1221	olfactory receptor 1221
10546240	4.32447	6.05562	5.84193	4.47144	5.31954	6.01911	4.12705	6.22025	5.69602	6.33551		0.256022	5.44109	0.619516	0.938015		Vmn1r49	vomeronasal 1, receptor 49
10484662	9.93345	10.2709	9.98101	10.054	9.89814	9.92904	10.2157	10.2899	10.3439	10.2184		0.255897	10.1134	0.00857277	0.470334		Olfr1110	olfactory receptor 1110
10371846	8.91902	8.97997	9.02785	8.84274	8.93258	9.03143	9.31664	9.13151	9.24252	9.15518		0.255864	9.05795	0.00190825	0.367295		Apaf1	apoptotic peptidase activating factor 1
10439303	7.35738	7.59858	7.49225	7.66643	7.38734	7.10976	7.71021	7.70882	7.73623	7.60932		0.255853	7.53763	0.029719	0.582282		Casr	calcium-sensing receptor
10436598	7.43102	7.83633	7.71329	7.53738	7.47004	7.77025	7.90814	8.10289	7.97199	7.54543		0.255725	7.72868	0.0598102	0.666184		2810055G20Rik	RIKEN cDNA 2810055G20 gene
10424086	6.65174	6.93684	6.4286	6.68848	6.44583	6.62332	6.94379	6.66766	7.0503	6.87751		0.255683	6.73141	0.0415305	0.624141		Slc30a8	solute carrier family 30 (zinc transporter), member 8
10536324	5.78173	6.07528	6.20908	5.86054	5.47032	5.45686	6.03078	6.23468	6.12271	5.87043		0.255679	5.91124	0.128886	0.730088		Asb4	ankyrin repeat and SOCS box-containing 4
10472514	6.94918	6.69361	6.92196	7.18268	6.8813	7.07619	7.11014	7.36284	7.17944	7.17315		0.255572	7.05305	0.0224318	0.545294		Nostrin	nitric oxide synthase trafficker
10546508	8.05822	7.72598	7.84089	7.98071	7.60558	7.68738	8.12538	8.02769	8.28196	7.85307		0.255564	7.91869	0.0420388	0.624887		---	---
10448150	5.88219	6.02822	5.97849	6.0165	5.64146	6.08132	6.57694	5.95226	6.12	6.12509		0.255544	6.04025	0.0687181	0.67645		Vmn2r105	vomeronasal 2, receptor 105
10380614	7.27213	7.2238	6.83564	7.06638	7.03669	6.64277	7.18454	7.1763	7.41579	7.29707		0.255526	7.11511	0.0623355	0.669203		Hoxb13	homeobox B13
10427908	6.46243	6.50263	6.30806	6.87224	6.53965	6.67494	6.9069	6.64569	7.12062	6.58881		0.255514	6.6622	0.0767082	0.686653		Gm9948	predicted gene 9948
10605007	7.67316	6.691	7.47291	8.31775	7.3584	7.75954	7.395	7.45142	8.01845	8.3388		0.255459	7.64764	0.401442	0.877677		Xlr3c	X-linked lymphocyte-regulated 3C
10498935	6.99838	7.23252	7.12462	7.25539	6.98662	6.99034	7.54561	7.46936	7.35083	7.04781		0.255423	7.20015	0.0336588	0.601185		Gucy1b3	guanylate cyclase 1, soluble, beta 3
10574137	7.18618	7.43749	7.10322	7.35272	7.13275	7.21386	7.51315	7.44981	7.55947	7.44983		0.255362	7.33985	0.00672779	0.456266		Nlrc5	NLR family, CARD domain containing 5
10416837	6.32176	6.96358	6.84224	6.32576	6.31998	6.74707	7.14225	6.62432	6.94003	6.66168		0.255337	6.68887	0.151379	0.74548		Irg1	immunoresponsive gene 1
10599001	6.43943	6.96615	6.15816	6.57744	6.42113	6.64949	7.00545	6.62342	6.91058	6.62261		0.255215	6.63739	0.111099	0.717755		Agtr2	angiotensin II receptor, type 2
10507059	5.87647	5.72393	5.67103	6.13812	6.20474	5.57297	6.41077	5.98491	6.447	5.63626		0.255193	5.96662	0.192105	0.774957		Skint7	selection and upkeep of intraepithelial T cells 7
10378415	6.80065	7.22668	7.04385	7.50682	7.09105	6.8621	7.45557	7.25446	7.34541	7.31873		0.255017	7.19053	0.0717835	0.681943		---	---
10536472	7.84288	7.79009	7.57596	8.09428	7.62078	7.49483	7.90249	7.91078	8.10356	8.04901		0.254989	7.83847	0.0475413	0.633707		Mdfic	MyoD family inhibitor domain containing
10507675	8.18534	7.80604	7.91733	8.17003	7.66842	7.9238	8.31225	7.9344	8.26775	8.28592		0.25492	8.04713	0.0565504	0.652693		Hivep3	human immunodeficiency virus type I enhancer binding protein 3
10484539	7.32747	7.86432	7.26543	7.44486	7.56774	7.45876	7.80257	7.927	7.64142	7.60089		0.254873	7.59004	0.0546195	0.648286		Olfr1006	olfactory receptor 1006
10551716	7.59829	7.82588	7.20733	7.51429	7.66893	7.42087	7.84579	7.61473	7.8733	7.84233		0.254773	7.64117	0.0478821	0.635323		Ggn	gametogenetin
10556141	6.72201	6.47363	6.67011	6.52139	6.25267	5.96489	6.91093	6.76965	6.65068	6.42376		0.254639	6.53597	0.125672	0.730088		Olfr495	olfactory receptor 495
10404077	6.33979	6.50223	6.12572	6.74877	5.85468	6.85542	6.71083	6.7514	6.53973	6.63431		0.254637	6.50629	0.184183	0.769274		Slc17a2	solute carrier family 17 (sodium phosphate), member 2
10543233	6.16052	6.04245	5.51776	5.96423	5.81511	5.87493	6.28567	6.23355	6.30283	5.77949		0.254552	5.99765	0.0969651	0.708503		Ppp1r3a	protein phosphatase 1, regulatory (inhibitor) subunit 3A
10350758	8.59339	8.5733	8.38299	8.66135	8.17181	8.45049	8.83055	8.77825	8.81258	8.48513		0.254405	8.57398	0.0389614	0.61542		A930039A15Rik	RIKEN cDNA A930039A15 gene
10524327	6.51211	6.80193	6.35825	6.24754	6.79713	6.65425	6.91964	6.85339	6.71725	6.77476		0.25439	6.66363	0.0531976	0.646239		Mn1	meningioma 1
10600122	7.68562	6.70972	7.46692	8.31278	7.38947	7.75787	7.406	7.4328	8.04184	8.35098		0.254174	7.6554	0.401721	0.877876		Xlr3b	X-linked lymphocyte-regulated 3B
10365845	7.0083	7.05128	7.50142	7.09975	6.88902	7.20801	7.47028	7.51925	7.41452	7.1176		0.254115	7.22795	0.0635495	0.670892		Fgd6	FYVE, RhoGEF and PH domain containing 6
10506680	7.62722	7.76119	7.80534	7.99472	7.75807	7.6548	7.93971	8.2019	7.94817	7.99411		0.25408	7.86852	0.0130983	0.50268		Tmem48	transmembrane protein 48
10600901	7.19762	7.23044	7.31648	7.06167	6.81412	7.14761	7.61349	7.35074	7.42439	7.13744		0.253522	7.2294	0.0486846	0.636439		Ar	androgen receptor
10601973	6.17726	6.18341	5.88338	5.91553	5.66925	5.63365	6.20769	6.13705	6.16726	6.14364		0.253499	6.01181	0.0528424	0.646239		4930513O06Rik	RIKEN cDNA 4930513O06 gene
10425623	6.97729	7.04671	7.00718	7.01051	6.78388	7.05324	7.18685	7.16838	7.30595	7.27182		0.253452	7.08118	0.00331843	0.421453		Csdc2	cold shock domain containing C2, RNA binding
10552508	7.2914	7.57889	6.88874	7.17675	7.28092	7.29452	7.5375	7.4833	7.52984	7.47036		0.253379	7.35322	0.0434521	0.625845		Klk7	kallikrein related-peptidase 7 (chymotryptic, stratum corneum)
10565355	5.66693	6.11696	6.04726	6.1074	6.14427	6.07307	6.31559	6.22831	6.22753	6.34581		0.253331	6.12731	0.0220824	0.544384		Vmn2r70	vomeronasal 2, receptor 70
10538142	7.34869	7.26999	7.31458	6.95456	6.99114	7.42779	7.28097	7.67692	7.42416	7.50223		0.253278	7.3191	0.0504419	0.640698		Gimap5	GTPase, IMAP family member 5
10593947	6.17475	6.81456	6.35022	6.20006	6.39751	6.33729	6.87116	6.47424	6.49682	6.68699		0.253237	6.48036	0.079198	0.69048		Cplx3	complexin 3
10554900	9.92998	9.79307	9.90207	9.92623	9.73465	9.81964	10.1307	10.1441	10.1313	10.0105		0.253215	9.95223	0.00179777	0.367295		Dlg2	discs, large homolog 2 (Drosophila)
10519346	6.89112	7.14637	7.06912	7.24671	7.11089	7.36024	7.49668	7.49145	7.2818	7.29244		0.253188	7.23868	0.0219266	0.543815		C030048B08Rik	RIKEN cDNA C030048B08 gene
10414009	5.49822	6.24382	5.73986	6.31473	5.75203	5.5685	6.31199	5.8754	6.28061	5.95596		0.253131	5.95411	0.187258	0.771869		Ptpn20	protein tyrosine phosphatase, non-receptor type 20
10600744	6.59684	6.62351	6.32274	6.44472	6.12697	6.08612	6.88341	6.5495	6.55576	6.49097		0.253096	6.46805	0.0757821	0.685625		---	---
10454077	6.70125	6.51366	6.3282	6.06615	6.58778	6.52747	6.77635	6.65081	6.79436	6.60706		0.25306	6.55531	0.051845	0.643584		Taf4b	TAF4B RNA polymerase II, TATA box binding protein (TBP)-associated factor
10443095	8.1884	7.98374	8.01849	8.1667	8.05813	7.9387	8.28197	8.30781	8.2444	8.41397		0.253007	8.16023	0.00364452	0.422468		Syngap1	synaptic Ras GTPase activating protein 1 homolog (rat)
10523062	5.91534	6.44843	5.18274	6.22089	5.71917	5.77571	6.50252	5.86809	5.96902	6.1805		0.252987	5.97824	0.286146	0.828799		Alb	albumin
10387194	5.44534	5.65113	5.75769	5.79102	5.09077	5.49364	6.18743	5.57397	5.56179	5.84128		0.252851	5.63941	0.14736	0.740324		Odf4	outer dense fiber of sperm tails 4
10402435	7.19546	7.37048	7.01177	7.14529	7.22661	7.56815	7.25563	7.33429	7.61117	7.82191		0.25279	7.35408	0.0859325	0.696236		Serpina3c	serine (or cysteine) peptidase inhibitor, clade A, member 3C
10553773	7.45467	7.25429	7.11379	7.18509	6.93016	7.02825	7.24516	7.37005	7.49445	7.54533		0.252709	7.26212	0.0356332	0.60753		Gabrb3	gamma-aminobutyric acid (GABA) A receptor, subunit beta 3
10420413	7.77513	7.85003	7.69317	7.73222	7.50293	7.78725	8.15642	7.91311	7.96193	7.87304		0.252671	7.82452	0.0113584	0.493014		Lats2	large tumor suppressor 2
10514070	7.90366	7.68607	7.73695	7.89798	7.471	7.64219	8.17779	7.79994	8.19906	7.72576		0.252662	7.82404	0.0640408	0.671567		2310067E19Rik	RIKEN cDNA 2310067E19 gene
10510068	6.58738	6.61318	6.18835	6.48722	6.43801	5.9536	6.99848	6.36277	6.71986	6.44131		0.252648	6.47901	0.143839	0.738473		Gm13040	predicted gene 13040
10510072	6.58738	6.61318	6.18835	6.48722	6.43801	5.9536	6.99848	6.36277	6.71986	6.44131		0.252648	6.47901	0.143839	0.738473		Gm13040	predicted gene 13040
10510076	6.58738	6.61318	6.18835	6.48722	6.43801	5.9536	6.99848	6.36277	6.71986	6.44131		0.252648	6.47901	0.143839	0.738473		Gm13040	predicted gene 13040
10429951	6.119	6.47548	5.92226	6.05111	5.7276	5.44023	6.60583	6.20136	6.0642	5.96275		0.252587	6.05698	0.217427	0.792792		Gm8140	predicted gene 8140
10461798	8.5671	8.49281	8.48459	8.66569	8.34601	8.43888	8.76633	8.85338	8.72544	8.66144		0.252465	8.60017	0.00516945	0.436076		Olfr1463	olfactory receptor 1463
10589640	6.40539	6.04236	6.00479	5.88415	6.50279	5.33209	6.45845	6.32327	6.47897	5.86292		0.252305	6.12952	0.272627	0.82007		Prss46	protease, serine, 46
10587852	6.38128	6.71347	6.45835	6.79525	6.48822	6.47153	6.71277	6.88176	6.80006	6.81993		0.252278	6.65226	0.0172024	0.514812		---	---
10363967	5.48144	6.42495	5.80276	5.7859	6.03079	5.73686	6.25715	5.97705	6.23456	6.0488		0.25227	5.97803	0.141285	0.736696		---	---
10557201	6.46745	6.83099	6.68156	6.7171	6.60216	6.90683	7.00986	7.08465	6.77251	6.94537		0.252084	6.80185	0.0240372	0.5557		Cacng3	calcium channel, voltage-dependent, gamma subunit 3
10449061	7.03106	7.06781	7.23879	7.3103	7.575	7.13415	7.49302	7.40475	7.5373	7.47767		0.252002	7.32699	0.03243	0.598072		Rhbdl1	rhomboid, veinlet-like 1 (Drosophila)
10498005	5.58896	5.91499	5.6732	5.59707	5.83357	4.85926	6.00307	5.5084	5.82153	5.9862		0.251959	5.67863	0.218235	0.794134		---	---
10403073	5.13181	5.75773	5.15592	5.40074	5.24521	4.88323	5.75923	5.53586	5.53928	5.22266		0.251817	5.36317	0.145447	0.739368		Ighg	Immunoglobulin heavy chain (gamma polypeptide)
10520417	5.04439	5.81989	5.16753	5.35245	5.27373	5.30954	5.52369	5.41001	5.66613	5.71853		0.251668	5.42859	0.0936364	0.704154		---	---
10581750	7.57516	7.55548	7.01784	7.18716	7.33435	7.36522	7.58941	7.5261	7.62633	7.62155		0.251644	7.43986	0.0399812	0.616575		Clec18a	C-type lectin domain family 18, member A
10374202	7.42409	7.58044	7.34708	7.64206	7.37871	7.30774	7.80628	7.50515	7.71057	7.77095		0.251549	7.54731	0.0166814	0.512456		Adcy1	adenylate cyclase 1
10538338	7.03501	7.16739	6.80545	6.76803	6.91078	7.21436	7.41829	6.9564	7.35635	7.20895		0.251493	7.0841	0.059168	0.664701		Creb5	cAMP responsive element binding protein 5
10461824	7.59644	7.44658	7.10763	7.6181	7.1485	7.27478	7.85586	7.499	7.76987	7.34224		0.251405	7.4659	0.0953947	0.706883		Olfr1491	olfactory receptor 1491
10605603	6.21395	6.20872	6.47569	5.85928	5.87404	5.83816	6.40403	6.02484	6.21912	6.67062		0.251348	6.17884	0.141639	0.736827		Mageb4	melanoma antigen, family B, 4
10390507	6.64565	6.99786	6.62008	6.37712	6.29466	6.5276	7.1742	6.75807	6.89394	6.4877		0.251318	6.67769	0.13673	0.733116		Fbxo47	F-box protein 47
10517727	6.24346	6.43501	6.05637	5.92964	6.24277	5.77578	6.5399	6.3626	6.48375	6.074		0.251223	6.21433	0.096262	0.70785		Klhdc7a	kelch domain containing 7A
10349769	6.29171	6.34539	5.33947	6.07516	5.77406	5.67532	6.20705	6.46554	6.26384	5.73538		0.251101	6.01729	0.260243	0.814902		Mir135b	microRNA 135b
10414703	7.10338	7.08603	6.64211	7.34122	6.84263	6.85094	7.53361	7.00881	7.27659	7.09568		0.250955	7.0781	0.112261	0.719824		Gm10886	predicted gene 10886
10352454	6.26939	6.22906	5.62845	6.38323	5.93398	6.13303	6.39886	6.46471	6.35757	6.16737		0.250934	6.19656	0.0990859	0.710297		---	---
10480751	7.32365	7.03704	6.81524	7.05443	6.40824	6.75126	7.21928	7.26375	7.07197	7.04189		0.250913	6.99868	0.130777	0.730736		C8g	complement component 8, gamma polypeptide
10477129	6.98713	7.19261	6.59707	7.10615	6.64759	6.52621	7.30439	6.9874	7.10891	6.9737		0.250809	6.94311	0.116646	0.722981		Defb21	defensin beta 21
10505568	8.3766	8.08933	8.37668	8.46816	7.97765	8.1744	8.58065	8.49538	8.54117	8.36124		0.250806	8.34412	0.033884	0.601603		Frmd3	FERM domain containing 3
10366528	6.98524	6.99384	6.00113	6.81239	6.25721	6.94763	6.78174	7.00062	7.04803	6.83742		0.250716	6.76652	0.244148	0.806452		Best3	bestrophin 3
10578981	5.55544	6.02534	5.08063	5.6339	5.80711	5.27772	6.1132	5.60656	5.8593	5.67721		0.250711	5.66364	0.191537	0.774478		---	---
10435581	6.31679	6.41436	6.37341	6.60581	5.93207	6.32677	6.90793	6.45543	6.30978	6.64227		0.250655	6.42846	0.105073	0.715556		Polq	polymerase (DNA directed), theta
10396454	7.97709	7.86932	7.98759	7.94846	7.90922	7.81278	8.37658	8.12314	8.10745	8.065		0.25063	8.01766	0.00585575	0.446058		Syt16	synaptotagmin XVI
10554814	6.86944	6.93534	6.5381	6.84929	6.7116	6.37693	7.24701	6.92265	7.33482	6.35166		0.250582	6.81369	0.212814	0.789272		Prss23	protease, serine, 23
10605867	5.26182	5.774	5.81601	5.71224	5.49691	5.65901	6.18533	5.59903	5.9142	5.78367		0.25056	5.72022	0.0908571	0.701479		---	---
10468525	6.67999	6.87633	6.39881	6.49367	6.66406	6.38932	7.28038	6.68865	6.87108	6.49677		0.250522	6.68391	0.127762	0.730088		5830416P10Rik	RIKEN cDNA 5830416P10 gene
10532339	7.09838	7.13674	7.22033	7.11339	7.06263	7.30405	7.47835	7.37058	7.45236	7.32325		0.250212	7.25601	0.00288912	0.415893		Pxmp2	peroxisomal membrane protein 2
10353336	6.34535	6.24136	5.66023	5.77614	5.37603	5.81866	6.28645	6.16512	6.41326	5.61441		0.250177	5.9697	0.259212	0.81474		Defb41	defensin beta 41
10475866	8.01062	8.14173	7.94336	8.25586	8.03056	7.58683	8.11967	8.49284	8.22737	8.1398		0.250094	8.09486	0.0758274	0.685757		Bcl2l11	BCL2-like 11 (apoptosis facilitator)
10540991	6.92237	7.4772	7.01985	7.06886	6.80453	6.95975	7.48742	7.24804	7.42137	7.01141		0.249965	7.14208	0.0933628	0.703672		Rho	rhodopsin
10435067	5.75244	6.35954	5.12407	6.14001	5.66014	6.27666	6.38274	5.69174	6.29726	6.17001		0.24996	5.98546	0.322096	0.843845		Zdhhc19	zinc finger, DHHC domain containing 19
10426606	5.71064	5.81686	5.48068	5.7271	5.91384	6.24378	6.00658	5.84162	6.04599	6.36644		0.249673	5.91535	0.114085	0.72126		4930415O20Rik	RIKEN cDNA 4930415O20 gene
10604503	7.28754	7.29396	7.19529	6.94501	6.95399	7.07824	7.65768	7.4528	7.03158	7.35916		0.249635	7.22553	0.0696189	0.678113		Olfr1324	olfactory receptor 1324
10484856	8.7298	8.71858	8.51915	8.67758	8.54843	8.60298	8.85985	8.78303	8.87527	9.01136		0.249624	8.73261	0.0040457	0.434427		Olfr1259	olfactory receptor 1259
10388679	7.15277	7.15274	6.80242	6.52227	7.06536	6.88169	7.38907	6.92837	7.38528	7.01385		0.249603	7.02938	0.117468	0.723555		Abhd15	abhydrolase domain containing 15
10397602	5.5613	5.56578	5.98428	5.61754	5.73973	5.68415	6.01351	5.77818	5.89529	6.07981		0.249568	5.79196	0.0256849	0.564291		---	---
10464171	6.12379	6.50862	6.66033	6.7199	6.32198	6.15971	6.65499	7.00978	5.99704	6.99903		0.249491	6.51552	0.252584	0.811372		Tdrd1	tudor domain containing 1
10473626	8.92443	9.11641	8.87231	9.09306	8.84552	8.77241	9.22413	9.20658	9.115	9.20116		0.24936	9.0371	0.00924382	0.472911		Olfr1258	olfactory receptor 1258
10579313	8.56264	8.63654	8.60209	8.66223	8.53014	8.49898	8.7842	8.63367	8.93812	8.96864		0.249054	8.68172	0.00734415	0.463172		Ssbp4	single stranded DNA binding protein 4
10428936	6.28776	6.72328	6.00481	6.29074	6.14572	5.88539	6.67307	6.093	6.71965	6.40225		0.249045	6.32257	0.175952	0.763726		---	---
10473242	5.56316	5.99818	5.67705	5.85077	5.96598	5.46319	5.91789	6.25724	6.12293	5.70967		0.248876	5.85261	0.0976314	0.708503		---	---
10581961	7.12343	7.08892	6.73714	7.21082	7.17679	7.03518	7.58966	6.98457	7.29817	7.37122		0.248857	7.16159	0.0723443	0.681943		Adamts18	a disintegrin-like and metallopeptidase (reprolysin type) with thrombospondin type 1 motif, 18
10351380	6.7778	7.13898	6.82912	6.98609	6.69289	6.33951	7.31087	6.68794	7.18515	6.98753		0.248808	6.89359	0.153383	0.74714		Ildr2	immunoglobulin-like domain containing receptor 2
10402428	5.50028	5.63302	5.8286	5.85782	5.548	5.70052	6.00502	5.37698	6.02151	6.30383		0.248796	5.77756	0.144711	0.73913		Serpina12	serine (or cysteine) peptidase inhibitor, clade A (alpha-1 antiproteinase, antitrypsin), member 12
10392699	7.15176	7.42543	7.12915	7.24096	7.29807	7.17218	7.67734	7.29767	7.56191	7.40313		0.248755	7.33576	0.0181318	0.521106		---	---
10468560	6.748	6.76933	6.48745	6.98911	4.75254	6.50539	6.68004	6.64792	7.01772	6.15039		0.248715	6.47479	0.538438	0.919106		Gm10755	predicted gene 10755
10436752	6.68994	7.04023	6.89661	6.94951	6.8159	6.89681	7.57405	6.73083	7.02603	7.18986		0.248692	6.98098	0.107067	0.717755		Krtap15	keratin associated protein 15
10510580	7.79293	7.8353	7.34956	7.58925	7.4841	7.45072	7.90874	7.99608	7.76669	7.6578		0.248685	7.68312	0.0482566	0.635515		Tnfrsf9	tumor necrosis factor receptor superfamily, member 9
10565837	7.52445	7.46652	6.882	7.25957	6.96516	6.8704	7.72973	7.27745	7.70264	6.93013		0.248636	7.2608	0.225961	0.798689		F730035P03Rik	RIKEN cDNA F730035P03 gene
10549877	5.63294	6.29906	6.43791	6.05181	5.82909	6.06583	6.36295	6.19038	6.19395	6.45815		0.248583	6.15221	0.121437	0.728133		---	---
10560608	5.78058	6.07358	5.6349	6.12705	5.75559	5.79861	6.49625	5.9107	6.34639	5.68731		0.248442	5.9611	0.158752	0.753676		Apoc2	apolipoprotein C-II
10607888	7.55739	7.60192	7.59665	7.43218	7.38551	7.55324	7.68589	7.91019	7.74461	7.73762		0.24843	7.62052	0.00445992	0.436076		Frmpd4	FERM and PDZ domain containing 4
10529875	7.87133	8.04278	7.87237	8.0166	7.99717	7.72816	8.12718	8.15825	8.20938	8.18417		0.248341	8.02074	0.00523319	0.436076		Ldb2	LIM domain binding 2
10421100	5.8186	6.02229	5.91051	5.99107	5.46888	5.58842	5.6744	5.95115	6.37854	6.1887		0.248239	5.89926	0.135141	0.73244		Nefm	neurofilament, medium polypeptide
10581959	5.32455	5.64633	4.78636	4.85746	4.87901	4.10059	5.32503	5.07907	5.26145	5.05687		0.24822	5.03167	0.335153	0.850252		---	---
10484791	9.0798	9.12604	8.74254	9.04197	8.86663	8.89713	9.34419	9.0783	9.19094	9.21379		0.247784	9.05813	0.0178434	0.517487		Olfr1222	olfactory receptor 1222
10563709	5.7774	5.66294	5.75534	5.90286	5.31277	5.123	6.03916	5.48888	6.16757	5.65157		0.247746	5.68815	0.201697	0.781658		Mrgpra1	MAS-related GPR, member A1
10441392	7.27065	7.14185	7.02668	7.30181	7.00731	6.85343	7.54868	7.03691	7.62321	7.18309		0.24768	7.19936	0.0904165	0.701172		Cldn20	claudin 20
10376239	6.29454	6.38793	6.4688	6.6254	6.21945	5.9057	6.83838	6.40499	6.61051	6.4045		0.247626	6.41602	0.104685	0.714844		Gm12238	predicted gene 12238
10439442	5.80171	6.16838	6.35287	6.1093	5.55708	5.69794	6.58395	6.34729	6.02306	5.82723		0.247506	6.04688	0.21421	0.7908		Pla1a	phospholipase A1 member A
10505717	7.01827	7.0943	7.18951	6.85123	6.85973	7.24189	7.39057	7.32191	7.59347	6.85348		0.247365	7.14143	0.104322	0.713931		Adamtsl1	ADAMTS-like 1
10563130	7.84189	7.63831	7.69336	7.48924	7.70736	7.74329	8.19206	7.84977	7.91379	7.77601		0.247332	7.78451	0.0238032	0.553891		Aldh16a1	aldehyde dehydrogenase 16 family, member A1
10599496	6.00242	6.28062	5.2363	5.58478	5.64026	4.90664	6.00041	5.79076	5.96812	5.66387		0.247287	5.70742	0.316794	0.842068		---	---
10603323	6.77374	6.26696	6.42413	6.24073	6.28249	6.32835	7.00299	6.70355	6.59009	6.23678		0.247282	6.48498	0.12757	0.730088		Ppp1r3f	protein phosphatase 1, regulatory (inhibitor) subunit 3F
10403579	5.40718	5.3753	4.87915	5.17524	4.88749	4.79127	5.46895	4.86749	5.62067	5.37573		0.247272	5.18485	0.180624	0.766887		Prl2c5	prolactin family 2, subfamily c, member 5
10484626	7.28498	6.97363	6.79503	6.86104	6.62546	6.74341	7.54808	6.89212	7.12353	6.94705		0.247103	6.97943	0.136071	0.733116		Olfr1087	olfactory receptor 1087
10583887	7.30253	7.88494	7.23966	7.84338	7.56153	7.49734	7.771	7.58865	7.95147	7.89643		0.246992	7.65369	0.107318	0.717755		Npsr1	neuropeptide S receptor 1
10468810	6.18628	6.27704	5.84566	5.65355	6.06684	5.6985	6.2837	5.92512	6.49575	6.10126		0.246815	6.05337	0.133244	0.730736		Prlhr	prolactin releasing hormone receptor
10533603	6.24015	6.8565	6.6592	6.48226	6.29291	6.22386	7.00871	6.58942	6.46198	6.7636		0.246784	6.55786	0.126912	0.730088		Rhof	ras homolog gene family, member f
10565389	6.92274	6.74709	6.88045	6.86569	6.45295	6.82796	7.24953	6.68601	7.26813	6.91467		0.246771	6.88152	0.0908903	0.701479		Olfr307	olfactory receptor 307
10561052	5.22042	5.68991	4.41465	4.95325	5.74078	5.41238	5.45604	5.69593	5.22426	5.56489		0.246718	5.33725	0.326526	0.846918		---	---
10496569	6.40194	6.78894	6.56613	6.81561	6.34744	6.45219	6.78839	6.91735	6.925	6.60412		0.246673	6.66071	0.0529712	0.646239		Gbp6	guanylate binding protein 6
10357516	6.41829	6.2873	5.66262	6.21513	6.09625	5.98392	6.50929	5.96043	6.66346	6.29506		0.246474	6.20918	0.167488	0.759012		C4bp	complement component 4 binding protein
10453855	6.93357	7.01396	6.93981	6.69519	6.49507	6.46913	7.31024	6.7428	7.00892	6.95505		0.246464	6.85637	0.112474	0.719887		---	---
10372003	6.47114	6.33166	6.44972	6.33896	5.89474	6.16396	6.71101	6.53587	6.12402	6.71494		0.246433	6.3736	0.1171	0.723547		Mir331	microRNA 331
10473217	6.5285	6.77631	6.40822	6.88314	6.31973	6.14441	7.03979	6.59538	6.83136	6.55923		0.246384	6.60861	0.140987	0.736328		---	---
10399973	9.27323	9.00031	9.18045	9.21769	9.20863	9.12864	9.45615	9.52186	9.36541	9.31459		0.246343	9.26669	0.0048647	0.436076		Hdac9	histone deacetylase 9
10415099	7.69367	6.35478	6.97934	6.21487	7.2627	7.25516	7.75234	7.41705	7.03465	6.62149		0.246297	7.05861	0.447798	0.895998		Gm10332	predicted gene 10332
10543409	6.34657	6.36809	5.96715	6.39665	6.49242	6.18804	6.70815	6.45545	6.66884	6.32533		0.246291	6.39167	0.0555548	0.650801		Tas2r118	taste receptor, type 2, member 118
10467344	7.88809	7.9135	7.98282	7.87672	7.75137	7.73947	8.08053	8.31152	8.12274	7.90492		0.246269	7.95717	0.0149314	0.505609		Noc3l	nucleolar complex associated 3 homolog (S. cerevisiae)
10480445	9.18539	9.28965	8.99019	9.37163	9.3349	9.02821	9.4232	9.53655	9.48927	9.33575		0.2462	9.29847	0.0202971	0.535785		Spopl	speckle-type POZ protein-like
10484205	5.97067	5.98175	5.982	5.41102	5.98393	5.48513	6.09891	6.37748	5.8137	5.90431		0.246182	5.90089	0.148746	0.743513		Ccdc141	coiled-coil domain containing 141
10473559	7.77053	8.12303	7.6738	8.10955	8.1778	8.02448	8.30803	8.32831	8.22331	8.04446		0.246159	8.07833	0.0530656	0.646239		Olfr1140	olfactory receptor 1140
10462359	6.66759	6.80199	6.2436	6.46151	6.41255	6.36072	6.88576	6.58646	6.91005	6.56693		0.245975	6.58972	0.0695485	0.678113		Gm9883	predicted gene 9883
10550424	6.73328	6.78407	6.2724	6.6454	6.7979	6.49033	7.10827	6.6112	7.02031	6.72636		0.245972	6.71895	0.0891717	0.700373		Psg29	pregnancy-specific glycoprotein 29
10378385	7.3716	6.83274	6.62935	7.21761	6.41772	6.59411	7.35001	6.67665	6.89283	7.4397		0.24594	6.94223	0.281682	0.826053		Spata22	spermatogenesis associated 22
10391043	6.07301	6.73528	5.99861	6.19227	6.46077	6.16749	6.49888	6.40921	6.59291	6.56752		0.245891	6.36959	0.097618	0.708503		Krt9	keratin 9
10398069	6.70275	6.79551	6.5059	6.44456	6.59718	6.43308	6.83354	6.6385	6.9066	6.92417		0.245869	6.67818	0.022011	0.543866		Serpina3m	serine (or cysteine) peptidase inhibitor, clade A, member 3M
10561810	7.76036	7.86335	7.39616	7.94637	7.74867	7.85495	8.0052	7.96653	7.95619	8.10185		0.2458	7.85996	0.033273	0.600536		Zfp14	zinc finger protein 14
10559758	6.12594	6.69445	6.0506	6.42707	5.72891	6.15245	6.93123	6.03971	6.70746	6.09081		0.24573	6.29486	0.288867	0.829707		Vmn1r65	vomeronasal 1 receptor 65
10527694	7.23118	7.58807	7.24527	7.49281	7.1417	7.60819	7.6292	7.74952	7.40766	7.73462		0.245711	7.48282	0.0577681	0.657702		B3galtl	beta 1,3-galactosyltransferase-like
10425317	6.27821	6.13799	6.08579	6.08237	5.99394	6.23192	6.56778	6.702	6.08878	6.1638		0.245551	6.23326	0.0728242	0.681943		---	---
10496888	5.99249	5.87049	5.7397	5.48774	4.69259	5.03753	5.55863	6.08314	5.58116	5.63947		0.245511	5.56829	0.346834	0.854109		---	---
10404982	7.50424	7.43124	6.96663	7.42714	7.63239	7.56007	7.57748	7.72777	7.53022	7.8277		0.245506	7.51849	0.0755945	0.685625		Barx1	BarH-like homeobox 1
10537026	7.46125	7.4185	7.01223	7.49158	7.77369	7.45547	7.62946	7.39795	7.97398	7.72238		0.245489	7.53365	0.119492	0.726516		Cpa4	carboxypeptidase A4
10572066	6.45718	7.10613	6.73322	6.86315	7.0127	6.53164	7.06001	7.00808	7.1255	6.92411		0.245422	6.88217	0.083374	0.695857		Tktl2	transketolase-like 2
10579060	8.55516	8.44784	7.68147	8.41872	7.7583	7.25683	8.70786	7.89411	8.53537	7.92281		0.245319	8.11785	0.404778	0.879551		4930467E23Rik	RIKEN cDNA 4930467E23 gene
10365204	5.71878	5.33276	5.80964	5.38324	4.95109	5.40543	5.81866	5.62001	5.32855	5.94796		0.245306	5.53161	0.184793	0.769932		Gm10777	predicted gene 10777
10583444	7.02472	7.19411	7.01191	7.08495	6.91078	7.00558	7.5774	7.19945	7.35867	7.00025		0.245268	7.13678	0.0406391	0.619093		Olfr39	olfactory receptor 39
10582466	6.62083	6.70567	6.52966	6.36791	6.73702	6.45075	6.70525	6.81071	7.11936	6.62023		0.245248	6.66674	0.0481191	0.635323		Sult5a1	sulfotransferase family 5A, member 1
10601850	7.30118	6.93489	6.96934	6.9722	7.08526	6.20584	7.24595	7.41787	6.7514	7.2103		0.244929	7.00942	0.24621	0.808407		Bex4	brain expressed gene 4
10526559	6.53225	6.98989	6.60268	6.52448	6.35438	6.30448	7.03989	6.88037	6.5438	6.72103		0.244914	6.64932	0.108418	0.717755		Ache	acetylcholinesterase
10542259	4.9059	5.33585	5.24604	5.53555	4.64399	4.78193	5.63547	5.68981	5.12315	4.83071		0.244907	5.17284	0.286756	0.828799		Tas2r129	taste receptor, type 2, member 129
10549962	6.65046	7.00898	6.81592	6.90002	6.62462	6.42251	7.11204	6.69034	7.06746	7.05804		0.244883	6.83504	0.0785737	0.689691		---	---
10445542	9.3948	9.92119	9.40964	9.58172	9.90317	9.73846	9.71664	10.1531	9.83188	9.91023		0.244806	9.75609	0.0899777	0.70085		---	---
10510882	6.84401	7.07855	7.04626	7.06524	7.05184	6.48765	7.04553	7.18788	7.327	7.13438		0.244773	7.02683	0.0696246	0.678113		Megf6	multiple EGF-like-domains 6
10598118	5.8795	6.17188	5.94848	5.22612	6.02112	5.14253	6.32734	5.65952	6.32457	5.59373		0.244684	5.82948	0.342101	0.852265		Vmn2r122	vomeronasal 2, receptor, 122
10437695	6.41611	6.86813	6.50051	6.73531	6.49963	6.44416	6.90944	6.79099	6.83302	6.75444		0.244665	6.67517	0.0278025	0.572406		Gm9861	predicted gene 9861
10392476	5.92335	6.06929	5.22891	5.97253	6.32854	6.00353	5.97833	6.38626	6.19077	6.10719		0.244609	6.01887	0.206507	0.786211		1700012B07Rik	RIKEN cDNA 1700012B07 gene
10350149	7.00248	6.89963	6.93112	7.01949	6.9307	6.63486	7.21034	7.08595	7.3376	6.95649		0.244546	7.00087	0.0275391	0.571046		Tnni1	troponin I, skeletal, slow 1
10435508	4.90537	5.28491	4.16493	4.88695	5.56521	5.15315	5.01414	5.56383	5.53735	4.83651		0.24454	5.09123	0.358779	0.860814		2010005H15Rik	RIKEN cDNA 2010005H15 gene
10346551	8.75022	8.86751	9.06024	8.83974	8.85712	8.89035	9.149	9.1711	9.08018	9.08749		0.244409	8.9753	0.00356705	0.422468		Cflar	CASP8 and FADD-like apoptosis regulator
10412549	9.13171	9.77751	9.0053	9.39722	9.28462	9.0986	9.68584	9.59732	9.59555	9.22887		0.244402	9.38026	0.135818	0.732465		D830030K20Rik	RIKEN cDNA D830030K20 gene
10466349	7.34845	7.30091	7.0676	7.38363	7.09314	7.01057	7.68463	7.51134	7.19464	7.38962		0.244342	7.29845	0.0520382	0.643599		Olfr1458	olfactory receptor 1458
10398759	7.16014	7.23773	6.92998	7.08187	7.075	6.96273	7.57087	7.0518	7.43786	7.21502		0.244313	7.1723	0.0422634	0.625343		Tdrd9	tudor domain containing 9
10417411	9.21979	9.85019	9.07176	9.46843	9.30452	9.18218	9.76553	9.68208	9.61254	9.3146		0.244208	9.44716	0.132667	0.730736		Gm3002	alpha-takusan pseudogene
10478432	6.82336	6.73671	6.74737	6.38291	6.52332	6.15192	6.74048	6.96438	6.58375	6.93087		0.243942	6.65851	0.108897	0.717755		Pabpc1l	poly(A) binding protein, cytoplasmic 1-like
10539179	6.13417	6.34812	6.11277	5.64543	5.75922	5.99822	6.36079	6.24385	6.36378	6.00582		0.243905	6.09722	0.106001	0.717755		Reg3b	regenerating islet-derived 3 beta
10601519	7.11573	7.38659	6.82874	6.97603	6.84167	7.07608	7.11977	7.44358	7.24184	7.31961		0.243727	7.13496	0.0565154	0.652693		Klhl4	kelch-like 4 (Drosophila)
10404772	6.63307	6.54488	6.04655	6.70831	6.24026	6.49646	6.78596	6.55856	6.75277	6.65666		0.243566	6.54235	0.08287	0.695774		Gm10790	predicted gene 10790
10446965	6.51345	5.94091	5.83619	6.30735	5.39165	5.79186	6.43502	6.10404	6.38605	5.90305		0.243472	6.06096	0.259952	0.814902		Rasgrp3	RAS, guanyl releasing protein 3
10458419	5.98286	6.14276	6.16049	6.03169	6.04172	5.99972	6.54286	6.3457	6.0218	6.30232		0.243294	6.15719	0.0251087	0.562642		Slc25a2	solute carrier family 25 (mitochondrial carrier, ornithine transporter) member 2
10385384	7.34058	7.65789	7.45687	7.71175	7.6838	7.53076	7.79036	7.73688	7.85092	7.84931		0.243259	7.66091	0.0131542	0.50268		Nipal4	NIPA-like domain containing 4
10398934	6.63114	6.43612	6.37818	6.59488	6.27742	6.49293	6.64717	6.33971	6.99158	6.86718		0.242964	6.56563	0.0782288	0.689237		Brf1	BRF1 homolog, subunit of RNA polymerase III transcription initiation factor IIIB (S. cerevisiae)
10583459	6.29197	6.55191	5.98416	6.083	5.97917	5.84725	6.71277	6.25099	6.35504	6.14423		0.242848	6.22005	0.137289	0.733534		5730577I03Rik	zinc finger protein pseudogene
10591754	7.52676	7.73445	7.52335	7.90836	7.68603	7.54789	7.83406	8.08218	7.82945	7.84329		0.242773	7.75158	0.0243645	0.557629		Zfp599	zinc finger protein 599
10427035	9.29271	9.92785	9.7029	9.4162	9.42074	9.20756	10.1473	9.96308	9.62793	9.21127		0.242735	9.59176	0.23689	0.803552		Nr4a1	nuclear receptor subfamily 4, group A, member 1
10356461	10.6207	10.3298	10.3286	10.6896	10.6336	9.24165	10.4212	10.4356	10.5691	10.7741		0.242678	10.4044	0.364829	0.862825		Hjurp	Holliday junction recognition protein
10423379	7.36676	7.4473	7.38696	7.5132	7.16221	7.03239	7.73144	7.46068	7.80572	7.24511		0.242601	7.41518	0.0896778	0.70085		Tiaf2	TGF-beta1-induced anti-apoptotic factor 2
10417408	9.16075	9.7958	9.03569	9.41538	9.29065	9.15298	9.73992	9.63372	9.5858	9.24423		0.242376	9.40549	0.136268	0.733116		D830030K20Rik	RIKEN cDNA D830030K20 gene
10345393	7.00368	7.1452	6.34079	7.24031	6.88915	6.69669	7.01527	7.38714	7.12786	6.98297		0.242339	6.98291	0.176555	0.763726		Cfc1	cripto, FRL-1, cryptic family 1
10411226	7.68599	7.59625	7.83117	7.5251	7.78833	7.54673	7.86808	8.11824	7.81421	7.81785		0.242332	7.75919	0.0198431	0.533693		F2rl1	coagulation factor II (thrombin) receptor-like 1
10558661	8.73656	8.86048	8.8738	8.92864	8.74249	8.76227	9.1297	9.07375	9.11977	8.91539		0.242278	8.91428	0.00427542	0.436076		Olfr61	olfactory receptor 61
10520946	6.08912	5.80248	6.48169	6.3929	6.38177	5.93482	6.3162	6.37541	6.51899	6.48027		0.242252	6.27737	0.106034	0.717755		Plb1	phospholipase B1
10500748	6.70618	6.64164	6.10225	6.21842	6.5141	6.36482	7.05284	6.55342	6.65722	6.40365		0.242215	6.52145	0.139068	0.733534		Tshb	thyroid stimulating hormone, beta subunit
10454683	5.6158	5.6489	5.24422	5.29431	5.86264	5.79167	5.97129	5.79084	6.08889	5.42281		0.242201	5.67314	0.15858	0.753658		Pkd2l2	polycystic kidney disease 2-like 2
10581926	7.13346	6.59324	6.63529	6.56936	6.91952	6.94599	7.38152	7.06682	6.85571	6.86251		0.242164	6.89634	0.118894	0.725983		Adat1	adenosine deaminase, tRNA-specific 1
10554714	8.35381	8.55217	8.25194	8.35674	8.33262	8.25923	8.65349	8.57107	8.61309	8.5353		0.242152	8.44795	0.00489539	0.436076		Olfr291	olfactory receptor 291
10439289	5.95262	6.30336	5.5344	6.15137	6.07936	3.90401	5.90835	5.93177	5.93995	5.80525		0.242142	5.75104	0.564407	0.925521		BC117090	cDNA sequence BC1179090
10580805	5.45487	5.4833	5.20877	5.53056	5.68724	5.11509	5.48939	5.4681	5.82884	5.83539		0.242123	5.51016	0.0850528	0.695857		Gm10286	predicted gene 10286
10412235	6.99564	6.93564	7.07671	7.27259	7.39347	7.39548	7.24437	7.45676	7.43122	7.54863		0.241991	7.27505	0.0524588	0.644121		A430090L17Rik	RIKEN cDNA A430090L17 gene
10530096	7.16746	7.85722	7.30699	7.20233	7.44621	7.58652	7.68368	7.59658	7.81158	7.58728		0.241989	7.52458	0.093431	0.703781		---	---
10588201	6.31499	6.12426	5.34548	6.32488	5.17082	5.74334	5.99227	6.83372	5.21993	6.27109		0.241955	5.93408	0.476494	0.905121		---	---
10424575	7.48366	7.88844	7.03547	7.40327	7.8094	7.82257	7.67917	7.85613	7.88819	7.83946		0.241936	7.67058	0.156177	0.752036		---	---
10445022	5.11273	5.50646	4.4273	4.92243	4.75331	4.71536	5.00561	4.94598	5.35068	5.29006		0.241816	5.00299	0.224189	0.798426		H2-M10.5	histocompatibility 2, M region locus 10.5
10481496	6.45647	6.87689	6.23981	6.44734	5.99853	6.0179	6.78044	6.40247	6.63142	6.51071		0.241769	6.4362	0.172349	0.761765		---	---
10516544	6.77987	7.25438	6.85429	7.32844	7.41914	6.94143	7.46854	6.95991	7.49247	7.43098		0.24172	7.19294	0.153086	0.746836		Hpca	hippocalcin
10363915	7.75884	8.08753	7.66108	8.0157	7.98326	7.91163	7.90184	8.35177	8.10935	8.21589		0.24171	7.99969	0.0484428	0.636173		Pcdh15	protocadherin 15
10461822	7.65655	7.58062	7.44073	7.58746	7.3342	7.5717	8.03385	7.57838	7.81753	7.65123		0.241706	7.62522	0.0334546	0.600997		Olfr1490	olfactory receptor 1490
10361091	6.55999	6.86581	7.00372	7.26481	7.3207	6.99081	7.12387	7.30627	7.07743	7.4631		0.241692	7.09765	0.128031	0.730088		Atf3	activating transcription factor 3
10479852	6.98743	6.89115	6.95063	6.86686	6.96137	6.21957	7.01169	6.91841	7.1944	7.09356		0.241679	6.90951	0.126516	0.730088		Camk1d	calcium/calmodulin-dependent protein kinase ID
10420899	7.44748	8.11319	7.6605	7.7714	7.94266	7.7122	8.10201	7.97335	8.15697	7.83263		0.241668	7.87124	0.0781593	0.689237		Gulo	gulonolactone (L-) oxidase
10603321	7.10417	7.09545	6.51829	6.93608	6.92528	6.41025	7.3275	6.78284	7.22482	6.95783		0.24166	6.92825	0.173028	0.762107		---	---
10561055	5.74432	6.12194	5.66505	5.88267	6.25895	6.14784	6.14834	6.18072	6.18669	6.33068		0.241475	6.06672	0.0715542	0.681943		Ceacam2	carcinoembryonic antigen-related cell adhesion molecule 2
10494092	8.67712	8.53591	8.85293	8.74872	8.57629	8.86348	9.05156	8.909	8.89701	8.94455		0.241457	8.80566	0.0122299	0.501242		Pogz	pogo transposable element with ZNF domain
10572050	7.23565	7.38422	7.09615	7.00248	6.8466	7.01508	7.39227	7.10409	7.46061	7.3954		0.241398	7.19325	0.053686	0.646239		2012-03-01	membrane-associated ring finger (C3HC4) 1
10483766	6.32833	6.83894	6.4725	6.69389	6.58658	6.30567	6.86977	6.57401	6.74963	6.92225		0.241266	6.63416	0.065518	0.672893		---	---
10517673	6.7229	6.79322	6.46936	6.13358	6.25768	6.33829	6.95061	6.42532	6.86466	6.53398		0.241141	6.54896	0.146743	0.740323		Htr6	5-hydroxytryptamine (serotonin) receptor 6
10493555	8.01333	7.89294	7.75298	7.68982	7.5454	7.90053	8.18358	7.76939	8.19192	8.016		0.241053	7.89559	0.0555875	0.650801		Kcnn3	potassium intermediate/small conductance calcium-activated channel, subfamily N, member 3
10587659	6.21819	6.42753	5.94028	6.43336	5.86146	6.1048	6.69568	6.00497	6.61	6.3104		0.240993	6.26067	0.162504	0.756085		Trim43a	tripartite motif-containing 43A
10497862	6.74093	7.20885	6.77945	7.16599	6.89892	7.37457	6.97035	7.25136	7.3697	7.4843		0.24081	7.12444	0.129269	0.730088		Trpc3	transient receptor potential cation channel, subfamily C, member 3
10583436	6.84308	6.81663	6.76443	6.64474	6.80739	6.53685	7.04225	7.09371	6.90212	6.86713		0.240787	6.83183	0.0119625	0.498331		Olfr869	olfactory receptor 869
10398430	5.81415	6.2154	5.16343	5.94584	6.02315	5.83495	5.82232	6.35664	6.11669	5.99869		0.240767	5.92913	0.220962	0.796115		Mir496	microRNA 496
10601456	5.11263	5.84439	5.74733	5.75412	5.81017	5.5652	6.03233	6.13021	5.84624	5.50964		0.240632	5.73523	0.168355	0.760013		Gm6377	predicted gene 6377
10402080	8.56994	8.82126	8.8643	8.52301	8.44081	8.5986	9.07516	8.85373	8.86449	8.71437		0.240615	8.73257	0.0392782	0.616575		BC002230	cDNA sequence BC002230
10506843	8.65687	8.63261	8.42304	8.68065	8.77852	8.76633	8.98462	8.89498	8.93985	8.76828		0.240594	8.75258	0.0122783	0.501242		Cc2d1b	coiled-coil and C2 domain containing 1B
10411709	8.30807	8.3556	8.45857	8.33151	8.1631	8.63461	8.67328	8.63335	8.57956	8.57704		0.240562	8.47147	0.0176328	0.516219		Cdk7	cyclin-dependent kinase 7
10509163	9.77175	9.55249	9.78548	9.68053	9.68843	9.75986	9.99962	9.92877	9.98508	9.87445		0.240555	9.80265	0.00287435	0.415893		Id3	inhibitor of DNA binding 3
10458498	7.64946	8.14546	8.18108	7.76723	8.00539	8.04272	8.27764	8.35784	8.07226	8.1153		0.240538	8.06144	0.0624119	0.669424		Arap3	ArfGAP with RhoGAP domain, ankyrin repeat and PH domain 3
10477103	5.84327	6.24742	5.63924	6.23364	5.92165	5.50979	6.26923	5.85877	6.20429	6.22613		0.240434	5.99534	0.156616	0.752794		Nrsn2	neurensin 2
10412655	7.15839	7.13844	6.475	6.73102	6.54082	6.63821	7.38246	6.92549	7.06469	6.71025		0.240407	6.87648	0.191708	0.774533		2610318M16Rik	RIKEN cDNA 2610318M16 gene
10438530	8.58492	8.62155	8.62984	8.64287	8.65283	8.73282	8.90216	8.75448	8.95604	8.92547		0.2404	8.7403	0.00186737	0.367295		Clcn2	chloride channel 2
10451675	6.32541	6.35847	6.48152	6.45939	5.96962	6.43083	6.73858	6.50748	6.32533	6.74024		0.240368	6.43369	0.0698065	0.678113		---	---
10561478	6.50772	6.52954	6.8158	7.14335	6.57272	6.96717	6.86804	6.8146	7.27585	7.02704		0.240331	6.85218	0.12818	0.730088		Nccrp1	non-specific cytotoxic cell receptor protein 1 homolog (zebrafish)
10367501	7.4526	7.57227	7.32605	7.36227	7.1585	7.24848	7.58796	7.87687	7.38933	7.52032		0.24026	7.44946	0.0476655	0.633707		---	---
10361771	7.40439	7.49678	7.47108	7.53959	7.5497	7.83149	7.79706	7.87614	7.74031	7.7428		0.240239	7.64493	0.0152297	0.505609		Plagl1	pleiomorphic adenoma gene-like 1
10380025	6.18335	6.08775	5.63113	5.72134	5.51042	5.84036	6.4598	5.88305	6.01733	5.91668		0.240156	5.92512	0.155432	0.750378		Tex14	testis expressed gene 14
10393904	6.60097	6.79504	6.05785	6.10612	6.58111	5.98245	6.63202	6.40519	6.66062	6.67828		0.240104	6.44996	0.180915	0.766887		Notum	notum pectinacetylesterase homolog (Drosophila)
10388274	7.06105	7.13411	6.50172	6.90986	6.83256	6.78361	7.43312	6.81829	7.09183	7.0989		0.240049	6.9665	0.118328	0.725375		Olfr381	olfactory receptor 381
10450767	7.66227	6.99585	7.05278	7.29559	7.34802	7.25532	7.67977	7.37364	7.65439	7.32538		0.239988	7.3643	0.0992031	0.710297		H2-M10.1	histocompatibility 2, M region locus 10.1
10593856	8.53135	8.29384	8.37089	8.36402	8.37038	8.52103	8.85051	8.59048	8.58061	8.57255		0.239954	8.50457	0.0107446	0.491849		C230081A13Rik	RIKEN cDNA C230081A13 gene
10584490	7.10689	7.77885	7.26335	7.34797	7.42906	7.549	7.94513	7.6793	7.62211	7.36311		0.239894	7.50848	0.11909	0.726052		Olfr951	olfactory receptor 951
10592410	8.65649	8.9513	8.58491	8.74604	8.59082	8.59752	9.12331	8.85549	8.93464	8.79734		0.239849	8.78379	0.0257597	0.564332		Olfr44	olfactory receptor 44
10435497	5.97044	6.59691	6.18796	6.51009	6.25589	6.1421	6.6873	6.54309	6.54467	6.29221		0.239585	6.37307	0.0903081	0.701013		Stfa2l1	stefin A2 like 1
10505261	10.1591	11.6189	11.3994	11.3072	12.1227	11.655	11.0035	11.7858	11.5634	12.1139		0.239563	11.4729	0.499169	0.911231		---	---
10551881	6.96252	7.21356	6.477	6.86945	7.1087	6.97816	7.15817	7.27488	7.17453	7.08963		0.239408	7.03066	0.0849014	0.695857		Sdhaf1	succinate dehydrogenase complex assembly factor 1
10442258	8.47506	8.20816	8.2607	8.14533	8.63575	8.14409	8.75257	8.50157	8.44677	8.50253		0.23934	8.40725	0.0557585	0.651083		4930432O21Rik	RIKEN cDNA 4930432O21 gene
10447740	5.13983	5.6878	5.98821	5.45655	5.68129	5.79581	6.10377	5.55734	5.89512	5.90064		0.2393	5.72064	0.165295	0.756873		Gm10513	predicted gene 10513
10427280	6.87682	6.63986	6.76027	6.76418	6.57116	6.95623	6.75971	7.02416	6.98114	7.23777		0.239272	6.85713	0.0427303	0.625343		Hoxc10	homeobox C10
10586174	7.14705	7.7504	7.32898	7.60567	7.57871	7.49738	7.6664	7.96226	7.76182	7.50512		0.239204	7.58038	0.0851026	0.695857		---	---
10496490	7.60668	7.84165	7.59558	7.69018	7.47003	7.25877	8.00308	7.77577	7.88574	7.6005		0.239124	7.6728	0.0653727	0.672893		Mir1956	microRNA mir-1956
10422822	9.24502	9.4235	9.64586	9.50738	9.49119	9.50392	9.74675	9.89174	9.65586	9.53991		0.239087	9.56511	0.0234932	0.552378		Lifr	leukemia inhibitory factor receptor
10570191	6.37842	6.5332	5.29298	6.20202	5.26876	5.11165	6.15211	5.85771	6.34991	5.78783		0.239053	5.89346	0.451505	0.895998		1700094C09Rik	RIKEN cDNA 1700094C09 gene
10428604	8.27241	8.28478	8.47667	8.35993	8.35864	8.46666	8.68379	8.67478	8.60564	8.47133		0.23904	8.46546	0.00524404	0.436076		Tnfrsf11b	tumor necrosis factor receptor superfamily, member 11b (osteoprotegerin)
10412659	6.38688	6.3155	5.47126	6.51692	6.16589	6.05675	6.39799	6.42224	6.7756	5.96912		0.239039	6.24782	0.275492	0.822032		---	---
10438096	8.23316	8.27304	8.21385	8.19798	8.12247	7.87786	8.58207	8.35847	8.50375	8.12408		0.239035	8.24867	0.0452514	0.630138		Mir301b	microRNA 301b
10594963	8.00234	7.98557	7.84234	8.20888	8.20222	8.06495	8.48752	8.3955	8.34018	7.93709		0.239026	8.14666	0.062265	0.668675		Unc13c	unc-13 homolog C (C. elegans)
10409541	6.78927	6.53359	7.22257	6.43407	6.49756	6.4842	7.00887	6.83051	6.98618	6.77101		0.238936	6.75578	0.138339	0.733534		---	---
10559312	9.05133	9.11134	9.1909	9.27125	9.19481	9.17886	9.47843	9.39225	9.40826	9.34204		0.238829	9.26195	0.00212832	0.382189		Dhcr7	7-dehydrocholesterol reductase
10499930	6.33713	6.68201	6.08859	6.35122	6.05474	5.82111	6.48801	6.24695	6.72899	6.3807		0.238693	6.31795	0.162306	0.756039		Lce1g	late cornified envelope 1G
10569494	7.15372	7.74046	7.39307	7.53771	7.37983	7.21444	7.58568	7.45873	7.75678	7.76625		0.238656	7.49867	0.0696355	0.678113		Tnfrsf22	tumor necrosis factor receptor superfamily, member 22
10451708	6.37792	6.00796	6.09016	6.22621	5.24062	5.77822	6.56395	5.92995	6.00198	6.27265		0.238618	6.04896	0.286747	0.828799		4930556A20Rik	RIKEN cDNA 4930556A20 gene
10585972	8.11003	8.16616	7.9593	7.91883	7.9653	7.91602	8.31161	8.26834	8.26589	8.13209		0.238543	8.10136	0.00642154	0.45465		Myo9a	myosin IXa
10354216	5.75103	6.06047	5.37104	5.80845	5.55836	4.84574	6.05843	5.3446	6.06829	5.74608		0.238503	5.66125	0.321132	0.843845		Rfx8	regulatory factor X 8
10453759	6.28955	6.80975	6.56402	6.54114	6.7512	6.69957	6.85639	6.70127	7.01175	6.82041		0.238248	6.70451	0.0464512	0.631768		Gm10554	predicted gene 10554
10353061	9.06218	9.09665	9.06848	8.84646	8.96219	8.93793	9.46683	9.10332	9.30631	9.05907		0.238232	9.09094	0.0241113	0.5564		---	---
10539952	6.95627	7.06105	6.2269	6.86863	6.80937	7.00759	7.26349	6.8695	7.16581	6.9406		0.238219	6.91692	0.161947	0.755766		Vmn1r40	vomeronasal 1 receptor 40
10493894	6.20399	6.64787	6.3484	6.2916	6.24252	5.72438	6.97705	5.79108	6.78423	6.37298		0.238208	6.33841	0.327038	0.847133		---	---
10426898	7.27244	7.41312	7.37061	7.24249	7.47427	6.99133	7.54658	7.73532	7.4763	7.37036		0.238095	7.38928	0.0437688	0.626507		Higd1c	HIG1 domain family, member 1C
10542894	9.23145	9.02427	9.04939	9.19609	9.29841	9.08615	9.19937	9.58657	9.21736	9.53927		0.238014	9.24283	0.0341865	0.602347		---	---
10516789	7.20626	7.04175	6.94839	7.38108	7.46702	7.44481	7.42751	7.40116	7.63499	7.48108		0.237967	7.34341	0.0618361	0.667439		Ptpru	protein tyrosine phosphatase, receptor type, U
10468885	8.72618	8.68413	8.91827	8.74937	8.55549	8.55247	8.8903	8.89003	8.99798	8.96414		0.237958	8.79284	0.0116797	0.496702		Zfp826	zinc finger protein 826
10606366	6.45897	6.05031	6.13073	6.26824	6.6252	5.93223	6.18336	6.68214	6.46996	6.59331		0.237914	6.33944	0.134341	0.73244		Zcchc5	zinc finger, CCHC domain containing 5
10445187	6.4132	6.76987	5.98606	6.46537	6.12174	5.9471	6.86613	6.30983	6.5799	6.33131		0.237902	6.37905	0.205667	0.785579		Gm6084	predicted gene 6084
10495371	6.98549	7.1471	7.08271	7.06054	7.09387	7.17674	7.30166	7.1415	7.43441	7.43825		0.237881	7.18623	0.0077407	0.467952		Aknad1	AKNA domain containing 1
10368197	6.47684	6.18495	5.72511	5.65882	6.19434	5.09215	6.42081	5.84467	6.38238	5.8584		0.237862	5.98385	0.370739	0.865414		Gm10826	predicted gene 10826
10358575	7.58848	7.45572	7.48815	7.20186	7.41935	7.34036	7.76276	7.90798	7.64091	7.30191		0.237739	7.51075	0.0680608	0.674482		Hmcn1	hemicentin 1
10498965	5.07326	5.56962	5.54368	5.73446	5.10618	5.25035	6.05694	5.55843	5.2488	5.60512		0.237732	5.47469	0.203085	0.783301		Npy2r	neuropeptide Y receptor Y2
10536949	6.86861	6.69184	6.5153	6.67744	6.31572	6.59439	6.81709	6.71102	6.87625	6.98859		0.237686	6.70563	0.0428071	0.625343		Fam40b	family with sequence similarity 40, member B
10523095	7.32776	7.29525	7.42521	7.44673	6.96523	7.33727	7.58246	7.3731	7.57785	7.61554		0.237662	7.39464	0.034549	0.604605		Afm	afamin
10604996	7.93724	6.99141	7.71982	8.48082	7.63431	7.96103	7.68035	7.69864	8.2171	8.5042		0.237636	7.88249	0.390797	0.871875		Xlr3a	X-linked lymphocyte-regulated 3A
10450197	6.7582	6.26662	6.25672	6.45333	6.13891	5.99422	6.98175	6.13979	6.47734	6.59693		0.237619	6.40638	0.206127	0.785916		Btnl5	butyrophilin-like 5
10388267	7.48939	7.71765	7.71312	7.45015	7.48472	7.19448	7.78566	7.67114	7.81056	7.71582		0.237545	7.60327	0.038581	0.613655		Olfr378	olfactory receptor 378
10604245	6.36881	6.42391	5.97923	6.52423	6.20948	5.13714	6.66111	6.34938	6.12484	6.24335		0.237539	6.20215	0.360206	0.861239		---	---
10558263	6.89112	7.38905	6.81485	6.96571	7.39681	7.18318	7.4863	7.40085	7.20466	7.2854		0.237516	7.20179	0.0960401	0.706998		Gm10584	predicted gene 10584
10457221	5.99732	6.26581	5.92704	6.24974	6.18994	6.38539	6.22219	6.8355	6.35351	6.21537		0.237437	6.26418	0.110372	0.717755		---	---
10499429	7.26405	7.42657	6.90385	6.75865	6.94532	7.09538	7.48941	7.25541	7.30944	7.1578		0.237379	7.16059	0.0947924	0.706433		Gm10253	predicted gene 10253
10409840	6.22168	6.39697	5.63986	6.3721	6.12829	5.57383	6.45058	5.90876	6.64131	6.1705		0.237335	6.15039	0.267527	0.818173		BC051665	cDNA sequence BC051665
10548409	6.11042	6.73367	5.85113	5.98134	6.18291	6.3296	6.37202	6.50663	6.46438	6.39862		0.237235	6.29307	0.138395	0.733534		Klrc1	killer cell lectin-like receptor subfamily C, member 1
10457059	6.76924	6.76754	5.98104	6.79539	5.9527	6.41343	6.80111	6.39265	6.94072	6.60018		0.237107	6.5414	0.267681	0.818173		---	---
10519711	7.66575	7.7663	7.41722	7.69481	7.43462	7.43851	8.11779	7.69463	7.67186	7.74212		0.237066	7.66436	0.0566484	0.652693		---	---
10565525	7.3328	7.7143	7.00483	7.18707	7.24937	7.13637	7.47718	7.4571	7.52164	7.57505		0.236954	7.36557	0.0746363	0.68519		---	---
10384685	5.96145	6.16817	5.96485	5.82672	5.77274	5.76778	6.72633	5.87397	5.97723	6.01143		0.236952	6.00507	0.165979	0.757159		1700093K21Rik	RIKEN cDNA 1700093K21 gene
10540028	8.50096	8.37699	8.4364	8.6678	8.51309	8.5072	8.83599	8.64903	8.78401	8.68016		0.23689	8.59516	0.0061163	0.44932		Klf15	Kruppel-like factor 15
10581491	9.43161	9.51028	9.21973	9.49301	9.60569	9.48548	9.64086	9.67605	9.72507	9.73594		0.236845	9.55237	0.00944108	0.477506		A930006D01Rik	RIKEN cDNA A930006D01 gene
10598073	9.7867	9.96725	9.71538	9.53445	9.55142	10.1251	10.0821	9.79237	10.2348	9.9581		0.236784	9.87477	0.100081	0.710614		---	---
10522465	8.46695	8.55177	8.66765	8.56297	8.53627	8.5116	8.84403	8.69511	8.89982	8.70624		0.236765	8.64424	0.00381852	0.428301		Snora26	small nucleolar RNA, H/ACA box 26
10604344	7.55149	7.80198	6.95523	7.57106	6.89101	6.54456	7.65058	7.25191	7.67122	7.25002		0.236712	7.31391	0.346961	0.854109		---	---
10420483	4.91547	5.06349	4.47483	4.79616	5.37004	5.30225	4.89531	5.40208	5.58127	5.01621		0.236679	5.08171	0.246259	0.808408		Phf11	PHD finger protein 11
10571857	7.95224	7.9668	7.73147	7.89081	7.78262	8.03016	8.22461	8.01024	8.11917	8.16181		0.236605	7.98699	0.00960905	0.478526		---	---
10386344	6.17835	6.27226	6.18481	6.07768	5.85698	5.51549	6.25629	6.14498	6.21373	6.388		0.236488	6.10886	0.119576	0.726516		A230051G13Rik	RIKEN cDNA A230051G13 gene
10537801	9.69298	9.89845	9.83476	9.9341	9.79066	9.8011	10.0303	10.0869	10.0202	10.1099		0.236468	9.91993	0.00263153	0.394796		Olfr449	olfactory receptor 449
10534152	9.19498	8.97961	9.20027	9.21134	8.98422	9.11608	9.37177	9.24315	9.47029	9.31764		0.236294	9.20894	0.0087962	0.472261		Wbscr17	Williams-Beuren syndrome chromosome region 17 homolog (human)
10606914	7.72491	7.98591	7.66225	7.85569	7.77536	7.77447	7.99338	8.08479	7.979	8.07328		0.23618	7.8909	0.00649307	0.456266		Esx1	extraembryonic, spermatogenesis, homeobox 1
10370259	7.20543	7.45521	7.40359	7.23894	7.49674	7.37213	7.58856	7.44211	7.89431	7.46776		0.236177	7.45648	0.0384228	0.613655		Col18a1	collagen, type XVIII, alpha 1
10568496	6.80555	7.23972	6.59201	7.04324	6.82172	6.0874	7.31512	6.92589	6.91105	6.85239		0.236173	6.85941	0.262474	0.815583		4933402N03Rik	RIKEN cDNA 4933402N03 gene
10573578	8.2931	8.52157	8.18274	8.62351	8.18746	8.15155	8.17348	8.4763	8.78974	8.81153		0.236107	8.4211	0.133321	0.730736		BC056474	cDNA sequence BC056474
10484543	8.70859	8.75944	8.35271	8.37307	8.59611	8.80628	8.91466	9.0528	8.64015	8.73425		0.236102	8.6938	0.0717239	0.681943		Olfr1006	olfactory receptor 1006
10358615	7.87091	7.80713	7.92247	7.38603	7.60682	7.18959	8.07508	7.66216	7.98133	7.74772		0.23608	7.72493	0.156652	0.752794		Hmcn1	hemicentin 1
10536401	6.26932	6.16719	6.43985	5.67266	5.80534	6.00834	6.72211	6.03724	6.10055	6.32583		0.235986	6.15484	0.205553	0.785579		Nxph1	neurexophilin 1
10365098	7.18152	6.97641	6.42567	6.54427	6.84284	6.76568	7.38018	6.6386	7.13258	6.95017		0.235985	6.88379	0.197778	0.779137		Tbxa2r	thromboxane A2 receptor
10392522	8.18412	8.36448	8.2398	8.48485	8.27819	8.27172	8.37148	8.81403	8.45847	8.51503		0.235892	8.39822	0.0291995	0.582282		Abca8a	ATP-binding cassette, sub-family A (ABC1), member 8a
10404479	6.11695	6.04138	5.66481	6.19343	6.12777	5.77825	6.51226	6.41296	6.14762	5.8188		0.235813	6.08142	0.149649	0.744088		Serpinb9g	serine (or cysteine) peptidase inhibitor, clade B, member 9g
10559750	5.37488	6.24315	4.06009	5.86524	4.91595	4.28529	5.59068	5.40014	5.89332	4.55501		0.23569	5.21838	0.603865	0.934112		Vmn1r63	vomeronasal 1 receptor 63
10399636	8.66325	8.39311	8.81594	8.65415	8.54437	8.78323	8.95161	8.83947	8.85904	8.86183		0.235644	8.7366	0.0188001	0.52567		Mrto4	MRT4, mRNA turnover 4, homolog (S. cerevisiae)
10484807	6.00293	6.29244	5.39771	6.0685	5.78527	5.40405	6.333	5.76839	6.11306	6.02836		0.235555	5.91937	0.240454	0.80527		Olfr1230	olfactory receptor 1230
10592397	6.31639	6.63456	6.40648	7.24065	7.20316	6.86137	7.29245	6.69232	7.06843	6.99721		0.235501	6.8713	0.269764	0.818512		Olfr144	olfactory receptor 144
10448506	7.29338	6.89313	7.31309	7.04343	7.44314	6.88848	7.5311	7.3785	7.43239	7.18305		0.235484	7.23997	0.0898054	0.70085		Ccnf	cyclin F
10542575	7.43615	7.45234	7.29563	7.52137	7.64292	7.73392	7.89751	7.63824	7.85785	7.60305		0.23544	7.6079	0.0365192	0.609233		Pde3a	phosphodiesterase 3A, cGMP inhibited
10570754	6.68794	6.79981	6.80595	6.69346	6.54656	6.67438	7.20758	6.71001	7.05971	6.7693		0.2353	6.79547	0.0443027	0.627907		Defb35	defensin beta 35
10506146	6.40977	6.58517	6.61289	6.52737	6.48913	6.14437	7.00371	6.72532	6.55764	6.50012		0.235251	6.55555	0.0744948	0.684959		Gm10305	predicted gene 10305
10367598	7.82851	7.80816	7.6388	7.8231	7.61648	7.40779	8.10613	7.75975	7.92053	7.90204		0.234972	7.78113	0.0397681	0.616575		Gm10097	predicted gene 10097
10366000	5.43625	5.898	5.32082	5.72099	5.57819	5.21154	5.70175	5.88781	6.03103	5.4294		0.234869	5.62158	0.155069	0.750052		4921510H08Rik	RIKEN cDNA 4921510H08 gene
10398693	7.22357	7.71486	7.44959	7.2408	7.56595	7.4296	7.54769	7.9792	7.53856	7.62355		0.234858	7.53134	0.0779513	0.689237		Snora28	small nucleolar RNA, H/ACA box 28
10366909	8.00671	8.00075	8.02412	8.14626	7.741	7.60554	8.18031	8.26307	7.93738	8.24148		0.234827	8.01466	0.0658165	0.672893		R3hdm2	R3H domain containing 2
10421875	6.15749	6.25641	4.97952	6.01585	5.30223	5.13426	6.37233	5.5989	6.18445	5.34744		0.234821	5.73489	0.463139	0.900496		---	---
10583179	6.39614	6.05772	6.17563	5.98287	5.59552	6.31593	6.56986	6.20876	6.32101	6.1882		0.234658	6.18117	0.145788	0.739768		Pgr	progesterone receptor
10454701	6.46522	6.18627	6.17854	5.89022	5.7686	6.35278	6.57199	5.89033	6.49679	6.5405		0.234629	6.23412	0.198374	0.779295		Wnt8a	wingless-related MMTV integration site 8A
10417501	9.22041	9.81628	9.07789	9.47199	9.31977	9.19354	9.78453	9.64318	9.6231	9.28751		0.2346	9.44382	0.139355	0.733534		Gm5458	predicted gene 5458
10564448	7.34304	7.0572	7.16779	7.05653	7.17398	7.22041	7.37245	7.41862	7.38088	7.44548		0.234531	7.26364	0.00512526	0.436076		Asb7	ankyrin repeat and SOCS box-containing 7
10378065	7.15649	7.21578	6.72321	6.982	6.78764	6.88409	7.1876	7.11039	7.31337	7.15955		0.234528	7.05201	0.0465814	0.631768		4930563E22Rik	RIKEN cDNA 4930563E22 gene
10551195	4.83724	5.86707	5.1339	5.40985	4.4885	4.46954	6.07812	5.01261	5.13626	4.84832		0.234477	5.12814	0.474814	0.904715		---	---
10416503	7.96761	7.84284	7.83497	7.81778	7.41879	7.63593	7.91399	7.82848	8.23683	7.9705		0.234463	7.84677	0.0695569	0.678113		Snora31	small nucleolar RNA, H/ACA box 31
10507653	7.80431	7.95572	7.79602	7.73001	7.8052	7.59936	8.02523	8.11734	7.97299	7.94911		0.234402	7.87553	0.0088848	0.472261		---	---
10439934	3.94227	5.639	5.86518	5.30619	5.70603	5.5847	5.71557	5.72825	5.21759	5.63796		0.234281	5.43427	0.497589	0.911231		---	---
10578322	7.05753	7.34955	7.00283	7.3986	7.11548	7.12483	7.40637	7.44365	7.56514	7.2206		0.234135	7.26846	0.0376934	0.610859		Pdgfrl	platelet-derived growth factor receptor-like
10376796	6.66486	7.03732	7.01221	6.95253	6.79814	6.73737	7.15408	6.94573	7.21758	7.0874		0.234126	6.96072	0.0281026	0.574263		Grap	GRB2-related adaptor protein
10403066	4.5003	4.9934	4.95955	5.21968	4.87647	5.02637	5.05956	4.99214	5.33059	5.2713		0.234101	5.02294	0.0994691	0.710465		Gm16710	predicted gene, 16710
10599028	5.60604	5.86297	5.67213	6.15546	5.50648	6.08971	5.99749	6.3358	5.7407	6.12375		0.23397	5.90905	0.159054	0.753815		1700023I07Rik	protein phosphatase 1, regulatory (inhibitor) subunit 2 pseudogene
10573696	5.63757	5.67831	5.04379	5.15971	5.15561	4.12852	5.65526	5.16823	5.53796	5.11		0.233942	5.2275	0.4108	0.881108		4933402J07Rik	RIKEN cDNA 4933402J07 gene
10554733	7.72108	7.87579	7.6373	7.75813	7.6455	7.54834	7.95859	8.14006	7.79797	7.82976		0.233905	7.79125	0.0214308	0.541187		Olfr292	olfactory receptor 292
10550047	8.14656	8.05598	8.22271	8.30336	8.27864	8.3752	8.52416	8.4434	8.36864	8.52098		0.233887	8.32396	0.00868464	0.470607		Zscan22	zinc finger and SCAN domain containing 22
10431210	7.97162	8.00376	8.27298	8.19786	8.13689	8.44541	8.45555	8.58173	8.08136	8.50251		0.233866	8.26497	0.0773238	0.688321		Wnt7b	wingless-related MMTV integration site 7B
10429856	6.39245	6.59108	6.37142	6.64467	6.30454	6.14189	6.91452	6.62295	6.50283	6.52546		0.233764	6.50118	0.0690467	0.677622		Spatc1	spermatogenesis and centriole associated 1
10515495	6.52326	6.57164	6.27836	6.55652	6.26442	6.05522	6.5502	6.28562	7.09667	6.50212		0.23375	6.4684	0.170944	0.761192		Klf17	Kruppel-like factor 17
10353727	5.70389	6.15933	6.13224	5.61434	6.06976	6.27491	6.45915	6.30876	5.86569	6.27104		0.233749	6.08591	0.1639	0.756873		---	---
10463155	7.11654	6.6882	6.8114	6.58772	6.73947	6.86507	7.04936	7.07652	6.79986	7.21484		0.233748	6.8949	0.0601213	0.66737		Gm340	predicted gene 340
10344721	5.64859	6.05312	5.42945	5.55297	6.39404	5.90701	6.13155	6.23924	5.96675	5.92082		0.233725	5.92435	0.210832	0.788095		---	---
10548884	7.51612	7.2142	7.09535	7.24078	7.17786	6.6568	7.53642	7.29977	7.48097	7.21847		0.233723	7.24367	0.133498	0.730736		Erp27	endoplasmic reticulum protein 27
10477791	8.54786	8.63842	8.57274	8.58245	8.87056	8.67165	8.80599	8.95629	8.888	8.87306		0.233556	8.7407	0.00857747	0.470334		Spag4	sperm associated antigen 4
10503484	8.02722	8.04402	7.95826	7.85281	8.01836	7.35369	7.97933	8.36737	8.12848	7.96152		0.233447	7.9691	0.132751	0.730736		Fam82b	family with sequence similarity 82, member B
10604248	9.61823	9.88436	9.67395	9.57822	9.77474	9.59694	9.8402	10.1054	9.81992	9.91912		0.23341	9.7811	0.0176966	0.516219		Thoc2	THO complex 2
10542245	5.93334	6.19834	5.37995	6.06467	5.26609	5.39265	6.0712	5.99349	5.87503	5.81711		0.23337	5.79919	0.250975	0.810948		Tas2r102	taste receptor, type 2, member 102
10511835	5.85916	6.03334	6.17718	6.12693	6.15702	6.36127	6.57322	6.18229	6.48742	6.16716		0.233369	6.2125	0.065274	0.672893		Fhl5	four and a half LIM domains 5
10602735	5.02677	4.9882	5.43182	6.23434	6.10584	5.37593	5.74047	5.07148	5.9957	6.23356		0.233153	5.62041	0.453692	0.896542		---	---
10601771	9.27171	9.23574	9.05889	8.79613	8.80708	7.88286	9.15066	9.17376	8.69561	9.28076		0.23313	8.93532	0.375178	0.867181		Armcx1	armadillo repeat containing, X-linked 1
10549862	7.26421	7.47349	6.77935	7.00865	7.05826	7.10203	7.3584	7.23949	7.51669	7.27507		0.233081	7.20756	0.0856562	0.695857		Olfr1344	olfactory receptor 1344
10449435	7.94995	7.87901	7.64229	7.89759	7.8247	7.75817	8.00977	8.2039	7.91646	8.10329		0.233069	7.91851	0.0141489	0.505609		Tulp1	tubby like protein 1
10587208	5.82969	6.17385	5.70294	6.1705	6.33587	6.45812	6.25316	6.32398	6.50147	6.30081		0.233026	6.20504	0.134181	0.732414		Bcl2l10	Bcl2-like 10
10458033	9.25824	9.27556	8.99797	9.24289	8.70021	9.15525	9.43938	9.39643	9.50981	9.00632		0.232965	9.19821	0.114337	0.72126		Stard4	StAR-related lipid transfer (START) domain containing 4
10583423	6.75625	6.90472	6.651	6.95969	6.69493	6.61874	7.0146	7.3357	6.98049	6.65772		0.232907	6.85738	0.0871051	0.696919		Olfr58	olfactory receptor 58
10356299	6.4819	6.34605	6.23226	6.47975	6.26619	6.35933	6.61669	6.58532	6.596	6.57724		0.232898	6.45407	0.00447379	0.436076		Gpr55	G protein-coupled receptor 55
10598126	6.834	7.28909	6.67908	6.98674	6.88811	6.86708	7.25737	6.99675	7.47087	6.902		0.232731	7.01711	0.116975	0.723318		Hhipl2	hedgehog interacting protein-like 2
10410166	7.05342	7.15808	6.81796	7.29016	6.94469	6.7644	7.28638	7.16495	7.31806	7.18068		0.23273	7.09788	0.048848	0.636439		Cntnap3	contactin associated protein-like 3
10417366	9.19582	9.81685	9.05265	9.4423	9.31485	9.18366	9.75479	9.6301	9.61405	9.26935		0.232722	9.42744	0.147102	0.740324		ENSMUSG00000068790	predicted gene, ENSMUSG00000068790
10390075	6.68825	6.16661	6.58107	6.70493	6.06369	6.62125	6.81629	6.90728	6.59646	6.49468		0.232711	6.56405	0.149905	0.744474		Gm11545	predicted gene 11545
10522946	6.19779	6.95127	5.90399	6.4414	6.43427	5.5744	6.43647	6.51379	6.56589	6.41652		0.232651	6.34358	0.316361	0.842068		Ambn	ameloblastin
10432294	8.61215	8.435	8.44687	8.57039	8.09566	7.86367	9.00519	8.6905	8.13912	8.44476		0.2326	8.43033	0.247313	0.808408		Mll2	myeloid/lymphoid or mixed-lineage leukemia 2
10541605	7.37101	7.47241	7.29363	7.57157	7.23192	6.92735	7.35918	7.65142	7.34046	7.82449		0.232575	7.40434	0.120019	0.726516		Clec4n	C-type lectin domain family 4, member n
10598152	4.83862	5.18354	4.44706	5.2068	5.14034	4.77454	5.24708	5.28388	5.53708	4.58911		0.232475	5.0248	0.272006	0.819613		LOC625360	2-cell-stage, variable group, member 3-like
10554321	5.79216	5.68373	5.75904	5.49275	5.5858	5.60712	6.26821	5.86273	5.58312	5.82913		0.232366	5.74638	0.0797424	0.6926		Gm10616	predicted gene 10616
10450926	5.62253	5.27254	5.69037	5.65986	5.91016	5.63454	5.58255	5.85912	6.05467	5.95965		0.232332	5.7246	0.0908704	0.701479		Crisp3	cysteine-rich secretory protein 3
10403992	6.5118	6.50951	6.26443	6.53028	6.35921	6.22457	7.00361	6.54409	6.51263	6.46875		0.232301	6.49289	0.0700973	0.679493		Vmn1r198	vomeronasal 1 receptor 198
10367487	5.42095	5.3371	5.04904	5.07239	5.37892	5.24657	6.01176	5.67612	4.97212	5.27243		0.232278	5.34374	0.224044	0.798426		Olfr781	olfactory receptor 781
10545804	5.74608	6.16774	5.58911	5.77843	5.99271	4.62323	6.28091	5.33471	6.15003	5.76152		0.232241	5.74245	0.440132	0.893657		Gm5878	predicted gene 5878
10556039	8.78167	8.59201	8.42374	8.72532	8.38511	8.33575	8.94016	8.81996	8.64084	8.69009		0.232165	8.63347	0.0521971	0.643642		Olfr17	olfactory receptor 17
10436414	7.27892	7.02506	6.80832	6.88492	6.82706	6.6651	7.48756	7.08859	7.11437	6.89755		0.232123	7.00775	0.118023	0.724663		Olfr203	olfactory receptor 203
10391918	8.54092	8.49589	8.42393	8.57528	8.35171	8.59644	8.7269	8.75613	8.73997	8.69491		0.232118	8.59021	0.0034324	0.422468		Plekhm1	pleckstrin homology domain containing, family M (with RUN domain) member 1
10420804	6.46103	6.42266	6.08916	6.66094	6.42703	6.1881	6.75541	6.51064	6.59525	6.56589		0.231977	6.46761	0.0576375	0.657125		Prss55	protease, serine, 55
10511727	4.11547	4.76115	5.28748	5.50034	5.71554	5.70828	5.50457	5.87479	5.0679	5.20581		0.231893	5.27413	0.47581	0.904737		Cnbd1	cyclic nucleotide binding domain containing 1
10603125	7.07637	7.37737	6.85944	7.00737	7.25502	6.81498	7.1725	7.45876	7.26482	7.29114		0.231711	7.15778	0.0727821	0.681943		Asb9	ankyrin repeat and SOCS box-containing 9
10383785	5.75679	6.49244	6.61244	6.07041	6.59116	6.31989	6.76778	6.50974	6.44567	6.43233		0.23169	6.39987	0.194663	0.777866		4921536K21Rik	RIKEN cDNA 4921536K21 gene
10553071	7.41809	7.3972	6.42926	7.06287	7.44893	7.31862	7.70873	7.34385	7.61114	6.97936		0.23161	7.27181	0.305973	0.838085		Ntn5	netrin 5
10445896	6.18291	5.45352	5.56765	5.73335	5.91225	5.91959	6.18618	6.18111	5.81125	5.92698		0.231502	5.88748	0.135769	0.73244		---	---
10600755	8.22719	8.46034	8.09986	8.11035	8.45438	8.21341	8.42771	8.5164	8.43084	8.59449		0.231436	8.3535	0.0257914	0.564332		Arx	aristaless related homeobox
10498268	5.16499	5.64281	5.21074	5.42106	4.90069	4.968	5.62885	5.16084	5.65955	5.34864		0.23142	5.31062	0.16939	0.760013		F830104G03Rik	RIKEN cDNA F830104G03 gene
10484207	7.21898	6.97089	7.07575	7.15446	6.84274	7.33718	7.34118	7.51877	7.4531	7.01239		0.231359	7.19254	0.0820366	0.694003		Ccdc141	coiled-coil domain containing 141
10374223	6.9253	7.23413	6.86373	7.16306	6.92031	7.022	7.35622	7.10984	7.30009	7.24456		0.231255	7.11392	0.0243668	0.557629		Igfbp1	insulin-like growth factor binding protein 1
10545266	6.3902	6.56927	6.48257	5.84379	5.80013	5.22725	6.48888	5.95008	6.17141	6.52313		0.231172	6.14467	0.388531	0.870454		1700011F03Rik	RIKEN cDNA 1700011F03 gene
10438425	9.13548	9.27257	8.80728	9.16795	9.01619	8.91466	9.24767	9.29192	9.24678	9.34773		0.231172	9.14482	0.0282872	0.576047		Olfr167	olfactory receptor 167
10433573	6.16379	5.99049	5.47002	5.98926	5.7944	6.26855	6.35821	5.93215	6.39719	6.02117		0.231094	6.03852	0.174057	0.762377		---	---
10358521	6.98534	7.23564	7.14481	7.03543	7.03944	7.21008	7.5596	7.11444	7.42516	7.25895		0.23108	7.20089	0.0315058	0.594597		Hmcn1	hemicentin 1
10393509	7.99736	7.94088	8.20064	8.40641	7.94598	8.04656	8.34419	8.23133	8.41006	8.29673		0.230941	8.18201	0.0371194	0.609953		Usp36	ubiquitin specific peptidase 36
10602192	5.67115	5.88155	5.63749	5.89537	5.66975	5.42223	5.77909	5.47743	6.22766	6.22447		0.230908	5.78862	0.169993	0.760285		Mir652	microRNA 652
10357008	8.58545	8.42329	8.37906	8.43163	8.39728	8.53122	8.68453	8.7026	8.75668	8.61152		0.230842	8.55033	0.00329477	0.421453		Pign	phosphatidylinositol glycan anchor biosynthesis, class N
10417245	9.26937	9.88287	9.14354	9.50488	9.40619	9.2142	9.78988	9.70485	9.68373	9.35891		0.230835	9.49584	0.140769	0.736055		Gm1973	predicted gene 1973
10385096	6.02622	5.45266	4.9964	5.73659	5.42126	4.77026	5.45051	5.58477	5.48539	6.00473		0.230785	5.49288	0.339913	0.851936		Kcnip1	Kv channel-interacting protein 1
10357103	8.30846	8.48902	8.22747	8.4015	8.08592	8.41079	8.42343	8.57755	8.62795	8.57582		0.230658	8.41279	0.0210098	0.537814		Cdh19	cadherin 19, type 2
10511734	5.50016	5.68708	5.57826	5.75724	5.47159	5.32029	5.92871	5.8297	5.51346	5.86044		0.23064	5.64469	0.052342	0.643747		Cnbd1	cyclic nucleotide binding domain containing 1
10353989	7.2987	7.41528	7.44128	7.43215	7.10883	7.40066	7.70724	7.55533	7.48854	7.56889		0.230519	7.44169	0.0151222	0.505609		---	---
10476312	7.03997	7.31361	6.86595	7.0092	6.80029	6.85108	7.30705	7.21161	7.16051	7.16255		0.230414	7.07218	0.0404894	0.617872		4930425F17Rik	RIKEN cDNA 4930425F17 gene
10470214	7.24236	7.18864	7.19416	7.29291	7.10712	6.90728	7.44425	7.28154	7.58787	7.22948		0.230373	7.24756	0.0340471	0.60215		Kcnt1	potassium channel, subfamily T, member 1
10388954	6.36481	6.31966	5.87182	6.86919	6.28708	6.01464	6.84641	6.33812	6.54324	6.34513		0.230359	6.38001	0.231885	0.802745		Omg	oligodendrocyte myelin glycoprotein
10357736	7.25386	7.18093	6.8951	6.93952	7.00633	6.91345	7.38787	7.17539	7.35675	7.12755		0.230357	7.12367	0.0312281	0.592538		Nfasc	neurofascin
10399011	7.952	7.90311	7.54832	7.47997	7.83274	7.83988	7.9882	8.11627	7.95391	7.90027		0.230324	7.85147	0.0495852	0.63898		4930427A07Rik	RIKEN cDNA 4930427A07 gene
10352439	8.67989	8.42671	8.64277	8.7952	8.59621	8.75831	8.99699	8.77147	8.87375	8.87811		0.230232	8.74194	0.0162318	0.512051		Susd4	sushi domain containing 4
10346164	6.96736	7.28007	6.89859	6.75464	6.89398	6.90262	7.01661	7.4591	7.18076	7.06246		0.230186	7.04162	0.0703719	0.680115		Sdpr	serum deprivation response
10415766	7.05899	7.20904	7.11156	7.05401	7.25057	7.34962	7.36906	7.50719	7.52501	7.2086		0.230167	7.26437	0.0222697	0.5444		Sacs	sacsin
10419414	9.88124	9.96311	9.758	9.75119	9.76306	9.75124	10.1211	9.95152	10.2212	9.87181		0.230103	9.90335	0.0172649	0.515426		---	---
10417048	7.14751	6.73991	6.71264	6.81675	6.47852	6.68521	6.79503	6.89747	7.30425	6.97702		0.230022	6.85543	0.112459	0.719887		Hs6st3	heparan sulfate 6-O-sulfotransferase 3
10354883	5.68566	6.20045	6.11716	6.09899	5.89582	5.80052	6.4707	6.29171	6.1968	5.82655		0.230008	6.05844	0.127437	0.730088		Als2cr12	amyotrophic lateral sclerosis 2 (juvenile) chromosome region, candidate 12 (human)
10534832	4.21877	6.16784	6.26346	6.22347	4.92953	6.08717	6.18909	5.39021	6.04467	5.88952		0.229998	5.74037	0.586812	0.930132		Epo	erythropoietin
10352499	7.28851	7.13369	6.36039	7.00445	6.75123	6.47456	7.21991	6.79295	7.00478	7.24402		0.229942	6.92745	0.247366	0.808408		Mir194-1	microRNA 194-1
10362152	6.75341	6.67487	6.46867	6.36469	6.58634	6.43722	7.06807	6.92068	6.79423	6.32547		0.229579	6.63937	0.125898	0.730088		Taar3	trace amine-associated receptor 3
10378214	6.19102	6.95691	6.58106	6.6728	6.40281	6.18481	6.79598	7.24072	6.47088	6.40366		0.229573	6.59006	0.265115	0.817272		---	---
10433193	6.45485	6.52445	6.07052	6.12976	6.11389	6.43315	6.81563	6.54808	6.37212	6.33255		0.229323	6.3795	0.100948	0.710614		Olfr161	olfactory receptor 161
10601314	6.93963	6.95433	6.32226	6.91882	6.64669	6.57492	7.19263	6.54397	7.10269	6.98217		0.229255	6.81781	0.178686	0.76506		Tsx	testis specific X-linked gene
10547575	8.30053	8.47153	8.32333	8.39126	8.38794	8.37271	8.72036	8.46746	8.65851	8.56889		0.229252	8.46625	0.00477432	0.436076		Iqsec3	IQ motif and Sec7 domain 3
10348378	6.19058	5.93345	5.61875	5.28296	6.04554	5.7674	5.91547	5.97243	6.07586	6.17862		0.22915	5.89811	0.177944	0.764295		Trpm8	transient receptor potential cation channel, subfamily M, member 8
10579993	7.28627	7.28197	7.04356	7.37158	6.9113	7.01629	7.67172	7.26807	7.34722	7.23653		0.229057	7.24345	0.0778626	0.689237		Gm4787	predicted gene 4787
10497673	7.47387	7.13279	7.43194	7.71711	7.38948	7.68661	7.8261	7.55362	7.78007	7.64393		0.228962	7.56355	0.0726566	0.681943		Zmat3	zinc finger matrin type 3
10513141	8.74878	8.87876	8.91267	8.96126	8.77881	8.86441	9.01796	9.03451	9.17197	9.12034		0.228745	8.94895	0.00398764	0.43378		Ptpn3	protein tyrosine phosphatase, non-receptor type 3
10438738	9.73453	9.69705	9.63159	9.62124	9.65618	9.63231	10.0402	9.87484	9.89487	9.75352		0.228698	9.75363	0.00442824	0.436076		Bcl6	B-cell leukemia/lymphoma 6
10432695	8.60195	8.85874	8.48663	8.81728	8.9143	8.53015	8.87701	8.98915	8.89022	8.96306		0.22835	8.79285	0.0371375	0.609953		Krt83	keratin 83
10579199	7.40493	7.90958	7.50514	7.61157	7.51846	7.15041	7.87346	7.78415	7.68307	7.63909		0.22826	7.60799	0.0987977	0.710297		Slc25a42	solute carrier family 25, member 42
10458016	6.99257	7.36556	7.00626	7.08564	6.92145	7.13241	7.05399	7.24816	7.57348	7.37332		0.228254	7.17528	0.069133	0.678113		Proc	protein C
10442924	6.08739	6.73456	6.35839	6.41169	6.05199	6.2154	6.86766	6.41585	6.48851	6.38058		0.228242	6.4012	0.144784	0.73913		Solh	small optic lobes homolog (Drosophila)
10379200	6.55366	6.65734	6.51851	6.59645	6.31297	6.48171	6.59473	6.65775	6.78082	6.95979		0.228165	6.61137	0.0273542	0.569974		Sebox	SEBOX homeobox
10484824	8.16911	8.56726	8.29859	8.21784	8.34903	8.03621	8.44443	8.46093	8.51001	8.58921		0.228137	8.36426	0.0365138	0.609233		Olfr1241	olfactory receptor 1241
10427991	5.76383	6.11821	6.35941	6.3134	6.13235	5.39182	6.11017	6.09307	6.09536	6.66572		0.22791	6.10433	0.276882	0.822939		Trio	triple functional domain (PTPRF interacting)
10458601	7.24592	7.20327	7.1657	7.38049	7.12777	7.27036	7.34316	7.51255	7.50578	7.47815		0.227655	7.32332	0.00563739	0.440135		Plac8l1	PLAC8-like 1
10461728	6.21171	6.50489	6.02885	6.58894	6.18739	6.11543	6.90037	6.31034	6.46595	6.32481		0.227499	6.36387	0.148912	0.743701		Gm4952	predicted gene 4952
10581088	7.3578	7.21854	7.09023	7.04844	6.71299	6.93785	7.68633	7.07631	7.39905	6.99197		0.227439	7.15195	0.174908	0.763166		Ccdc79	coiled-coil domain containing 79
10422585	6.01734	5.95001	5.66721	6.09354	5.28811	5.60441	5.82699	5.98841	6.52735	5.64698		0.22733	5.86104	0.272639	0.82007		Fgf14	fibroblast growth factor 14
10358577	8.07733	7.96467	8.03693	7.94457	8.02249	7.99877	8.3091	8.23458	8.28035	8.11485		0.227257	8.09836	0.00246333	0.390961		Hmcn1	hemicentin 1
10506148	7.70478	7.94271	8.05217	7.79689	7.90143	7.88542	8.16109	8.2473	8.08425	7.93858		0.227237	7.97146	0.0204108	0.535785		Gm12689	predicted gene 12689
10591190	6.03416	6.07867	5.51895	6.33584	5.9397	5.80488	6.44764	5.96049	6.25425	6.05445		0.227174	6.0429	0.164343	0.756873		Olfr846	olfactory receptor 846
10604119	6.51887	7.23023	6.47759	6.53583	6.46652	6.17852	6.97206	6.52217	7.03927	6.6468		0.227148	6.65879	0.247634	0.808408		Rhox4g	reproductive homeobox 4G
10514475	7.22069	7.08062	6.83706	7.60127	7.51739	7.24142	7.57559	7.48719	7.38539	7.45935		0.227137	7.3406	0.126631	0.730088		Hook1	hook homolog 1 (Drosophila)
10544084	7.69403	7.90745	7.82903	7.92774	7.91167	7.86381	8.27322	7.99935	7.92173	8.13665		0.227114	7.94647	0.0168191	0.512456		Zc3hav1l	zinc finger CCCH-type, antiviral 1-like
10435443	7.71952	7.67156	7.75795	8.01188	7.83145	7.73206	8.0452	7.7982	8.09006	8.12448		0.227083	7.87824	0.0254498	0.563749		Hspbap1	Hspb associated protein 1
10432256	9.93176	9.7859	9.80485	9.96213	9.84831	10.0449	10.154	10.0949	10.1384	10.1063		0.227079	9.98713	0.00482118	0.436076		Arf3	ADP-ribosylation factor 3
10600819	8.2476	8.32896	8.27184	8.41652	8.21573	8.28653	8.66411	8.51999	8.47393	8.4282		0.227028	8.38534	0.00537049	0.436076		Zxdb	zinc finger, X-linked, duplicated B
10577361	8.98053	8.86511	8.00596	8.85553	8.35903	7.65074	9.07965	8.27985	9.04326	8.3166		0.227025	8.54363	0.453566	0.896391		4930467E23Rik	RIKEN cDNA 4930467E23 gene
10406536	7.01963	7.25296	6.92505	7.37594	7.07222	6.90895	7.40611	7.51273	7.07933	7.27966		0.227	7.18326	0.0752191	0.685515		Tmem167	transmembrane protein 167
10573790	6.86439	6.87106	6.10427	6.71991	6.62075	6.41271	6.9754	6.5542	6.971	6.80263		0.226961	6.68963	0.176762	0.763726		Nod2	nucleotide-binding oligomerization domain containing 2
10599229	5.97654	6.70686	5.83927	6.3904	6.25969	6.22757	6.60837	6.42068	6.42423	6.38804		0.22694	6.32416	0.158028	0.753358		Ankrd58	ankyrin repeat domain 58
10569504	7.50454	7.43868	7.29511	6.8957	6.96287	6.20364	7.35923	7.08718	7.17785	7.48359		0.22687	7.14084	0.347288	0.854174		Tnfrsf23	tumor necrosis factor receptor superfamily, member 23
10572527	8.57895	8.44571	7.72248	8.41001	7.73003	7.27919	8.67834	7.86487	8.52188	7.95305		0.226807	8.11845	0.433435	0.891126		4930467E23Rik	RIKEN cDNA 4930467E23 gene
10417269	9.57538	9.69866	9.58163	9.64348	9.49763	9.48559	9.98747	9.75682	9.80035	9.68398		0.22676	9.6711	0.0106325	0.490965		---	---
10391207	6.51801	6.19398	5.94793	6.2629	6.67225	6.57737	6.684	6.45661	6.75141	6.46309		0.226704	6.45275	0.138827	0.733534		Dhx58	DEXH (Asp-Glu-X-His) box polypeptide 58
10564616	8.25668	8.46706	7.85838	8.11213	8.10862	8.21477	8.33996	8.40494	8.3239	8.51611		0.226619	8.26026	0.0554443	0.650801		Gm4971	predicted gene 4971
10574598	6.54119	6.66108	6.45503	6.36362	6.58909	6.72607	6.71929	6.89633	6.92062	6.59408		0.226568	6.64664	0.032249	0.595876		Ces3a	carboxylesterase 3A
10523595	9.22689	9.3338	9.36314	9.29045	9.25187	9.42199	9.57347	9.60403	9.3699	9.61763		0.226566	9.40532	0.00717603	0.46188		Ptpn13	protein tyrosine phosphatase, non-receptor type 13
10487139	8.09384	8.15254	7.9729	8.1091	8.00285	7.88846	8.31971	8.12304	8.42815	8.18171		0.226539	8.12723	0.0159244	0.511417		Shc4	SHC (Src homology 2 domain containing) family, member 4
10491599	9.36905	9.13893	9.10702	9.23258	9.19166	9.35721	9.60519	9.47586	9.46033	9.29518		0.226397	9.3233	0.0167834	0.512456		4932438A13Rik	RIKEN cDNA 4932438A13 gene
10601598	7.83366	7.95604	7.66065	7.75598	7.42795	7.55038	8.15567	7.99762	7.74972	7.7922		0.226357	7.78799	0.0812177	0.693346		3110007F17Rik	RIKEN cDNA 3110007F17 gene
10454512	8.25359	8.00802	8.09513	8.33678	8.14633	8.0903	8.37158	8.45335	8.38268	8.31775		0.226311	8.24555	0.0101886	0.485609		Sft2d3	SFT2 domain containing 3
10488299	7.19938	7.28374	7.23732	7.27048	7.09626	7.43818	7.31114	7.49161	7.54518	7.57403		0.226261	7.34473	0.0158001	0.510735		Gm14092	predicted gene 14092
10362432	7.49663	7.74634	7.5099	7.55464	7.51177	6.90596	7.83749	7.4713	7.93709	7.4759		0.226237	7.5447	0.185683	0.77002		Trdn	triadin
10369171	6.21945	6.60503	6.25239	6.33969	6.28662	6.34772	6.70254	6.77143	6.71634	6.08081		0.225965	6.4322	0.128614	0.730088		9530009G21Rik	RIKEN cDNA 9530009G21 gene
10387871	7.55068	7.58058	7.81808	7.76846	7.39699	7.77423	7.87823	7.97059	7.70011	7.94701		0.225817	7.7385	0.0401085	0.616575		Pelp1	proline, glutamic acid and leucine rich protein 1
10347291	6.32565	6.48275	7.33918	7.16016	6.52339	7.0797	7.00199	7.14885	6.88558	7.1407		0.225808	6.90879	0.286147	0.828799		Cxcr2	chemokine (C-X-C motif) receptor 2
10586039	9.93223	9.92319	10.1819	10.0362	9.98549	9.89791	10.4827	10.2939	10.0793	10.018		0.225672	10.0831	0.0434366	0.625845		Tle3	transducin-like enhancer of split 3, homolog of Drosophila E(spl)
10483353	7.15752	7.25562	6.91904	6.94075	6.93806	7.18005	7.66506	7.19709	7.39333	6.90774		0.225635	7.15543	0.130188	0.730736		Scn7a	sodium channel, voltage-gated, type VII, alpha
10417458	9.36184	9.93001	9.21302	9.57609	9.46261	9.31081	9.85934	9.7855	9.73378	9.42681		0.225629	9.56598	0.136511	0.733116		Gm5458	predicted gene 5458
10570634	8.6383	8.49221	7.78832	8.45585	7.80325	7.38921	8.76757	7.93225	8.57979	8.00086		0.225592	8.18476	0.426242	0.887114		4930467E23Rik	RIKEN cDNA 4930467E23 gene
10519475	4.94545	6.07508	6.27287	6.50731	6.4475	6.69959	6.2857	6.19187	6.45827	6.59804		0.225504	6.24817	0.460765	0.899519		---	---
10533993	9.18978	8.78954	8.90206	9.0437	8.98472	8.9825	9.24361	9.27712	9.22798	9.0814		0.225482	9.07224	0.0182304	0.522204		Slc15a4	solute carrier family 15, member 4
10470775	9.22842	9.56914	9.23516	9.4191	9.54355	9.41053	9.499	9.8489	9.53933	9.61835		0.225415	9.49115	0.0398171	0.616575		Cercam	cerebral endothelial cell adhesion molecule
10392033	6.29052	6.51048	6.36512	6.57187	6.71342	5.75969	6.81886	6.70301	6.54108	6.31264		0.225384	6.45867	0.224181	0.798426		---	---
10502770	7.75554	7.92425	7.8616	7.77901	7.83491	7.69037	8.03165	8.04918	8.16934	7.88143		0.225287	7.89773	0.00933281	0.474053		Lphn2	latrophilin 2
10398400	5.51506	5.61343	5.32788	5.31955	4.95309	4.80084	5.38501	5.60979	5.4157	5.51052		0.225283	5.34509	0.172091	0.761621		Mir543	microRNA 543
10358991	6.37258	6.46883	5.87707	6.32316	6.18542	5.76366	6.78399	6.01448	6.49894	6.26412		0.225266	6.25522	0.232115	0.802745		BC034090	cDNA sequence BC034090
10568593	8.85938	9.00604	8.4419	8.72647	8.922	8.67048	8.95228	9.16614	8.99603	8.87036		0.225159	8.86111	0.067603	0.674081		Mettl10	methyltransferase like 10
10381218	6.82991	7.05965	7.2853	7.2658	7.2091	6.8329	7.1966	7.09502	7.52362	7.40688		0.225085	7.17048	0.0983695	0.710072		Hsd17b1	hydroxysteroid (17-beta) dehydrogenase 1
10472426	5.48801	6.00691	5.47819	5.75036	5.77701	5.92522	6.09592	6.34368	5.84385	5.56704		0.225003	5.82762	0.185387	0.769932		Xirp2	xin actin-binding repeat containing 2
10603003	5.95452	6.12741	6.01591	6.11049	6.01192	6.20666	6.32127	6.51887	6.34206	6.0024		0.224998	6.16115	0.0409013	0.620223		---	---
10502778	8.08183	7.99431	7.92972	8.11795	8.07009	8.05162	8.29637	8.42778	8.28426	8.05505		0.224944	8.1309	0.013705	0.50268		Lphn2	latrophilin 2
10551365	7.75443	8.00364	7.91349	8.13918	8.31235	7.97137	8.21071	8.33521	8.20622	8.2105		0.224915	8.10571	0.046128	0.631635		Prx	periaxin
10531179	5.79125	5.56728	5.78221	5.86582	5.77411	5.26941	6.28168	5.78295	6.03049	5.50428		0.224838	5.76495	0.188198	0.772294		Adamts3	a disintegrin-like and metallopeptidase (reprolysin type) with thrombospondin type 1 motif, 3
10570870	7.19441	6.70937	6.40871	6.7764	6.47797	6.59257	6.7998	7.00656	7.07317	6.79272		0.224824	6.78317	0.146172	0.739768		1700041G16Rik	RIKEN cDNA 1700041G16 gene
10503017	5.88022	4.75795	5.85347	4.2857	5.84212	5.17889	6.05781	5.68064	5.48133	4.87835		0.224805	5.38965	0.536763	0.918934		---	---
10378154	9.30899	9.18357	9.36276	9.44142	9.12847	9.25682	9.57635	9.48747	9.53016	9.42655		0.224792	9.37026	0.00994966	0.483448		Zzef1	zinc finger, ZZ-type with EF hand domain 1
10604451	9.41594	9.31844	9.37771	9.27874	9.33771	9.3579	9.59609	9.71431	9.48784	9.49175		0.22476	9.43764	0.00409933	0.434427		Enox2	ecto-NOX disulfide-thiol exchanger 2
10400553	8.07703	8.30073	7.62942	7.83174	7.98612	8.00038	8.11822	8.20828	8.17299	8.28268		0.22464	8.06076	0.0753868	0.685568		Gm4971	predicted gene 4971
10377841	8.9719	8.91886	8.75796	8.71793	8.4381	8.10387	8.79191	8.92543	8.91777	8.86875		0.224529	8.74125	0.177675	0.764024		Tm4sf5	transmembrane 4 superfamily member 5
10477120	6.22022	5.87104	5.19097	5.74091	5.45719	5.85486	6.0007	6.01085	5.90553	5.87102		0.224494	5.81233	0.212144	0.789272		---	---
10484834	8.40325	8.65867	8.43833	8.53111	8.40614	8.3975	8.63747	8.88121	8.82545	8.44358		0.224428	8.56227	0.0378779	0.611897		Olfr1247	olfactory receptor 1247
10554231	5.83236	6.5398	5.733	6.22551	5.90814	5.58996	6.61552	5.85361	6.28327	6.03105		0.2244	6.06122	0.287934	0.829404		Mir7-2	microRNA 7-2
10353320	5.94587	6.0961	5.41273	6.23925	5.86237	5.49332	6.43971	5.92943	5.97446	5.92015		0.224331	5.93134	0.233539	0.802745		Crisp4	cysteine-rich secretory protein 4
10601588	7.91463	7.99489	7.72682	7.91104	7.56142	7.66541	8.24748	8.09462	7.87242	7.86534		0.224264	7.88541	0.0661231	0.672893		3110007F17Rik	RIKEN cDNA 3110007F17 gene
10563903	5.23555	5.50572	4.41924	4.75465	4.85083	5.13069	5.5906	4.99415	5.46882	4.77451		0.224242	5.07247	0.340627	0.851936		---	---
10524325	7.01164	7.24524	6.85375	7.04047	6.79554	6.95201	7.52734	7.06293	7.29588	6.94314		0.224216	7.07279	0.0976393	0.708503		Gm10405	predicted gene 10405
10476401	6.69373	6.96317	6.83449	6.72084	6.69834	7.27384	7.18047	6.85202	7.39555	6.9248		0.224141	6.95373	0.141346	0.736701		Plcb1	phospholipase C, beta 1
10453260	7.18304	7.76803	7.4011	7.83329	7.47533	7.18915	7.80161	7.7812	7.80374	7.40998		0.224138	7.56465	0.161885	0.755766		Haao	3-hydroxyanthranilate 3,4-dioxygenase
10358633	7.38394	7.60281	7.57434	7.289	7.26588	7.24263	7.82141	7.56107	7.62122	7.4652		0.224123	7.48275	0.0462209	0.631768		Hmcn1	hemicentin 1
10446136	6.46555	7.09112	6.57014	6.34671	6.73586	6.62898	6.89362	6.78606	7.2087	6.56669		0.224043	6.72934	0.179091	0.765625		Tmem146	transmembrane protein 146
10550409	5.78686	5.7827	5.24191	5.84505	5.30192	5.55928	6.22898	5.85195	5.62129	5.53907		0.224037	5.6759	0.206069	0.785916		Psg16	pregnancy specific glycoprotein 16
10602196	6.33233	5.89107	6.53223	6.0913	6.66953	6.23137	6.50037	6.28261	6.68002	6.59831		0.224021	6.38091	0.160866	0.755137		Rgag1	retrotransposon gag domain containing 1
10604612	7.14391	7.75873	7.03041	7.4347	7.25797	6.69845	7.5281	7.57428	7.56649	7.1099		0.224	7.31029	0.254507	0.81237		Mir503	microRNA 503
10479185	6.73048	6.38265	6.17921	6.57783	6.19844	6.15203	6.73546	6.47616	6.80334	6.36128		0.223954	6.45969	0.133303	0.730736		---	---
10490248	6.73048	6.38265	6.17921	6.57783	6.19844	6.15203	6.73546	6.47616	6.80334	6.36128		0.223954	6.45969	0.133303	0.730736		---	---
10353048	5.19387	5.62791	5.03155	5.53385	5.31471	5.67007	5.9803	5.30834	5.75738	5.43084		0.223891	5.48488	0.199325	0.780107		---	---
10440522	8.09099	8.16463	8.55646	8.32046	8.01481	8.29303	8.72134	8.51604	8.32721	8.29121		0.223891	8.32962	0.089751	0.70085		Adamts1	a disintegrin-like and metallopeptidase (reprolysin type) with thrombospondin type 1 motif, 1
10603182	6.40273	6.46538	6.14396	6.55335	5.87241	6.58026	6.6482	6.35735	6.65418	6.581		0.223834	6.42588	0.140726	0.736048		Arhgap6	Rho GTPase activating protein 6
10458661	6.98618	7.18621	6.35982	6.84122	6.56957	6.23058	7.08317	6.66591	7.11929	6.80893		0.223724	6.78509	0.263394	0.816291		---	---
10570280	6.72527	7.08591	6.22205	6.89186	6.96129	6.57528	6.8803	7.12026	6.95748	6.91118		0.223695	6.83309	0.17061	0.760696		F7	coagulation factor VII
10564535	5.20808	5.94837	5.33495	5.32038	5.76568	5.16186	6.02359	5.32092	5.81441	5.56189		0.22365	5.54601	0.254201	0.81237		---	---
10409539	8.05043	8.0104	7.9937	7.81024	7.64549	7.7887	8.06176	8.06755	8.23	8.06761		0.223573	7.97259	0.0298052	0.582282		---	---
10560010	6.58368	6.94384	5.97838	6.50281	6.4242	6.4232	6.9393	6.58896	6.49935	6.77045		0.223493	6.56542	0.196671	0.779137		Vmn1r72	vomeronasal 1 receptor 72
10352125	7.03966	6.56965	7.12805	6.78613	6.44751	6.60573	6.89925	7.18452	7.14306	6.71828		0.223488	6.85218	0.168845	0.760013		Gm9982	predicted gene 9982
10563355	6.29231	6.72652	6.7625	6.62185	5.6988	6.17449	6.81671	6.22333	6.80862	6.56255		0.223393	6.46877	0.318569	0.842428		Sec1	secretory blood group 1
10491329	6.77471	6.88193	7.11007	7.01805	6.94873	7.1917	6.96149	7.24825	7.37609	7.25782		0.22338	7.07688	0.0521864	0.643642		4930429B21Rik	RIKEN cDNA 4930429B21 gene
10584388	7.41624	7.70456	7.03977	7.42278	7.12394	7.30746	7.67172	7.70522	7.55188	7.3075		0.223287	7.42511	0.119988	0.726516		Olfr895	olfactory receptor 895
10437684	7.2296	7.25392	7.31465	7.39505	7.49985	7.48261	7.70132	7.54479	7.50647	7.59097		0.223273	7.45192	0.0123443	0.501242		Prm1	protamine 1
10422348	7.79564	7.91528	7.99709	7.53698	7.53418	7.71041	8.2494	7.88445	7.8452	7.90704		0.223256	7.83757	0.0839146	0.695857		Uggt2	UDP-glucose glycoprotein glucosyltransferase 2
10427997	6.81265	6.8474	6.80273	6.64235	6.99677	6.32455	7.48379	7.05374	6.91869	6.38776		0.223253	6.82704	0.275965	0.822137		Ankrd33b	ankyrin repeat domain 33B
10485711	7.54535	7.48886	7.88985	7.48731	7.30302	7.57836	8.0032	7.81165	7.98565	7.28725		0.223143	7.63805	0.171298	0.761225		Fibin	fin bud initiation factor homolog (zebrafish)
10548525	6.68564	6.67537	6.45938	6.8101	6.45972	6.20012	7.13198	6.51422	6.88107	6.55884		0.223137	6.63764	0.162	0.755798		Klra10	killer cell lectin-like receptor subfamily A, member 10
10436604	5.12408	5.56071	5.25093	6.0535	5.25502	4.91207	4.98468	5.89626	5.54338	5.90574		0.223127	5.44864	0.372165	0.866057		Mir125b-2	microRNA 125b-2
10358605	7.20379	7.26262	7.45654	7.39553	7.4105	7.51573	7.76506	7.54282	7.58346	7.49751		0.223092	7.46336	0.0187465	0.52567		Hmcn1	hemicentin 1
10492167	4.85495	5.12235	4.87597	5.0446	5.39269	4.88158	5.20937	5.38498	5.34186	5.07037		0.222956	5.11787	0.079626	0.692559		---	---
10590242	6.01655	6.40209	5.81335	5.84385	6.06308	5.95005	5.96388	6.24076	6.24667	6.49945		0.222862	6.10397	0.116425	0.722883		Ccr8	chemokine (C-C motif) receptor 8
10451953	7.57633	7.59033	7.29123	7.63457	7.55928	7.41795	7.78621	7.81682	7.66081	7.67374		0.222777	7.60073	0.016716	0.512456		Lrg1	leucine-rich alpha-2-glycoprotein 1
10408146	5.71104	5.63707	5.44709	5.27509	5.76636	5.03888	5.79707	5.66203	5.67682	5.67219		0.222773	5.56836	0.13188	0.730736		Vmn1r208	vomeronasal 1 receptor 208
10418901	6.63319	6.59269	6.55108	6.6188	6.3031	6.3502	6.92534	6.51918	6.86867	6.60978		0.222563	6.5972	0.0573726	0.656343		Gprin2	G protein regulated inducer of neurite outgrowth 2
10497485	7.69478	7.8966	7.7825	7.77012	7.70919	7.94999	8.25159	7.97	8.06754	7.80322		0.222557	7.88955	0.0339673	0.601603		---	---
10405842	4.54035	5.57157	5.59853	5.88774	5.84594	5.73506	5.78514	6.33962	5.77636	5.10847		0.22253	5.61888	0.459215	0.899193		4932441B19Rik	RIKEN cDNA 4932441B19 gene
10547993	6.65526	6.80201	6.28315	6.4878	6.38722	6.21345	7.02658	6.56337	6.87697	6.30826		0.222313	6.56041	0.186884	0.771186		---	---
10379630	8.25005	8.42067	8.28085	8.16949	8.56755	8.71368	8.50944	8.98091	8.39884	8.60146		0.222282	8.48929	0.132093	0.730736		Slfn2	schlafen 2
10577645	6.1489	6.86146	6.35933	6.53162	6.078	5.92203	6.80569	6.36287	6.63468	6.35306		0.222184	6.40576	0.238908	0.805148		Ido2	indoleamine 2,3-dioxygenase 2
10537742	6.69227	6.4653	6.02735	6.90134	5.92395	6.32313	6.7603	6.34135	6.67561	6.66697		0.222166	6.47776	0.261263	0.815296		Clcn1	chloride channel 1
10556998	6.67805	6.88434	6.54774	6.89015	6.71641	6.63924	7.359	6.81783	7.00145	6.61424		0.222143	6.81485	0.126735	0.730088		Gm5737	predicted gene 5737
10518869	6.90604	7.24093	6.67735	6.87268	6.71174	6.803	7.22916	6.60729	7.44103	7.08481		0.221951	6.9574	0.193723	0.777077		Tas1r1	taste receptor, type 1, member 1
10575029	6.73076	6.98489	6.39975	6.75548	6.97624	6.6376	7.21511	6.92402	7.12184	6.61656		0.221928	6.83623	0.14902	0.743701		6030452D12Rik	RIKEN cDNA 6030452D12 gene
10459633	6.67528	6.99085	6.80936	6.79783	6.75481	6.59347	7.13828	6.87551	6.95698	6.998		0.221923	6.85904	0.0242415	0.557089		2310002L13Rik	RIKEN cDNA 2310002L13 gene
10560035	6.17577	6.1105	6.16695	6.26393	6.30859	5.89395	6.60965	6.40196	6.04128	6.44793		0.221918	6.24205	0.0813935	0.693346		Zscan18	zinc finger and SCAN domain containing 18
10407209	7.98002	7.6507	7.91184	7.77449	7.75129	7.63356	8.19785	7.87909	8.07276	7.87252		0.221907	7.87241	0.0393824	0.616575		Slc38a9	solute carrier family 38, member 9
10390622	6.56736	6.76993	6.58975	6.80402	6.62684	6.48794	7.10577	6.74465	6.84337	6.75752		0.221856	6.72971	0.0350034	0.605047		Pgap3	post-GPI attachment to proteins 3
10467134	7.13151	7.56872	7.03642	7.0893	7.19651	6.74948	7.47817	7.20937	7.42776	7.28674		0.221854	7.2174	0.128914	0.730088		---	---
10374413	5.90801	5.83429	5.78945	6.06884	5.59523	5.99807	6.22665	5.73451	6.48416	5.90467		0.221848	5.95439	0.157553	0.753344		---	---
10461143	7.39702	7.26723	7.09951	7.44673	6.8106	7.34772	7.55111	7.54147	7.308	7.39929		0.22183	7.31687	0.0998954	0.710614		Chrm1	cholinergic receptor, muscarinic 1, CNS
10601585	5.75559	5.89027	5.16532	5.69226	5.41446	5.73534	5.64129	6.05118	5.56763	6.06265		0.221815	5.6976	0.188885	0.772622		---	---
10418480	8.34938	8.36304	8.19717	8.21745	8.43665	8.38899	8.6142	8.69643	8.47001	8.40831		0.221793	8.41416	0.0156592	0.510735		Gnl3	guanine nucleotide binding protein-like 3 (nucleolar)
10586718	7.41409	7.53769	7.41024	7.76063	7.30193	7.09034	7.67673	7.51453	7.77678	7.59528		0.221676	7.50782	0.0864507	0.69631		9530091C08Rik	RIKEN cDNA 9530091C08 gene
10441657	6.3709	5.99749	6.59246	6.59715	6.18994	6.03015	6.253	6.50137	6.74643	6.57129		0.221676	6.38502	0.159816	0.754696		Prr18	proline rich region 18
10417253	9.51208	10.0911	9.44683	9.69307	9.57625	9.49872	10.0611	9.89956	9.89042	9.58094		0.221649	9.725	0.13167	0.730736		Gm1973	predicted gene 1973
10417281	9.51208	10.0911	9.44683	9.69307	9.57625	9.49872	10.0611	9.89956	9.89042	9.58094		0.221649	9.725	0.13167	0.730736		Gm1973	predicted gene 1973
10532180	6.73583	7.02827	6.38799	7.14739	6.86711	6.45138	7.40447	7.10098	7.09745	6.36224		0.221623	6.85831	0.318988	0.842428		Cplx1	complexin 1
10555135	6.33647	5.95953	5.41845	6.12228	5.58752	5.85377	6.86186	5.58298	6.27791	5.68235		0.221605	5.96831	0.414458	0.882763		Gdpd4	glycerophosphodiester phosphodiesterase domain containing 4
10566684	8.64341	8.6112	8.63604	8.47795	8.51473	8.47107	9.00859	8.81699	8.93096	8.36597		0.221564	8.64769	0.0823239	0.694659		Olfr488	olfactory receptor 488
10584580	8.82681	8.84952	9.13301	8.86131	8.50189	8.98771	8.99624	9.13284	9.30527	8.89177		0.221488	8.94864	0.0971166	0.708503		Snord14e	small nucleolar RNA, C/D box 14E
10514340	8.13063	8.05246	7.98182	8.25452	8.27779	8.37029	8.28676	8.58796	8.30321	8.41966		0.22148	8.26651	0.0380982	0.613228		Cdkn2a	cyclin-dependent kinase inhibitor 2A
10370603	6.33458	6.36866	6.41651	6.35077	6.09186	6.43947	6.92587	6.25303	6.31815	6.72337		0.221458	6.42223	0.126775	0.730088		Odf3l2	outer dense fiber of sperm tails 3-like 2
10571784	6.85692	6.69391	6.658	6.73326	6.88245	6.69661	7.03958	6.99723	7.14469	6.71823		0.221403	6.84209	0.0295922	0.582282		---	---
10435019	7.4611	7.57578	7.30057	7.62765	7.46588	7.56978	7.6344	7.81239	7.75988	7.6793		0.221367	7.58867	0.0131652	0.50268		2310010M20Rik	RIKEN cDNA 2310010M20 gene
10461828	7.09861	7.19991	7.09156	7.26917	6.98887	7.00737	7.39712	7.24362	7.27956	7.40211		0.221355	7.19779	0.0108286	0.491849		Olfr1494	olfactory receptor 1494
10433096	8.06688	8.14081	8.05543	8.15694	8.29021	8.09257	8.26472	8.43897	8.24807	8.46876		0.221324	8.22234	0.0104121	0.489669		Nfe2	nuclear factor, erythroid derived 2
10476319	8.05468	8.20582	8.02415	8.41171	8.7628	8.75294	8.39307	8.76561	8.60476	8.59611		0.221206	8.45716	0.207108	0.786494		Prnd	prion protein dublet
10582190	7.45689	7.34302	7.24098	7.20176	7.35384	7.40611	7.63681	7.29832	7.59958	7.68509		0.221185	7.42224	0.0281478	0.574833		Gins2	GINS complex subunit 2 (Psf2 homolog)
10420308	6.69158	6.78459	6.50916	6.39441	6.59259	5.59922	6.73438	6.41999	6.79758	6.64711		0.221173	6.51706	0.307775	0.839457		Gzmb	granzyme B
10501046	6.12586	6.64791	6.45082	6.02691	6.31684	6.11307	6.73317	6.53682	6.29014	6.44508		0.221065	6.36866	0.124708	0.730088		Gm10673	predicted gene 10673
10461644	6.3001	6.78512	6.30711	6.25431	5.88016	5.52982	6.78123	6.03477	6.49055	6.28208		0.22105	6.26452	0.351164	0.856673		Gm97	predicted gene 97
10528972	6.40488	6.63371	6.15041	6.54647	6.13294	6.19663	6.61619	6.26627	6.57445	6.80398		0.22105	6.43259	0.123597	0.729979		Otof	otoferlin
10537375	9.58285	9.47387	9.45339	9.44911	9.46218	9.29832	9.69519	9.75394	9.72523	9.52266		0.220969	9.54167	0.00976799	0.479488		Ubn2	ubinuclein 2
10434418	7.40214	7.4349	7.29735	7.15735	7.12267	7.05414	7.71402	7.3163	7.45167	7.38086		0.220954	7.33314	0.0564379	0.652693		Vwa5b2	von Willebrand factor A domain containing 5B2
10427667	9.39513	9.32106	9.48316	9.51318	9.31969	9.41719	9.72645	9.5937	9.58782	9.60858		0.220901	9.49659	0.00447574	0.436076		Spef2	sperm flagellar 2
10473467	8.24773	8.40993	7.95275	8.43941	8.18565	8.37263	8.42202	8.6254	8.53056	8.37747		0.220846	8.35636	0.0527301	0.646061		Olfr1018	olfactory receptor 1018
10374771	6.14919	5.71286	5.35913	5.99827	5.89288	5.52362	6.17373	5.7263	6.20328	5.87055		0.220805	5.86098	0.204124	0.784262		Mir216b	microRNA 216b
10416485	8.91624	9.19291	8.72141	9.08986	9.13507	9.14231	9.19827	9.20823	9.45431	9.15403		0.220742	9.12126	0.0579325	0.658397		Siah3	seven in absentia homolog 3 (Drosophila)
10426213	6.72666	6.86479	6.54447	6.4518	6.79647	6.80034	7.0013	6.91178	6.95318	6.80623		0.2207	6.7857	0.0337534	0.60127		Miox	myo-inositol oxygenase
10377001	8.19505	8.38194	8.26974	8.29731	8.56178	8.3297	8.46162	8.79666	8.43068	8.55068		0.220658	8.42752	0.036528	0.609233		Tmem220	transmembrane protein 220
10345200	6.0673	6.37118	6.06308	6.28353	6.09924	6.64477	6.63082	6.52785	6.41284	6.33036		0.220617	6.3431	0.0975183	0.708503		Gm6489	predicted gene 6489
10395974	5.5716	6.40512	6.34182	5.19721	6.30258	5.74132	6.3219	6.21767	6.16668	5.88258		0.2206	6.01485	0.373901	0.866659		---	---
10565383	10.6114	10.547	10.5074	10.6367	10.3929	10.6103	10.7757	10.7507	10.8619	10.6978		0.220578	10.6392	0.00620624	0.450498		Olfr309	olfactory receptor 309
10584901	8.16763	7.69291	7.97395	8.0087	7.68433	7.85803	8.11877	8.06968	8.25604	8.02819		0.220576	7.98582	0.0550218	0.649617		Dscaml1	Down syndrome cell adhesion molecule-like 1
10396466	8.42829	8.64828	8.66022	8.5048	8.46978	8.60205	8.88867	8.85251	8.58838	8.7616		0.220553	8.64046	0.0169941	0.512939		1700086L19Rik	RIKEN cDNA 1700086L19 gene
10467110	8.44478	8.37364	8.29852	8.27404	8.27441	8.29396	8.61119	8.5879	8.58677	8.40247		0.220526	8.41477	0.00557431	0.439468		Lipo1	lipase, member O1
10533628	6.83516	7.34909	6.94836	7.03377	6.88574	6.85904	7.14549	7.34221	7.14241	7.19266		0.220501	7.07339	0.0556455	0.650801		Il31	interleukin 31
10488451	8.28851	8.47952	8.17012	8.45442	8.42865	8.36408	8.74751	8.37292	8.6305	8.58766		0.220431	8.45239	0.0299655	0.583223		3300002I08Rik	RIKEN cDNA 3300002I08 gene
10556546	6.19819	6.35066	5.47709	5.53344	6.35719	5.71543	6.05029	5.99876	6.18702	6.40008		0.220371	6.02682	0.294897	0.831748		Calcb	calcitonin-related polypeptide, beta
10420013	7.14203	7.41929	6.8244	6.97602	6.82252	6.75216	7.37837	6.92841	7.50418	7.02737		0.22018	7.07747	0.185667	0.77002		Nrl	neural retina leucine zipper gene
10591214	7.80665	7.4672	7.51615	7.44422	7.06193	7.39648	7.74077	7.75652	7.60159	7.57683		0.220156	7.53683	0.0968262	0.708503		Olfr867	olfactory receptor 867
10527538	8.9058	9.15775	9.23671	8.97511	8.95606	9.17159	9.47549	9.27745	9.26235	9.13393		0.220136	9.15522	0.0343612	0.603566		Rasl11a	RAS-like, family 11, member A
10519857	8.0885	8.42204	8.12828	8.36617	8.2304	8.29326	8.22991	8.55082	8.52526	8.59357		0.220116	8.34282	0.0395679	0.616575		Hgf	hepatocyte growth factor
10447480	7.13794	7.63859	7.17708	7.32229	7.67337	7.2884	7.60294	7.70298	7.59727	7.46837		0.219943	7.46092	0.0891972	0.700419		Nrxn1	neurexin I
10607225	7.96779	7.81721	8.03221	7.75782	7.70848	7.7139	8.20835	8.06283	7.93732	8.00264		0.219881	7.92085	0.027252	0.569974		Lrch2	leucine-rich repeats and calponin homology (CH) domain containing 2
10449148	7.27748	7.38274	7.30769	7.55048	7.04662	6.99401	7.64203	7.17475	7.62331	7.47868		0.219859	7.34778	0.116233	0.722883		Wfikkn1	WAP, FS, Ig, KU, and NTR-containing protein 1
10562720	6.57339	6.9949	6.6713	6.37797	6.50411	6.85395	6.82598	6.75401	6.91056	7.03918		0.21983	6.75053	0.0952321	0.706883		Siglece	sialic acid binding Ig-like lectin E
10538247	7.48037	7.73238	8.04885	8.02163	7.37169	7.61589	8.07933	7.85255	8.01565	7.77897		0.219822	7.79973	0.150559	0.745115		Npy	neuropeptide Y
10599032	8.32715	8.44561	8.27965	8.09856	8.04113	8.26065	8.53667	8.45686	8.36246	8.49139		0.219718	8.33001	0.0253966	0.563749		Wdr44	WD repeat domain 44
10460291	7.81675	7.97439	7.57794	7.59839	7.8427	7.85287	8.02779	7.87139	8.2016	7.88659		0.219668	7.86504	0.0492887	0.63898		Doc2g	double C2, gamma
10542140	6.12603	6.66441	6.45	6.80192	6.107	5.97461	6.86063	6.53479	6.53599	6.36313		0.219641	6.44185	0.232761	0.802745		Klrb1f	killer cell lectin-like receptor subfamily B member 1F
10538106	7.66894	7.75314	7.62328	7.91148	7.71178	7.72648	7.8825	7.94765	8.03383	7.94465		0.21964	7.82037	0.00730352	0.462405		Zfp775	zinc finger protein 775
10548692	5.05676	5.54131	4.21364	5.39455	5.33921	5.49332	5.24481	5.29385	5.55469	5.47767		0.219624	5.26098	0.371413	0.865434		Kap	kidney androgen regulated protein
10499329	7.19134	7.45822	7.06034	6.86979	7.15543	7.38803	7.52927	7.23682	7.32839	7.53254		0.219565	7.27502	0.0919907	0.701805		Rhbg	Rhesus blood group-associated B glycoprotein
10495826	9.25825	9.73228	9.67024	9.59535	9.35966	7.56335	9.43284	9.2643	9.41758	9.54936		0.219496	9.28432	0.570466	0.927314		1810037I17Rik	RIKEN cDNA 1810037I17 gene
10532313	7.242	7.49602	6.95128	7.31963	7.21099	7.443	7.42918	7.61392	7.73918	7.20418		0.219466	7.36494	0.114168	0.72126		AB010352	cDNA sequence AB010352
10455550	7.05554	6.38954	6.44505	6.51332	6.61159	6.32841	6.95685	6.78869	6.88328	6.47788		0.219432	6.64501	0.16324	0.756873		4833403I15Rik	RIKEN cDNA 4833403I15 gene
10436487	6.31724	6.74364	6.56593	6.87068	6.23395	6.79021	7.09395	6.48583	6.91882	6.72686		0.219424	6.67471	0.187535	0.772294		Vgll3	vestigial like 3 (Drosophila)
10441824	5.70339	6.03136	5.51753	6.18811	5.65565	5.33693	6.22394	5.49843	6.28126	5.82896		0.219319	5.82655	0.290823	0.830592		Tcp10b	t-complex protein 10b
10465910	8.21658	8.402	8.14119	8.24509	8.60158	8.4011	8.4748	8.54286	8.64353	8.55437		0.219302	8.42231	0.0347804	0.604605		---	---
10348945	7.0997	7.08023	6.833	6.98418	6.84328	6.83726	7.1544	7.21384	7.11094	7.18293		0.219254	7.03398	0.012677	0.50268		---	---
10417912	7.77328	7.68612	7.79258	7.95237	7.79195	7.62919	7.80819	8.02542	8.10596	8.02062		0.219134	7.85857	0.0199612	0.533986		Usp54	ubiquitin specific peptidase 54
10565600	6.93868	6.47244	6.68196	6.72224	6.72555	6.79555	6.96968	6.96653	7.13863	6.69222		0.219027	6.81035	0.0601816	0.66737		Usp35	ubiquitin specific peptidase 35
10456136	8.12235	8.20033	7.9954	7.97696	7.82732	7.93834	8.30917	8.10551	8.43292	8.06864		0.218944	8.09769	0.0439268	0.627075		Il17b	interleukin 17B
10550519	7.80669	8.31677	7.88253	7.97996	8.05004	7.85085	8.27984	8.24921	8.10554	8.1657		0.218932	8.06871	0.0501191	0.639639		Nanos2	nanos homolog 2 (Drosophila)
10420747	6.82816	7.0201	6.30426	6.9542	7.01871	6.17495	7.12452	6.88093	7.19636	6.54082		0.218928	6.8043	0.307603	0.839251		Gata4	GATA binding protein 4
10601786	5.97903	6.42471	6.07044	6.10983	5.89379	5.72898	6.39032	6.27267	6.27237	6.07809		0.218901	6.12202	0.104423	0.714129		Pramel	preferentially expressed antigen in melanoma-like
10419448	8.2949	8.09811	7.7457	8.05002	7.89712	7.67174	8.32571	8.21456	8.2426	7.93061		0.218772	8.04711	0.118867	0.725983		Olfr732	olfactory receptor 732
10560780	8.21919	8.52648	6.4181	8.38202	7.59441	6.90697	8.84925	7.3102	8.09366	7.32007		0.218768	7.76204	0.649024	0.943987		Vmn1r101	vomeronasal 1 receptor 101
10533106	7.89641	7.83498	7.65838	7.80896	7.69742	7.54476	8.15473	7.73443	8.17393	7.77252		0.218751	7.82765	0.075231	0.685515		Rnft2	ring finger protein, transmembrane 2
10361352	6.41772	6.20618	6.19421	6.14335	5.91576	5.778	6.43988	6.25677	6.34161	6.27327		0.218679	6.19668	0.0862427	0.69631		---	---
10491597	8.32455	8.56172	8.2387	8.52121	8.44973	8.25055	8.60609	8.80688	8.60339	8.42254		0.218648	8.47854	0.0415458	0.624141		4932438A13Rik	RIKEN cDNA 4932438A13 gene
10377763	6.84078	6.86937	6.59841	6.82227	6.27406	6.3106	6.97912	6.65484	6.95056	6.76694		0.218615	6.70669	0.14958	0.743947		Asgr2	asialoglycoprotein receptor 2
10506125	6.49206	6.26128	6.23637	6.35522	6.16382	5.58505	6.32181	6.33838	6.66204	6.28115		0.218548	6.26972	0.201278	0.781465		Angptl3	angiopoietin-like 3
10506150	6.89046	7.37319	6.90368	7.02164	7.16441	6.87527	7.43425	7.27413	6.86987	7.4482		0.218504	7.12551	0.13987	0.734379		Foxd3	forkhead box D3
10515427	7.12921	7.54389	7.09339	7.4869	7.80502	7.37203	7.3437	7.91396	7.68382	7.55281		0.2185	7.49247	0.183388	0.769274		---	---
10458547	8.09447	7.93917	8.12891	8.21966	8.33205	8.00284	8.34037	8.44606	8.33323	8.23198		0.218392	8.20687	0.0251707	0.562642		Gnpda1	glucosamine-6-phosphate deaminase 1
10405448	6.36764	6.27235	6.24784	6.66949	6.13883	6.12093	6.68477	6.19734	6.51294	6.68975		0.218352	6.39019	0.120245	0.726869		Slc34a1	solute carrier family 34 (sodium phosphate), member 1
10583034	9.49316	9.85821	9.48453	9.76291	9.81766	9.56548	9.7979	10.2619	9.75324	9.71498		0.218345	9.751	0.110287	0.717755		Dcun1d5	DCN1, defective in cullin neddylation 1, domain containing 5 (S. cerevisiae)
10344789	9.73798	9.72716	9.69824	9.75681	9.71984	9.7017	9.93789	10.0043	9.932	9.89368		0.218333	9.81096	0.000899057	0.300848		Cspp1	centrosome and spindle pole associated protein 1
10449968	6.64734	6.26215	6.72144	6.82323	6.49055	6.41208	7.08377	6.61932	6.85457	6.55295		0.218185	6.64674	0.132793	0.730736		Cyp4f41-ps	cytochrome P450, family 4, subfamily f, polypeptide 41 pseudogene
10542112	7.06412	7.19204	7.12666	7.16318	6.60303	6.84825	7.3583	7.16709	7.34539	7.00012		0.218178	7.08682	0.115478	0.72282		Clec2h	C-type lectin domain family 2, member h
10406452	7.03534	7.23437	7.26064	7.19947	6.70063	7.29746	7.35224	7.37566	7.44305	7.18686		0.218133	7.20857	0.0903882	0.701172		Gm10759	predicted gene 10759
10414113	9.62712	9.87403	9.69503	9.74684	9.66763	9.49529	9.85544	9.99357	9.90243	9.85828		0.21811	9.77157	0.0151072	0.505609		Wapal	wings apart-like homolog (Drosophila)
10472953	8.02114	7.92099	7.64285	8.033	8.0437	7.51927	7.95778	7.81285	8.40046	8.15522		0.218087	7.95073	0.155107	0.75006		Hoxd11	homeobox D11
10607658	8.66736	8.56012	8.65301	8.7073	8.41503	8.52768	8.91052	8.82431	8.82611	8.66489		0.218041	8.67563	0.01483	0.505609		Reps2	RALBP1 associated Eps domain containing protein 2
10547206	7.66119	7.73355	7.49984	7.8109	7.58353	6.97377	7.80061	7.75118	7.63436	7.8611		0.218017	7.631	0.164907	0.756873		Fxyd4	FXYD domain-containing ion transport regulator 4
10465224	7.14693	7.22235	7.28482	7.08786	7.27137	6.75299	7.3914	7.49751	7.06733	7.42665		0.218	7.21492	0.0974867	0.708503		Gm10815	predicted gene 10815
10398111	6.45812	6.93574	6.09877	6.50847	6.5556	6.31203	6.64509	6.32657	7.04719	6.76543		0.217947	6.5653	0.224913	0.798426		Tcl1b4	T-cell leukemia/lymphoma 1B, 4
10563749	6.27506	6.1019	5.61286	5.79226	5.3699	5.7622	6.30935	5.69724	6.06325	6.07793		0.217912	5.9062	0.24648	0.808408		Mrgprb1	MAS-related GPR, member B1
10357570	6.81056	7.15152	6.59988	6.89319	6.75123	6.70702	7.51967	6.74737	7.07006	6.81007		0.217892	6.90606	0.191115	0.774478		Il19	interleukin 19
10593882	7.43468	7.45472	7.23692	7.48234	7.38485	6.8632	7.61664	7.52775	7.57974	7.38518		0.217876	7.3966	0.0984259	0.710072		---	---
10450912	7.88706	7.86843	7.55946	7.68882	7.68391	7.79223	8.0987	8.08526	8.00483	7.66912		0.217826	7.83378	0.0539116	0.646484		Olfr132	olfactory receptor 132
10509073	7.14317	7.60259	6.89916	7.32178	7.29687	7.23204	7.60872	7.31524	7.51957	7.42484		0.217826	7.3364	0.101169	0.710614		Myom3	myomesin family, member 3
10423002	5.72643	6.32593	5.57784	5.54984	4.6567	5.65753	6.07853	5.00318	6.17712	5.94146		0.217698	5.66946	0.497294	0.911231		Ugt3a1	UDP glycosyltransferases 3 family, polypeptide A1
10455389	5.80126	6.33416	5.41521	5.62959	6.3884	5.92146	5.95489	6.44892	6.21686	5.90953		0.217536	6.00203	0.30007	0.83445		Scgb3a2	secretoglobin, family 3A, member 2
10528686	6.43903	6.94929	6.347	6.71354	6.75251	6.69361	6.70126	6.81116	6.8686	7.08563		0.217497	6.73616	0.104351	0.713931		Crygn	crystallin, gamma N
10372421	6.86165	7.32763	7.09619	7.00963	7.23324	7.38596	7.30264	7.55604	7.40691	7.21377		0.217455	7.23937	0.0810222	0.693346		Trhde	TRH-degrading enzyme
10444957	9.73866	9.65616	9.75167	9.65686	9.76114	9.81566	10.0882	9.97699	9.99596	9.72868		0.217433	9.817	0.015009	0.505609		Ppp1r10	protein phosphatase 1, regulatory subunit 10
10607473	6.07585	6.54237	5.93204	5.95313	6.15949	5.87662	6.35112	6.20068	6.57476	6.10262		0.217381	6.17687	0.146573	0.740173		---	---
10417319	9.16738	9.7703	9.07422	9.35908	9.25599	9.15732	9.71335	9.58256	9.52815	9.23481		0.217336	9.38432	0.151429	0.74548		D830030K20Rik	RIKEN cDNA D830030K20 gene
10592629	7.30789	7.51345	7.16506	7.66832	6.93119	7.31006	7.58708	7.55435	7.31343	7.67842		0.217325	7.40293	0.139372	0.733534		Grik4	glutamate receptor, ionotropic, kainate 4
10485782	5.92169	5.80518	5.62522	5.54907	5.55716	4.77857	6.08697	5.89315	5.48384	5.5632		0.217306	5.62641	0.325131	0.846567		---	---
10466282	7.73702	7.82254	7.67872	7.80573	7.70854	7.27306	7.90215	8.1796	7.83772	7.63336		0.217273	7.75784	0.119933	0.726516		Olfr1426	olfactory receptor 1426
10503723	8.53499	8.27947	8.65964	8.39166	8.1228	8.3425	8.87358	8.61254	8.44365	8.49285		0.217144	8.47537	0.09217	0.701905		Mdn1	midasin homolog (yeast)
10457050	5.9886	5.97777	5.44106	5.90015	5.54884	5.42015	6.12748	5.65208	6.28325	5.65657		0.217082	5.79959	0.235138	0.803552		---	---
10379344	6.83046	7.13615	6.80091	7.22341	6.58706	6.81006	7.30269	7.04197	6.88527	7.23022		0.217028	6.98482	0.132274	0.730736		Gm10387	predicted gene 10387
10375454	6.75289	6.81557	6.6987	6.19814	7.1053	6.34018	6.87901	6.95999	6.80248	6.83329		0.216897	6.73855	0.196786	0.779137		BC053393	cDNA sequence BC053393
10554547	6.02375	6.75786	6.48077	6.34546	6.59612	6.28067	6.74055	7.03463	6.38651	6.36218		0.216861	6.50085	0.221521	0.796802		Mir1839	microRNA mir-1839
10403011	5.10824	5.43434	4.88086	5.03219	5.5531	4.85284	5.45941	5.65249	5.41402	4.91584		0.216843	5.23033	0.244903	0.807075		LOC674190	similar to Ig heavy chain V region IR2 precursor
10497033	7.02681	7.02006	6.88103	7.00231	6.47953	6.66614	7.20918	7.03241	7.03081	6.97877		0.216815	6.9327	0.0906379	0.701479		Lrriq3	leucine-rich repeats and IQ motif containing 3
10516277	6.73429	7.09413	6.34635	6.65038	6.58918	6.25407	6.78423	6.97057	6.88011	6.67781		0.216781	6.69811	0.173776	0.762107		1700029G01Rik	RIKEN cDNA 1700029G01 gene
10480155	6.44937	6.64401	6.41243	6.89887	6.26683	6.72749	7.01576	6.88603	6.92	6.31132		0.216778	6.65321	0.201651	0.781658		Cubn	cubilin (intrinsic factor-cobalamin receptor)
10476660	8.07033	8.52025	7.79282	8.00535	8.14119	8.01737	8.37114	8.33303	8.27246	8.25517		0.216729	8.17791	0.0957226	0.706883		8430406I07Rik	RIKEN cDNA 8430406I07 gene
10577048	10.2752	10.3485	10.4126	10.2931	10.2852	10.4168	10.655	10.5632	10.507	10.496		0.216709	10.4253	0.00370139	0.422919		Ankrd10	ankyrin repeat domain 10
10526947	6.83333	7.08154	6.85325	7.03867	6.33961	6.47188	6.99093	6.80435	7.03509	7.11494		0.216614	6.85636	0.177955	0.764295		C130050O18Rik	RIKEN cDNA C130050O18 gene
10388065	6.73461	6.57565	6.03364	6.3351	6.26197	6.23165	7.04532	6.42334	6.64787	6.19834		0.216612	6.44875	0.244292	0.806647		Nlrp1b	NLR family, pyrin domain containing 1B
10471945	5.74944	5.94384	6.02166	5.74977	5.6973	5.40468	6.22476	5.71301	5.85468	6.11845		0.216609	5.84776	0.137344	0.733534		Gm13476	predicted gene 13476
10398380	5.56454	4.78516	5.55684	4.87801	4.94507	3.99325	5.67152	5.37777	4.9394	4.69286		0.216579	5.04044	0.495604	0.911153		---	---
10388280	5.55433	5.45093	5.05063	5.64841	5.49436	5.28925	6.71309	5.35825	5.35018	5.10327		0.216539	5.50127	0.450694	0.895998		Olfr385	olfactory receptor 385
10479698	8.27545	8.17278	8.12118	8.14822	8.07571	8.03325	8.26796	8.32221	8.6082	8.21868		0.216499	8.22436	0.026763	0.569463		Myt1	myelin transcription factor 1
10467258	8.78645	8.91512	9.13587	8.98421	9.06946	8.92606	9.14157	9.14036	9.17833	9.28379		0.216487	9.05612	0.0151659	0.505609		Myof	myoferlin
10381664	5.83566	5.92408	6.0282	6.05463	5.52965	6.30553	6.19487	6.19222	5.91544	6.34857		0.216484	6.03288	0.150323	0.745115		Kif18b	kinesin family member 18B
10368373	9.37565	9.37719	9.32737	9.65522	9.53053	9.4659	9.60009	9.76302	9.61005	9.71394		0.216462	9.5419	0.0162237	0.512051		Tmem200a	transmembrane protein 200A
10591087	6.56893	7.06447	6.99794	7.03763	6.9922	6.71433	7.27001	7.17358	7.05519	6.95055		0.216419	6.98248	0.0828431	0.695774		Mtnr1b	melatonin receptor 1B
10469197	8.72528	8.9593	8.39921	8.55279	8.45416	8.15603	9.1513	8.47629	8.8871	8.51548		0.216414	8.62769	0.239735	0.805148		Mir669a-2	microRNA 669a-2
10469201	8.72528	8.9593	8.39921	8.55279	8.45416	8.15603	9.1513	8.47629	8.8871	8.51548		0.216414	8.62769	0.239735	0.805148		Mir669a-2	microRNA 669a-2
10469205	8.72528	8.9593	8.39921	8.55279	8.45416	8.15603	9.1513	8.47629	8.8871	8.51548		0.216414	8.62769	0.239735	0.805148		Mir669a-2	microRNA 669a-2
10469209	8.72528	8.9593	8.39921	8.55279	8.45416	8.15603	9.1513	8.47629	8.8871	8.51548		0.216414	8.62769	0.239735	0.805148		Mir669a-2	microRNA 669a-2
10469211	8.72528	8.9593	8.39921	8.55279	8.45416	8.15603	9.1513	8.47629	8.8871	8.51548		0.216414	8.62769	0.239735	0.805148		Mir669a-2	microRNA 669a-2
10469215	8.72528	8.9593	8.39921	8.55279	8.45416	8.15603	9.1513	8.47629	8.8871	8.51548		0.216414	8.62769	0.239735	0.805148		Mir669a-2	microRNA 669a-2
10469219	8.72528	8.9593	8.39921	8.55279	8.45416	8.15603	9.1513	8.47629	8.8871	8.51548		0.216414	8.62769	0.239735	0.805148		Mir669a-2	microRNA 669a-2
10469223	8.72528	8.9593	8.39921	8.55279	8.45416	8.15603	9.1513	8.47629	8.8871	8.51548		0.216414	8.62769	0.239735	0.805148		Mir669a-2	microRNA 669a-2
10469229	8.72528	8.9593	8.39921	8.55279	8.45416	8.15603	9.1513	8.47629	8.8871	8.51548		0.216414	8.62769	0.239735	0.805148		Mir669a-2	microRNA 669a-2
10469233	8.72528	8.9593	8.39921	8.55279	8.45416	8.15603	9.1513	8.47629	8.8871	8.51548		0.216414	8.62769	0.239735	0.805148		Mir669a-2	microRNA 669a-2
10469235	8.72528	8.9593	8.39921	8.55279	8.45416	8.15603	9.1513	8.47629	8.8871	8.51548		0.216414	8.62769	0.239735	0.805148		Mir669a-2	microRNA 669a-2
10469241	8.72528	8.9593	8.39921	8.55279	8.45416	8.15603	9.1513	8.47629	8.8871	8.51548		0.216414	8.62769	0.239735	0.805148		Mir669a-2	microRNA 669a-2
10469245	8.72528	8.9593	8.39921	8.55279	8.45416	8.15603	9.1513	8.47629	8.8871	8.51548		0.216414	8.62769	0.239735	0.805148		Mir669a-2	microRNA 669a-2
10601595	7.97512	8.05369	7.74345	7.93639	7.62807	7.71167	8.27535	8.1602	7.93413	7.86149		0.216393	7.92796	0.0783911	0.689237		3110007F17Rik	RIKEN cDNA 3110007F17 gene
10580418	6.95515	7.54607	6.85663	7.20599	6.94358	6.96261	7.45833	7.14907	7.4267	7.14454		0.216324	7.16487	0.145749	0.739768		Abcc12	ATP-binding cassette, sub-family C (CFTR/MRP), member 12
10606389	6.35633	6.31694	5.48433	5.8347	5.68051	5.44549	6.27614	5.9554	5.76112	6.2846		0.216264	5.93956	0.317567	0.842411		---	---
10552398	6.94792	7.01985	6.91641	6.72651	7.20677	6.74423	7.0572	6.94772	7.30722	7.26061		0.216237	7.01344	0.0750916	0.685515		Lim2	lens intrinsic membrane protein 2
10533989	6.74872	6.80885	7.00061	6.42655	6.95729	6.31031	7.10208	6.83362	6.84267	6.9209		0.216096	6.79516	0.155609	0.750849		Gm4868	predicted gene 4868
10562767	7.12702	7.02977	6.52084	6.60966	6.76089	6.10373	6.75008	6.82823	7.07326	6.98074		0.216095	6.77842	0.257529	0.813702		1700008O03Rik	RIKEN cDNA 1700008O03 gene
10473606	7.15677	7.42012	7.07293	7.38384	6.98397	7.17765	7.39815	7.47221	7.42278	7.36787		0.216039	7.28563	0.0367408	0.609935		---	---
10408134	6.37255	6.77599	5.71235	6.27857	5.73927	5.83362	6.72815	6.097	6.39551	6.11835		0.216029	6.20514	0.354062	0.858767		Vmn1r193	vomeronasal 1 receptor 193
10484604	7.00982	7.0121	7.10472	7.30387	6.961	7.04823	7.4225	7.36874	7.40253	6.96295		0.215887	7.15965	0.0632944	0.670892		Olfr1065	olfactory receptor 1065
10366572	6.33791	6.32704	5.58096	6.48515	5.88293	5.81328	6.38051	6.13329	6.45614	6.17842		0.215877	6.15756	0.249167	0.810039		Il22	interleukin 22
10592170	6.47414	7.008	6.32254	6.70417	6.56285	6.43908	6.89851	6.61943	6.81507	6.87022		0.215676	6.6714	0.116453	0.722883		Pate	prostate and testis expressed
10542840	8.43023	8.20301	8.04708	8.32351	7.98648	8.192	8.50416	8.28511	8.47846	8.38316		0.215669	8.28332	0.0423858	0.625343		E330012B07Rik	RIKEN cDNA E330012B07 gene
10392010	8.35843	8.15152	8.35764	8.3956	8.16217	8.19632	8.56884	8.51376	8.67934	8.18185		0.215665	8.35655	0.0557142	0.650817		1700081L11Rik	RIKEN cDNA 1700081L11 gene
10350438	5.96425	6.10243	5.21427	5.86215	5.70138	5.66703	6.1196	5.67593	5.84889	6.22578		0.215633	5.83817	0.233324	0.802745		Kcnt2	potassium channel, subfamily T, member 2
10449545	6.08833	6.46036	6.36952	6.6472	5.99873	6.55608	6.92272	6.53964	6.48513	6.32837		0.215593	6.43961	0.18686	0.771186		---	---
10581523	8.12095	8.27521	8.2038	8.36496	8.23537	8.13866	8.52292	8.46239	8.3099	8.45973		0.215577	8.30939	0.00924358	0.472911		Terf2	telomeric repeat binding factor 2
10436662	6.01133	5.88391	5.61201	5.82538	5.20511	5.94106	5.97501	6.27111	5.75018	5.85164		0.215516	5.83267	0.211164	0.788095		Mir155	microRNA 155
10461110	6.16242	6.82987	6.3743	6.59135	6.47656	6.05252	6.52655	6.80639	6.47137	6.71573		0.215509	6.50071	0.1697	0.760013		---	---
10475578	6.12493	6.42582	5.99638	6.38523	6.06813	6.26648	6.66313	6.357	6.49674	6.18956		0.215447	6.29734	0.0879925	0.697894		Ctxn2	cortexin 2
10501622	6.85976	6.97437	6.84491	7.06589	7.03246	6.86383	7.10581	7.10294	7.20634	7.20749		0.215438	7.02638	0.00749505	0.466245		Gpr88	G-protein coupled receptor 88
10528951	7.19034	7.33672	6.92957	6.85623	7.08491	7.04394	7.34696	7.34526	7.38858	7.07488		0.215303	7.15974	0.0620425	0.667439		Gpr113	G protein-coupled receptor 113
10423647	6.14104	6.07536	5.49103	5.64031	5.68289	4.87797	6.01041	5.72749	5.9063	5.82263		0.215276	5.73754	0.338799	0.851405		Kcns2	K+ voltage-gated channel, subfamily S, 2
10541184	8.13205	8.38296	7.68039	8.24503	8.30269	7.99113	8.26961	8.5348	8.39426	8.1519		0.215268	8.20848	0.143766	0.738473		---	---
10438017	8.68981	8.77594	8.64015	8.77561	8.58314	8.85291	8.93017	9.07099	8.83205	8.90587		0.215176	8.80566	0.0128602	0.50268		Fgd4	FYVE, RhoGEF and PH domain containing 4
10357562	6.501	6.56409	6.91959	6.68306	6.42258	5.96223	6.81607	6.27319	7.00945	6.79641		0.215021	6.59477	0.274087	0.820944		Il20	interleukin 20
10570618	6.99548	7.1349	6.70406	6.833	6.5362	6.5945	7.18644	6.77575	7.08209	7.01435		0.214965	6.88568	0.125823	0.730088		Defb46	defensin beta 46
10583441	6.85955	7.05723	6.36851	6.91716	6.76844	6.52907	7.04047	7.11933	6.78771	6.91226		0.214948	6.83597	0.137686	0.733534		Olfr872	olfactory receptor 872
10360344	8.15319	7.95028	7.84336	7.92046	7.57839	7.67411	8.16636	8.12179	7.98527	7.99937		0.214897	7.93926	0.0716786	0.681943		Darc	Duffy blood group, chemokine receptor
10418506	7.70763	7.38332	7.66755	7.30678	7.41579	7.81842	7.73266	7.63772	7.90342	7.7854		0.214885	7.63587	0.0788762	0.690343		Stab1	stabilin 1
10358668	7.70424	7.89351	8.10453	7.88296	7.85545	8.02606	8.1497	8.09249	8.09115	8.17058		0.214856	7.99707	0.0195605	0.53225		Hmcn1	hemicentin 1
10527886	6.72634	6.63295	6.99268	6.16411	6.26889	6.67582	6.83945	6.65314	7.16505	6.50866		0.214776	6.66271	0.248927	0.809629		Pex1	peroxisomal biogenesis factor 1
10425370	7.38147	7.86131	7.7127	7.70099	7.55454	7.41598	7.77739	7.61512	7.78998	8.09432		0.214705	7.69038	0.097241	0.708503		Cacna1i	calcium channel, voltage-dependent, alpha 1I subunit
10592384	8.11473	7.99596	8.22046	8.03185	8.07416	7.96689	8.39596	8.50085	8.2421	7.98871		0.214564	8.15317	0.0529095	0.646239		Olfr935	olfactory receptor 935
10580484	7.60235	7.96146	7.67636	8.02143	8.29851	8.19967	8.04959	8.31467	8.20312	8.13043		0.214489	8.04576	0.150143	0.744872		Heatr3	HEAT repeat containing 3
10571920	6.2466	6.50407	6.43779	5.99715	6.02604	6.09529	6.20514	6.4574	6.56638	6.50027		0.214475	6.30361	0.102594	0.712241		B230317F23Rik	RIKEN cDNA B230317F23 gene
10373638	6.2528	6.28054	6.03032	6.49848	6.03138	6.03827	6.14487	6.78956	6.38427	6.29342		0.214397	6.27439	0.145249	0.739183		Olfr806	olfactory receptor 806
10453390	5.7813	6.20674	5.26264	5.84653	5.52701	5.23	5.82472	5.67953	6.52671	5.396		0.21437	5.72812	0.396625	0.874632		Six3os1	Six3 opposite strand transcript 1
10608073	5.9964	6.20315	5.63314	6.85737	6.62932	6.31224	5.98877	6.44481	6.84429	6.66665		0.214191	6.35761	0.39225	0.872145		Rbmy1a1	RNA binding motif protein, Y chromosome, family 1, member A1
10560752	9.33116	9.53243	7.86457	9.33194	8.5045	8.21227	9.85661	8.47667	9.23016	8.47787		0.214184	8.88182	0.596582	0.931785		Vmn1r125	vomeronasal 1 receptor 125
10591263	7.47808	7.69351	7.24125	7.65981	7.50902	7.6211	7.95197	7.7084	7.62548	7.70581		0.21412	7.61944	0.0565162	0.652693		Fbxl12	F-box and leucine-rich repeat protein 12
10372206	5.54323	5.36305	5.49912	5.64505	5.25363	5.67335	5.69178	5.60633	5.7902	5.7531		0.214113	5.58188	0.0375084	0.610645		---	---
10501315	6.35028	6.86845	6.53934	6.67764	6.03895	6.81094	6.76893	6.8169	7.04842	6.41239		0.214059	6.63322	0.24449	0.806858		Mybphl	myosin binding protein H-like
10579054	8.62132	8.47629	7.77773	8.42498	7.77051	7.32668	8.75598	7.8607	8.54565	7.9589		0.214054	8.15187	0.463287	0.900587		4930467E23Rik	RIKEN cDNA 4930467E23 gene
10412537	9.74715	10.2762	9.64429	9.90935	9.72973	9.68147	10.2728	10.0582	10.0986	9.75194		0.214028	9.91698	0.149954	0.744474		Gm3002	alpha-takusan pseudogene
10353258	7.66337	7.95636	7.76992	7.83969	7.95401	7.93806	8.05595	7.99649	8.13063	8.08707		0.21397	7.93916	0.0134675	0.50268		---	---
10515326	8.34924	8.193	8.22973	8.31492	8.35586	8.30799	8.6142	8.68689	8.426	8.29569		0.213904	8.37735	0.0247705	0.560981		Tmem69	transmembrane protein 69
10417226	9.56448	10.129	9.48489	9.74122	9.6006	9.5588	10.1068	9.94322	9.90888	9.61574		0.213826	9.76536	0.143696	0.738473		Gm3002	alpha-takusan pseudogene
10417359	9.56448	10.129	9.48489	9.74122	9.6006	9.5588	10.1068	9.94322	9.90888	9.61574		0.213826	9.76536	0.143696	0.738473		Gm3002	alpha-takusan pseudogene
10363090	7.19995	6.185	6.59122	7.30022	6.17546	6.47654	7.27848	6.79733	6.71359	6.68463		0.213777	6.74024	0.402614	0.87815		Rfx6	regulatory factor X, 6
10389699	8.90954	8.5283	8.75004	9.20128	8.59655	8.76009	9.12565	8.74298	9.22288	8.92681		0.213615	8.87641	0.154181	0.748994		---	---
10382532	6.19928	7.21398	6.90065	6.54002	6.8211	6.60709	7.06221	6.87271	6.99796	6.77593		0.213518	6.79909	0.232737	0.802745		Slc16a5	solute carrier family 16 (monocarboxylic acid transporters), member 5
10471967	7.86981	7.84199	8.18282	8.04238	7.91623	8.02698	8.06941	8.25414	8.302	8.1486		0.213499	8.06544	0.0244597	0.557629		Mbd5	methyl-CpG binding domain protein 5
10345762	7.20535	7.2454	7.47718	7.44922	7.15907	7.26712	7.6979	7.42756	7.49969	7.43101		0.213483	7.38595	0.0315228	0.594597		Il1r1	interleukin 1 receptor, type I
10440172	7.69995	7.9434	7.45965	7.59566	7.72273	7.43508	8.0362	8.04197	7.72307	7.62305		0.213328	7.72808	0.109131	0.717755		Olfr199	olfactory receptor 199
10571975	7.10505	7.24393	6.80612	7.12272	6.94094	6.48008	7.48822	7.0038	7.23451	6.926		0.213327	7.03514	0.207875	0.787244		---	---
10344807	9.3301	9.26522	9.26665	9.3828	9.17323	9.27719	9.71493	9.42135	9.44821	9.39888		0.213313	9.36786	0.0163734	0.512456		Cspp1	centrosome and spindle pole associated protein 1
10495794	8.83896	8.87082	8.73386	8.94451	8.61563	8.87227	9.03619	9.13084	9.02062	8.9159		0.213215	8.89796	0.0173862	0.516219		Pde5a	phosphodiesterase 5A, cGMP-specific
10406334	6.41994	7.15738	6.39833	6.68138	6.48799	6.37217	6.69633	6.70177	6.84081	6.95866		0.213194	6.67147	0.182332	0.769119		Mctp1	multiple C2 domains, transmembrane 1
10355017	9.49612	10.1274	9.418	9.5649	9.82845	9.53383	9.50375	10.3801	9.78	9.83461		0.21315	9.74672	0.265542	0.817432		Sumo1	SMT3 suppressor of mif two 3 homolog 1 (yeast)
10476612	5.39214	4.8397	5.23187	5.16991	4.90615	4.94493	5.27092	5.32125	5.4375	5.14597		0.213126	5.16603	0.0924024	0.701941		---	---
10355582	8.62344	8.67475	8.44897	8.58712	8.54729	8.65082	8.88245	8.86172	8.72249	8.74073		0.213118	8.67398	0.00721937	0.46188		Usp37	ubiquitin specific peptidase 37
10511877	5.79031	5.62485	5.37156	5.6489	5.71696	4.59921	5.56879	5.91493	5.82451	5.37826		0.212992	5.54383	0.35903	0.861034		---	---
10571246	6.23141	6.52748	6.40298	6.14198	6.19429	6.0475	6.86772	6.34325	6.40878	6.26249		0.212953	6.34279	0.134647	0.73244		5930422O12Rik	RIKEN cDNA 5930422O12 gene
10597878	7.21184	7.32111	7.29139	7.11702	7.09468	7.36914	7.49633	7.56878	7.51555	7.20737		0.212811	7.31932	0.0347038	0.604605		C85492	expressed sequence C85492
10553399	7.40646	7.41414	6.96016	7.34633	7.23597	6.80159	7.5855	7.22583	7.5572	7.25906		0.212789	7.27922	0.158658	0.753658		---	---
10440178	8.15455	8.42061	8.13697	7.96754	8.21107	8.11467	8.2443	8.64884	8.35037	8.27742		0.212664	8.25263	0.0638308	0.671567		Olfr204	olfactory receptor 204
10550972	6.90062	7.20736	6.76422	6.93954	6.91137	6.72727	7.46501	7.01433	7.03244	6.97221		0.212601	6.99344	0.104062	0.713049		Phldb3	pleckstrin homology-like domain, family B, member 3
10472376	7.69077	7.90965	7.92351	7.98313	7.66389	7.61209	8.15921	7.91285	8.02452	7.94224		0.212531	7.88219	0.0432468	0.625583		Scn2a1	sodium channel, voltage-gated, type II, alpha 1
10577388	8.67217	8.47496	7.79692	8.42823	7.79258	7.35405	8.76961	7.89627	8.54045	7.98954		0.212483	8.17148	0.461573	0.899862		4930467E23Rik	RIKEN cDNA 4930467E23 gene
10504761	6.34825	7.0949	6.66862	7.26717	6.7228	6.76434	7.22462	7.00218	7.09087	6.77617		0.212445	6.89599	0.23105	0.802745		LOC641050	hypothetical protein LOC641050
10466200	6.9098	7.10151	6.96631	7.20664	6.78124	6.92724	7.21752	7.11014	7.03612	7.41429		0.212393	7.06708	0.056602	0.652693		Ms4a7	membrane-spanning 4-domains, subfamily A, member 7
10381109	6.95149	7.15525	6.67109	6.91519	6.42115	6.60362	7.0567	6.90766	7.02665	7.00375		0.212389	6.87126	0.133603	0.730736		Gm11565	predicted gene 11565
10564622	5.72843	5.43328	4.83877	5.27851	5.2414	5.36124	5.51891	5.63922	5.51489	5.43094		0.212387	5.39856	0.161817	0.755766		---	---
10552262	6.37538	6.46764	5.97626	6.42141	5.90501	5.69589	6.83643	6.19108	6.44415	5.93891		0.21238	6.22522	0.317647	0.842411		---	---
10372175	5.79771	6.0535	5.75335	5.70639	5.86482	5.98413	5.92117	6.21019	6.0546	6.10347		0.212374	5.94493	0.0322126	0.595876		---	---
10518145	7.72922	7.45741	7.36597	7.72705	7.49894	7.27287	7.5487	7.6822	7.7586	7.89405		0.212314	7.5935	0.0754411	0.685568		Prdm2	PR domain containing 2, with ZNF domain
10565858	6.70974	7.24739	7.12853	6.81771	6.92419	7.00762	7.41407	7.00548	7.38046	6.93926		0.212287	7.05745	0.136794	0.733116		Gm5115	predicted gene 5115
10490931	10.1411	10.121	10.1725	10.1941	10.1721	10.3581	10.3625	10.4988	10.4273	10.3328		0.212182	10.278	0.00708886	0.46188		Ythdf3	YTH domain family 3
10376241	6.2885	6.19398	6.22076	6.29732	6.35956	6.48258	6.88758	6.26226	6.62001	6.30658		0.211991	6.39191	0.108249	0.717755		Zic5	zinc finger protein of the cerebellum 5
10534743	6.64982	7.02769	6.29817	6.39002	6.20848	6.24108	7.03299	6.34103	6.79323	6.55726		0.211919	6.55398	0.269984	0.818512		Zan	zonadhesin
10531501	6.71084	7.49861	5.79322	6.76842	6.28352	5.41464	7.59775	6.2389	6.9729	5.68421		0.211899	6.4963	0.645911	0.943162		C87414	expressed sequence C87414
10532461	6.95702	6.78904	6.54054	6.326	6.20086	6.36996	6.93855	6.52973	6.91304	6.58854		0.211894	6.61533	0.206386	0.786184		---	---
10414736	7.98013	8.22127	7.74654	7.92198	7.88538	7.91324	8.3784	8.02091	8.17602	8.05097		0.211818	8.02949	0.0600408	0.666994		---	---
10529799	6.61569	6.66302	6.41569	6.78478	6.22636	6.71295	6.87526	6.64361	6.69168	6.91558		0.211783	6.65446	0.0917682	0.701805		Cpeb2	cytoplasmic polyadenylation element binding protein 2
10573996	6.87523	7.45376	7.52381	7.43786	6.81946	7.57125	7.63777	7.4993	7.60563	7.22524		0.211753	7.36493	0.245189	0.8071		Amfr	autocrine motility factor receptor
10364346	5.71068	6.0322	5.34494	5.46599	5.80072	5.50367	5.85149	5.76367	5.85434	5.9494		0.21169	5.72771	0.120104	0.72656		Dnmt3l	DNA (cytosine-5-)-methyltransferase 3-like
10551989	8.62362	8.55038	8.35516	8.3885	8.36113	8.52221	8.84219	8.56425	8.70584	8.60164		0.211646	8.55149	0.0238825	0.554969		Tmem149	transmembrane protein 149
10583163	6.96245	6.62418	6.88259	6.9265	6.80087	6.37553	7.1373	6.90055	6.9894	6.86724		0.211602	6.84666	0.101831	0.711545		Trpc6	transient receptor potential cation channel, subfamily C, member 6
10498204	6.32555	6.70706	5.83478	6.28073	5.8819	5.8023	6.45506	6.52184	6.27422	6.14992		0.211542	6.22334	0.261912	0.815296		Dclk1	doublecortin-like kinase 1
10555729	7.41705	7.62927	7.03832	7.38778	7.4424	6.97765	7.86178	7.26741	7.79213	7.18636		0.21151	7.40002	0.24756	0.808408		Olfr555	olfactory receptor 555
10566692	7.43196	7.55503	7.17063	7.71987	7.24642	7.28307	7.79811	7.67282	7.69299	7.28625		0.211382	7.48572	0.133494	0.730736		Olfr502	olfactory receptor 502
10596990	6.07086	6.50315	5.51073	5.94953	6.0242	5.39269	6.20184	6.10692	6.01384	6.15683		0.211329	5.99306	0.290309	0.830583		Fbxw21	F-box and WD-40 domain protein 21
10379389	7.19306	7.16681	7.09163	6.99575	6.90696	7.2294	7.45956	7.35618	7.05448	7.36417		0.211328	7.1818	0.0474534	0.633707		Adap2	ArfGAP with dual PH domains 2
10367770	5.54501	6.45383	6.13913	5.78883	5.68728	6.1815	6.13233	6.11207	6.33359	6.13065		0.211228	6.05042	0.23161	0.802745		Gm9930	predicted gene 9930
10563753	6.37901	6.88191	6.47721	6.69136	6.98348	6.65111	6.88366	6.76125	6.89184	7.01753		0.211221	6.76184	0.103712	0.71285		Mrgprx2	MAS-related GPR, member X2
10437257	7.87627	7.48934	7.56661	7.72519	7.43659	7.71498	7.93424	7.88414	7.73363	7.83217		0.211216	7.71932	0.0430845	0.625343		Zfp597	zinc finger protein 597
10452404	8.31696	8.19478	8.35752	8.33075	8.16935	8.34197	8.38515	8.53013	8.60572	8.46405		0.211042	8.36964	0.00893744	0.472261		Nudt12	nudix (nucleoside diphosphate linked moiety X)-type motif 12
10601296	7.35763	7.67047	7.15648	7.44947	7.53484	7.22928	7.54932	7.806	7.72991	7.35769		0.211031	7.48411	0.106523	0.717755		Pabpc1l2b-ps	poly(A) binding protein, cytoplasmic 1-like 2B, pseudogene
10606158	7.35763	7.67047	7.15648	7.44947	7.53484	7.22928	7.54932	7.806	7.72991	7.35769		0.211031	7.48411	0.106523	0.717755		Pabpc1l2b-ps	poly(A) binding protein, cytoplasmic 1-like 2B, pseudogene
10399689	9.88305	10.3015	9.82125	10.022	10.3698	10.0969	10.1946	10.2759	10.4613	10.2419		0.211024	10.1668	0.0973405	0.708503		---	---
10464443	5.29699	5.67197	5.44473	5.72821	5.52726	5.80563	6.17972	5.87816	5.65185	5.45066		0.210966	5.66352	0.177389	0.763958		---	---
10570711	6.51476	6.8237	5.74921	6.62613	5.93809	5.47393	7.47265	5.92506	6.45472	5.74098		0.210714	6.27192	0.578729	0.929641		Defa20	defensin, alpha, 20
10472386	7.08064	7.28001	6.91335	7.45832	7.2161	7.28908	7.7637	7.13046	7.48956	7.28382		0.210636	7.2905	0.149047	0.743701		Scn2a1	sodium channel, voltage-gated, type II, alpha 1
10495854	7.6071	7.6361	7.51731	7.29837	7.52163	7.52438	7.82224	7.78018	7.40207	7.9079		0.210619	7.60173	0.0697775	0.678113		Prss12	protease, serine, 12 neurotrypsin (motopsin)
10502638	5.54995	6.01089	5.98937	5.89576	5.69112	5.77125	6.17901	5.66772	6.44488	5.82304		0.210608	5.9023	0.19823	0.779295		Clca5	chloride channel calcium activated 5
10513455	11.4918	12.8255	12.7559	12.7077	13.2404	12.9169	12.4149	12.9634	12.8404	13.2486		0.210479	12.7405	0.498082	0.911231		Mup2	major urinary protein 2
10513497	11.4918	12.8255	12.7559	12.7077	13.2404	12.9169	12.4149	12.9634	12.8404	13.2486		0.210479	12.7405	0.498082	0.911231		Mup2	major urinary protein 2
10525829	6.22043	6.23411	5.56876	6.26233	5.48401	5.94813	6.38429	6.03046	6.23205	6.00687		0.210454	6.03714	0.256544	0.813517		---	---
10572949	7.93366	8.01193	8.22145	7.91069	7.93294	7.87643	8.01836	8.27603	8.21641	8.25575		0.210452	8.06537	0.0282131	0.575226		Nr3c2	nuclear receptor subfamily 3, group C, member 2
10510019	9.03925	9.09736	9.04341	9.00947	8.87082	9.18079	9.26245	9.46126	9.09173	9.18687		0.210393	9.12434	0.0302919	0.58504		B330016D10Rik	RIKEN cDNA B330016D10 gene
10530666	7.7172	7.58618	7.49226	7.45402	7.3368	7.10884	7.96698	7.76073	7.60392	7.30665		0.210353	7.53336	0.16968	0.760013		Lnx1	ligand of numb-protein X 1
10423098	6.6263	6.81793	6.66163	7.04673	7.00853	7.1182	7.05374	6.88034	7.19724	7.22957		0.210336	6.96402	0.102697	0.712241		Slc45a2	solute carrier family 45, member 2
10557519	7.42022	7.61249	7.59658	7.37815	7.28654	7.4699	7.70819	7.45173	7.59894	7.92483		0.210276	7.54476	0.0608664	0.66737		Hirip3	HIRA interacting protein 3
10532472	7.88767	7.66301	7.62839	7.97404	7.56053	7.9173	8.16018	7.88502	8.02095	7.86217		0.210258	7.85593	0.0653646	0.672893		Ulk1	Unc-51 like kinase 1 (C. elegans)
10450900	8.9876	9.0778	8.73447	8.9449	8.87629	8.95418	9.17339	9.25778	9.0734	9.05297		0.210181	9.01328	0.0189006	0.52567		Olfr116	olfactory receptor 116
10572251	6.38545	6.41201	6.22035	6.37305	6.41178	6.37884	6.74347	6.22438	6.53325	6.79379		0.210143	6.44764	0.0732466	0.683508		Tssk6	testis-specific serine kinase 6
10600720	6.49623	6.78737	6.19812	6.3722	6.76786	6.30939	6.60286	7.08801	6.62742	6.47622		0.210099	6.57257	0.192544	0.775722		---	---
10378409	6.50123	6.77551	6.69764	7.08463	6.62066	6.36357	7.00727	7.0428	6.9672	6.5183		0.210017	6.75788	0.184163	0.769274		---	---
10590957	7.23934	6.8955	7.21904	6.95354	6.92827	6.81613	7.24535	7.17339	7.11017	7.34557		0.209982	7.09263	0.0558893	0.651143		Fut4	fucosyltransferase 4
10459723	7.8513	7.9911	8.11623	7.94254	8.03294	7.90174	8.37486	7.85899	8.36502	8.13156		0.209966	8.05663	0.0716187	0.681943		Elac1	elaC homolog 1 (E. coli)
10538658	9.29237	9.42999	9.38602	9.43027	9.36043	9.353	9.46065	9.63799	9.5727	9.66978		0.209934	9.45932	0.00499002	0.436076		Herc3	hect domain and RLD 3
10401235	6.56513	7.02669	6.06757	6.63191	6.57643	6.20064	6.93598	6.59564	6.80248	6.55088		0.20985	6.59533	0.248428	0.809581		---	---
10440258	8.16713	8.18898	8.40184	8.23522	8.13335	8.32038	8.64134	8.30664	8.43977	8.41617		0.20983	8.32508	0.024648	0.558918		Epha3	Eph receptor A3
10399782	7.0327	7.03923	7.0323	6.95203	6.79861	6.76555	7.28597	6.90477	7.33919	7.05626		0.209808	7.02066	0.0618665	0.667439		Tpo	thyroid peroxidase
10408485	6.50239	6.71895	6.22708	6.68432	6.07014	4.77853	6.37311	6.63135	6.26139	6.22713		0.209677	6.24744	0.54556	0.921672		---	---
10417461	9.89597	10.3808	9.76903	10.0367	9.85617	9.83174	10.3986	10.1709	10.226	9.89013		0.209671	10.0456	0.143134	0.738189		Gm10406	predicted gene 10406
10579406	7.68736	7.12314	7.60346	7.42773	7.5673	7.24314	7.61951	7.70752	7.51483	7.764		0.209445	7.5258	0.0975607	0.708503		Arrdc2	arrestin domain containing 2
10504918	7.54578	7.25284	7.3166	7.1571	7.06107	6.95133	7.54983	7.36598	7.42565	7.35217		0.209291	7.29783	0.0811319	0.693346		Zfp189	zinc finger protein 189
10400557	5.5727	6.27594	5.97346	6.057	6.22713	5.87074	6.19685	6.3078	6.12936	6.18763		0.209248	6.07986	0.128182	0.730088		---	---
10436552	9.06012	8.77609	8.73009	8.84192	8.7131	8.64081	9.03424	9.07809	9.08346	8.81579		0.209203	8.87737	0.0428853	0.625343		Rbm11	RNA binding motif protein 11
10539207	6.40441	6.45885	6.28727	6.39715	5.83629	6.15271	6.82301	6.34913	6.58061	6.10849		0.209196	6.33979	0.208756	0.787331		---	---
10574872	7.07721	7.21576	6.65534	6.97141	6.94325	6.72344	7.24378	6.81704	7.43032	7.06985		0.20918	7.01474	0.161672	0.755766		4933405L10Rik	RIKEN cDNA 4933405L10 gene
10458806	7.06206	7.03885	6.56732	6.6868	6.60855	6.6333	6.80879	6.97186	7.15545	6.96516		0.20917	6.84982	0.112103	0.719584		Mospd4	motile sperm domain containing 4
10531126	6.32009	6.99426	6.38045	6.24618	6.99029	7.07812	6.27466	7.85872	6.18621	7.18989		0.209136	6.75189	0.541953	0.920246		Igj	immunoglobulin joining chain
10383545	8.59147	8.87426	8.55894	8.83922	8.72829	8.75496	8.8601	9.03955	8.80888	9.02597		0.209103	8.80816	0.0295112	0.582282		Foxk2	forkhead box K2
10534638	6.26077	6.08263	5.87125	5.80955	5.80313	5.77303	6.02595	6.26157	6.35942	5.92287		0.209063	6.01702	0.11397	0.72126		4731417B20Rik	RIKEN cDNA 4731417B20 gene
10575909	7.19985	6.91683	7.04976	6.97806	6.76818	6.85719	7.25893	6.87562	7.29491	7.25328		0.209042	7.04526	0.0769572	0.687496		Adad2	adenosine deaminase domain containing 2
10568691	6.245	6.637	5.6284	6.31737	6.07373	5.99419	6.50693	6.27938	6.57503	6.07196		0.20904	6.2329	0.266594	0.817585		---	---
10531495	5.69978	5.27891	5.00283	5.71962	5.39384	5.21106	5.75994	5.64742	5.66322	5.30291		0.209033	5.46795	0.196794	0.779137		LOC100504388	histone acetyltransferase KAT2B-like
10510093	6.88958	6.55434	6.33701	6.6729	6.64281	6.55856	7.34663	6.41802	6.83957	6.66856		0.208991	6.6928	0.233702	0.802745		Pramel4	preferentially expressed antigen in melanoma like 4
10510100	6.88958	6.55434	6.33701	6.6729	6.64281	6.55856	7.34663	6.41802	6.83957	6.66856		0.208991	6.6928	0.233702	0.802745		Gm13102	predicted gene 13102
10368277	7.03782	7.49458	7.55138	7.53223	6.99406	7.36752	7.46094	7.54971	7.56737	7.57588		0.208877	7.41315	0.118941	0.726052		Rps12	ribosomal protein S12
10366803	6.409	6.24677	6.17367	6.26939	6.15352	6.11109	6.93639	6.32616	6.31715	6.16418		0.208733	6.31073	0.154304	0.749105		Cyp27b1	cytochrome P450, family 27, subfamily b, polypeptide 1
10572170	6.60034	6.78825	6.88645	6.74479	6.73496	6.86749	6.74092	7.14829	6.92163	7.10556		0.20872	6.85387	0.0445663	0.628517		D130040H23Rik	RIKEN cDNA D130040H23 gene
10600566	7.37433	7.50044	7.14601	7.43673	7.09181	7.13298	7.68503	7.34906	7.72477	7.19751		0.208706	7.36387	0.132544	0.730736		---	---
10442649	6.70563	6.65664	6.62326	6.57228	6.77406	6.633	7.17373	6.63051	6.93917	6.73452		0.208669	6.74428	0.061719	0.667439		Mapk8ip3	mitogen-activated protein kinase 8 interacting protein 3
10410955	5.06409	5.15431	5.90367	5.4972	5.87606	6.01333	5.88041	5.9022	5.70728	5.6837		0.208621	5.66822	0.304908	0.837749		Atp6ap1l	ATPase, H+ transporting, lysosomal accessory protein 1-like
10598839	11.0727	11.2459	11.0931	11.1956	11.2391	11.2142	11.3184	11.5196	11.3476	11.3558		0.208597	11.2602	0.00797702	0.467952		Rp2h	retinitis pigmentosa 2 homolog (human)
10514296	6.73723	6.97947	6.62544	6.32805	6.70867	6.68501	6.94947	6.67315	7.02704	6.89395		0.208592	6.76075	0.103732	0.712853		Ifna9	interferon alpha 9
10570764	9.39738	9.47479	9.39856	9.57388	9.48371	9.6858	9.64434	9.74009	9.71505	9.74422		0.20857	9.58578	0.0117136	0.496702		Alg11	asparagine-linked glycosylation 11 homolog (yeast, alpha-1,2-mannosyltransferase)
10388669	7.26506	7.60613	7.1652	7.51092	7.4203	7.25272	7.66962	7.47114	7.58237	7.59133		0.208563	7.45348	0.0473509	0.633411		Trp53i13	transformation related protein 53 inducible protein 13
10401511	8.40184	8.44605	8.38139	8.60183	8.54555	8.58476	8.51695	9.00655	8.62635	8.65863		0.208551	8.57699	0.0542462	0.647396		Tmem90a	transmembrane protein 90a
10364317	6.26996	6.62448	6.16007	6.63202	5.84413	6.17544	6.54837	6.43166	6.70472	6.28683		0.208543	6.36777	0.209745	0.787331		---	---
10412823	6.38551	6.91959	6.87191	6.65712	6.80136	6.83643	7.19727	6.59791	7.1457	6.87442		0.208504	6.82872	0.161512	0.755766		Lrrc3b	leucine rich repeat containing 3B
10523800	6.10971	6.02724	5.7828	6.06621	5.67663	5.68002	6.12503	6.07615	6.47102	5.72355		0.208502	5.97384	0.183369	0.769274		---	---
10539091	6.29931	6.22823	6.13579	6.37625	5.6107	5.8887	6.62994	6.16572	6.32595	6.07149		0.208444	6.17321	0.225381	0.798426		Sftpb	surfactant associated protein B
10472942	7.68364	7.86659	7.37946	7.74603	7.49072	7.66504	7.95107	7.75999	7.98832	7.68865		0.20843	7.72195	0.071538	0.681943		Gm10822	predicted gene 10822
10571884	6.03096	6.61174	6.41907	6.5575	6.07138	6.04628	6.85841	6.30566	6.50242	6.32511		0.208412	6.37285	0.213788	0.790501		---	---
10559185	7.36231	7.76842	7.5369	7.86593	7.67746	7.36262	7.96132	7.66618	8.01618	7.57238		0.208406	7.67897	0.136741	0.733116		Syt8	synaptotagmin VIII
10376532	6.42357	6.68885	6.22526	6.41429	6.33602	6.2006	6.33918	6.54602	6.78647	6.68707		0.208254	6.46473	0.0949103	0.706433		Olfr225	olfactory receptor 225
10562428	4.90758	5.59018	5.01293	5.16175	5.57842	4.08744	5.13006	5.00177	5.20613	5.72026		0.208173	5.13965	0.467551	0.902543		Wdr88	WD repeat domain 88
10573075	7.04488	7.31224	7.04015	7.07042	7.15199	6.98181	7.43499	7.47162	7.33034	6.99643		0.208098	7.18349	0.0678003	0.674215		---	---
10450379	6.39364	7.07658	6.87348	7.00018	6.57197	6.82137	7.19351	6.74439	7.27656	6.77569		0.208	6.87274	0.216581	0.792792		Ng23	Ng23 protein
10505489	9.22017	8.96708	9.00083	9.22996	8.67263	8.68136	9.308	9.22369	9.08212	9.06566		0.207862	9.04515	0.128474	0.730088		Pappa	pregnancy-associated plasma protein A
10434131	7.13454	7.54411	7.08991	7.40641	7.30526	7.08448	7.44798	7.35446	7.51131	7.56012		0.207681	7.34386	0.0653658	0.672893		AA066038	EST AA066038
10544106	5.31707	5.75786	5.86835	5.86007	5.67096	5.26003	5.79002	5.83783	6.09741	5.59502		0.207678	5.70546	0.189059	0.772854		---	---
10484654	7.50266	7.70059	7.34263	7.23807	6.94244	7.24043	7.63404	7.5952	7.46705	7.44547		0.207637	7.41086	0.136237	0.733116		Olfr1107	olfactory receptor 1107
10389732	6.92353	7.43146	6.92688	7.40778	7.45523	7.32437	7.71218	7.25023	7.42445	7.42286		0.207552	7.3279	0.164135	0.756873		Gm15698	transcription elongation factor B (SIII), polypeptide 2 pseudogene
10608570	4.72101	5.28042	5.29604	5.76753	5.8261	5.86783	5.18334	5.6086	6.13912	5.73843		0.207552	5.54284	0.421183	0.886126		---	---
10593713	7.17335	7.60227	7.08376	7.27784	7.41965	7.37247	7.26823	7.63896	7.61264	7.59661		0.207551	7.40458	0.0930038	0.703146		Cib2	calcium and integrin binding family member 2
10597531	8.6562	8.70847	8.48367	8.51114	8.49837	8.55049	8.81249	8.91437	8.76348	8.61204		0.207536	8.65107	0.0188891	0.52567		Rbms3	RNA binding motif, single stranded interacting protein
10534303	7.75991	7.5667	7.4371	7.53896	7.87051	7.63421	8.22137	7.84331	7.50291	7.80079		0.207532	7.71758	0.146966	0.740324		Lat2	linker for activation of T cells family, member 2
10552339	6.36517	6.44528	6.29831	6.10872	6.18797	5.87685	6.63071	6.31136	6.28359	6.45926		0.207516	6.29672	0.103182	0.712241		Vmn2r60	vomeronasal 2, receptor 60
10497931	8.77232	9.02948	8.89917	9.10329	8.79607	8.78706	8.97929	9.25318	9.11701	9.07206		0.207482	8.98089	0.036392	0.609233		Cflar	CASP8 and FADD-like apoptosis regulator
10455128	8.10045	7.99876	8.1913	8.31466	7.8142	8.26619	8.31509	8.37158	8.38951	8.21055		0.207422	8.19723	0.060594	0.66737		Pcdhb20	protocadherin beta 20
10534718	8.12969	8.30064	8.08811	8.19335	8.22394	8.34214	8.31522	8.49383	8.44387	8.42858		0.2074	8.29594	0.0110857	0.491849		Trip6	thyroid hormone receptor interactor 6
10369250	7.12361	7.32054	6.91343	7.24174	7.27338	7.03972	7.52569	7.34481	7.32401	7.24291		0.207284	7.23498	0.0481958	0.635515		---	---
10398615	7.34541	7.4373	6.54242	6.86527	6.78306	7.07354	7.27924	7.33858	7.04016	7.20246		0.207274	7.09074	0.242018	0.80527		Gm10158	predicted gene 10158
10471597	6.92124	6.84809	6.5972	6.61506	6.87538	5.93671	7.35388	6.54871	6.95747	6.49813		0.207268	6.71519	0.369301	0.864328		Gm6422	predicted gene 6422
10361133	6.5445	7.27457	7.00795	6.8148	6.93984	6.78212	7.23722	7.0679	7.28561	6.81403		0.207225	6.97685	0.169027	0.760013		---	---
10557488	6.80228	6.6463	6.56229	6.82972	6.71224	6.64357	6.82048	6.82731	6.99898	6.97961		0.207193	6.78228	0.0156519	0.510735		Tbx6	T-box 6
10510668	8.02365	8.33843	7.90733	8.10445	7.91451	7.97502	8.18163	8.37591	8.178	8.26863		0.207145	8.12676	0.0451749	0.629898		Tnfrsf25	tumor necrosis factor receptor superfamily, member 25
10592467	7.66219	7.44736	7.34013	7.6355	7.51657	7.77252	7.68924	7.97367	7.71798	7.69704		0.207103	7.64522	0.055491	0.650801		Olfr984	olfactory receptor 984
10502535	6.20807	6.05619	5.83604	5.9104	6.12577	5.8468	6.29129	6.29334	6.02765	6.2049		0.207086	6.08005	0.0497412	0.63898		---	---
10491414	7.41563	7.25311	6.68044	7.22584	7.5608	6.99205	7.27008	7.43187	7.44767	7.43057		0.207071	7.27081	0.198808	0.779665		Usp13	ubiquitin specific peptidase 13 (isopeptidase T-3)
10549758	9.60076	9.83693	9.67246	9.6464	9.82188	9.62435	9.86234	9.86753	10.0127	9.88734		0.207007	9.78327	0.0121409	0.500791		Zfp784	zinc finger protein 784
10526546	5.29918	6.01026	5.33537	5.51522	5.54556	5.45839	5.74546	5.48191	5.94871	5.76118		0.206988	5.61012	0.169847	0.760013		---	---
10531887	6.2854	6.22542	6.67865	6.39534	6.26359	6.65562	6.22687	6.78607	6.82091	6.66332		0.206958	6.50012	0.165807	0.757159		Slc10a6	solute carrier family 10 (sodium/bile acid cotransporter family), member 6
10445205	6.27261	6.76996	6.23287	6.26541	6.27671	6.23201	6.81068	6.35725	6.68246	6.34379		0.206951	6.42438	0.149066	0.743701		---	---
10545930	6.96553	7.12435	7.15388	7.09022	7.09977	6.90394	7.62066	7.19655	7.05467	7.18069		0.20686	7.13903	0.0791453	0.69048		---	---
10376425	8.25075	7.76439	7.68865	7.82879	7.70115	8.01059	8.05242	8.00225	8.13377	8.13504		0.206815	7.95678	0.0886969	0.699819		Gm12258	predicted gene 12258
10536976	9.45483	9.40582	9.50203	9.46075	9.38459	9.53555	9.5789	9.61541	9.7183	9.74364		0.206802	9.53998	0.00466819	0.436076		Nrf1	nuclear respiratory factor 1
10401968	7.83601	8.32761	8.18945	8.27017	8.21206	8.14181	8.25114	8.5628	8.40196	8.26232		0.206706	8.24553	0.0709018	0.681943		Galc	galactosylceramidase
10420721	6.02667	6.34269	6.23799	6.25335	6.3784	6.1558	6.33967	6.63524	6.23118	6.54987		0.206505	6.31508	0.0587091	0.662896		Defb48	defensin beta 48
10484664	7.57866	7.30155	7.07924	7.69242	7.21125	7.54791	7.60864	7.65816	7.65636	7.51007		0.206469	7.48443	0.112357	0.719887		Olfr1111	olfactory receptor 1111
10399389	6.39314	6.26143	6.18274	6.21898	6.0876	5.7448	6.3231	6.68956	6.30999	6.0955		0.206421	6.23068	0.166814	0.758274		1700034J04Rik	RIKEN cDNA 1700034J04 gene
10413874	7.77175	7.56802	7.74386	7.66221	7.76501	7.89874	7.79143	8.0262	7.81398	8.13283		0.206178	7.8174	0.0407376	0.619141		Ogdhl	oxoglutarate dehydrogenase-like
10582896	10.342	10.7398	10.2146	10.3962	10.5079	10.1808	10.8735	10.8046	10.4979	10.2361		0.206168	10.4793	0.18499	0.769932		---	---
10404783	6.40884	6.2657	5.85837	6.73826	6.04042	6.42503	6.4252	6.81027	6.53276	6.21369		0.206043	6.37185	0.25318	0.811536		Edn1	endothelin 1
10497636	6.29712	6.55113	5.79195	6.17807	6.47807	5.93002	6.49068	5.89932	6.65531	6.59625		0.205996	6.28679	0.294944	0.831748		---	---
10388047	6.10312	5.94015	6.19634	5.92363	5.94961	5.9864	6.09631	6.52398	6.2366	6.03282		0.205886	6.0989	0.0670564	0.673379		Nlrp1a	NLR family, pyrin domain containing 1A
10513472	11.5718	12.8091	12.7465	12.7112	13.2217	12.9268	12.4368	12.9518	12.8543	13.2386		0.205861	12.7469	0.483942	0.906813		Mup19	major urinary protein 19
10442030	8.11133	8.0639	8.13284	8.15875	7.97556	8.20113	8.47271	8.11224	8.52582	8.14134		0.205772	8.18956	0.0530406	0.646239		---	---
10549530	7.12986	7.12496	7.09374	7.06592	6.96716	6.85508	7.61578	7.31467	7.17603	6.87427		0.205735	7.12175	0.131943	0.730736		---	---
10358299	8.23747	8.53206	8.35041	8.29508	8.59294	8.39391	8.48661	8.82714	8.51223	8.59809		0.205705	8.48259	0.0506972	0.641801		EG214403	predicted gene, EG214403
10366825	7.59914	7.63416	7.51085	7.60038	7.87385	7.54633	7.99441	7.6005	8.07732	7.65971		0.205534	7.70967	0.09075	0.701479		Agap2	ArfGAP with GTPase domain, ankyrin repeat and PH domain 2
10463070	8.89693	9.11272	9.12907	9.12213	8.9365	8.90786	9.34987	9.20931	9.14908	9.18399		0.205528	9.09974	0.0192161	0.52933		Entpd1	ectonucleoside triphosphate diphosphohydrolase 1
10407321	6.55722	6.82856	6.41754	6.84116	6.70358	6.28235	6.74185	6.8423	7.10739	6.55033		0.205399	6.68723	0.164959	0.756873		---	---
10473505	5.72792	5.98883	5.45804	5.78821	5.49225	5.72716	5.83309	6.12474	5.86902	5.78298		0.205386	5.77922	0.0964318	0.708503		Olfr1076	olfactory receptor 1076
10513467	11.5195	12.8143	12.7667	12.7096	13.251	12.9302	12.4087	12.9653	12.833	13.2752		0.205361	12.7474	0.506602	0.912733		Mup2	major urinary protein 2
10348489	8.71544	8.77044	8.44666	8.5819	8.64302	8.48779	8.89563	8.81665	8.85342	8.68566		0.205296	8.68966	0.0251519	0.562642		Prlh	prolactin releasing hormone
10397460	6.39894	5.98847	5.99988	6.38186	5.67372	6.06973	6.07239	6.24848	6.29789	6.54408		0.205278	6.16754	0.192166	0.77503		Gm6772	predicted gene 6772
10488404	5.46522	6.27973	5.66094	5.80198	5.81898	4.9789	6.23425	5.50389	6.04841	5.70492		0.205242	5.74972	0.392595	0.8723		Cst11	cystatin 11
10482237	7.37157	7.39561	7.06383	7.27407	7.4236	7.17314	7.54148	7.1757	7.51069	7.72751		0.20521	7.36572	0.0942194	0.704832		Nr5a1	nuclear receptor subfamily 5, group A, member 1
10453797	6.0011	6.24162	5.40875	5.65804	5.62176	5.29412	6.17755	5.97231	5.70847	5.77928		0.20517	5.7863	0.286604	0.828799		Greb1l	growth regulation by estrogen in breast cancer-like
10596509	5.55858	6.22591	5.79665	5.84026	6.44395	5.96891	6.27835	6.16906	6.2403	6.02243		0.205157	6.05444	0.213973	0.790526		Iqcf3	IQ motif containing F3
10450344	7.91791	7.8762	7.85969	7.84911	8.14706	8.22369	8.13805	8.28862	8.21576	8.09383		0.205124	8.06099	0.0463553	0.631768		C2	complement component 2 (within H-2S)
10420666	7.58938	7.48874	7.26157	7.61262	7.11724	7.13446	7.59445	7.29997	7.58433	7.81103		0.205109	7.44938	0.150944	0.74548		Mir16-1	microRNA 16-1
10544976	9.26389	9.3871	9.20114	9.21407	9.16319	9.19946	9.50803	9.5154	9.4496	9.29982		0.205071	9.32017	0.0110677	0.491849		Kbtbd2	kelch repeat and BTB (POZ) domain containing 2
10397792	4.20276	5.50505	5.14814	4.72992	5.17721	5.58995	5.14694	5.55776	4.82577	5.52516		0.20507	5.14087	0.459058	0.899193		Catsperb	cation channel, sperm-associated, beta
10435415	7.34989	7.71361	7.65252	7.90024	7.57322	7.3836	7.80498	7.78968	7.92924	7.67829		0.205034	7.67753	0.0891415	0.700373		Sema5b	sema domain, seven thrombospondin repeats (type 1 and type 1-like), transmembrane domain (TM) and short cytoplasmic domain, (semaphorin) 5B
10371770	7.25546	7.33942	7.19559	7.32822	7.1112	7.49543	7.60628	7.33556	7.66211	7.36603		0.204939	7.36953	0.0531856	0.646239		Gas2l3	growth arrest-specific 2 like 3
10428068	9.27165	9.09136	9.23931	9.217	9.03424	9.21984	9.43252	9.27123	9.41632	9.41488		0.204838	9.26083	0.0108924	0.491849		Tspyl5	testis-specific protein, Y-encoded-like 5
10375380	7.0146	6.75122	6.73505	6.94701	7.05074	6.85724	7.06586	7.31145	7.08591	6.92657		0.204802	6.97456	0.050839	0.641914		---	---
10500677	7.18532	7.58209	7.54964	7.33671	7.70347	7.43611	7.50008	7.83409	7.64224	7.70472		0.204726	7.54745	0.081787	0.693668		Cd2	CD2 antigen
10520869	9.69244	10.0418	9.51025	9.65302	9.86834	9.67772	9.97277	9.95447	10.0374	9.81667		0.204723	9.82249	0.0670818	0.673379		Plb1	phospholipase B1
10465980	8.61713	8.57109	8.45317	8.29189	8.37118	8.63775	8.81858	8.71336	8.68559	8.56273		0.204701	8.57225	0.0365834	0.60954		Sdhaf2	succinate dehydrogenase complex assembly factor 2
10358713	7.28386	7.13104	7.39935	7.21424	7.01846	6.80494	7.50528	7.35512	7.34877	7.17741		0.204662	7.22385	0.102375	0.71164		1700025G04Rik	RIKEN cDNA 1700025G04 gene
10360942	8.63882	8.62775	8.62598	8.81211	8.54837	8.51617	8.85089	8.87819	8.89315	8.70915		0.204647	8.71006	0.0147832	0.505609		Spata17	spermatogenesis associated 17
10474870	6.90406	6.95094	6.67711	7.3685	6.98016	6.78341	7.19811	7.12997	7.09	7.17659		0.204638	7.02588	0.108365	0.717755		Rpusd2	RNA pseudouridylate synthase domain containing 2
10577093	8.01706	7.82251	7.96995	7.94103	7.66689	7.70293	8.15569	7.89151	8.07746	8.10747		0.204637	7.93525	0.0426982	0.625343		Gm15348	predicted gene 15348
10579974	9.22067	9.36498	9.01263	9.32753	9.34772	9.34897	9.39347	9.47117	9.48307	9.5524		0.204612	9.35226	0.0259153	0.565749		Tbc1d9	TBC1 domain family, member 9
10572070	7.60435	7.57841	7.7204	7.87918	7.62714	7.77107	7.95098	7.8875	7.88872	7.87818		0.204586	7.77859	0.0135588	0.50268		Npy1r	neuropeptide Y receptor Y1
10543510	6.25958	6.20512	5.54856	5.36032	5.56962	6.36715	6.18315	5.91912	6.10946	6.14646		0.204491	5.96685	0.344895	0.85333		Mir592	microRNA 592
10403897	8.80625	9.24412	8.81152	9.19965	9.5005	9.18065	9.06392	9.37207	9.42058	9.4564		0.204457	9.20557	0.183713	0.769274		---	---
10430892	7.7827	7.92813	7.45125	7.82324	7.6852	7.66749	7.91718	7.8035	8.10221	7.88665		0.204382	7.80475	0.0589331	0.663813		Cyp2d37-ps	cytochrome P450, family 2, subfamily d, polypeptide 37, pseudogene
10436802	4.24378	6.26408	5.56757	5.93148	6.01666	5.33185	5.87661	6.1367	5.28369	5.75735		0.204354	5.64098	0.574224	0.928515		---	---
10555801	7.69674	7.22457	6.91969	7.39811	7.0201	7.081	7.75064	7.48899	7.53125	6.93987		0.204321	7.3051	0.285885	0.828799		Olfr617	olfactory receptor 617
10529468	7.24779	7.5593	7.55343	7.39136	7.29962	7.29195	7.80557	7.37339	7.65195	7.54821		0.204206	7.47226	0.0640565	0.671567		2310079F23Rik	RIKEN cDNA 2310079F23 gene
10594609	7.19541	6.99448	7.30983	7.21552	7.02485	7.25568	7.45007	7.42989	7.41783	7.18274		0.204169	7.24763	0.0353899	0.607299		Fbxl22	F-box and leucine-rich repeat protein 22
10513504	11.4738	12.7373	12.6747	12.6387	13.1471	12.8531	12.3641	12.8737	12.7732	13.1553		0.204138	12.6691	0.492298	0.909029		Mup2	major urinary protein 2
10437191	5.96889	6.74337	6.15214	6.2683	6.56123	6.82204	6.82674	6.62205	6.57006	6.47488		0.204105	6.50097	0.252137	0.811372		B3galt5	UDP-Gal:betaGlcNAc beta 1,3-galactosyltransferase, polypeptide 5
10487277	9.58629	9.57801	9.56849	9.56827	9.61683	9.56414	9.85822	10.0195	9.73213	9.52784		0.20409	9.66198	0.0364959	0.609233		Trpm7	transient receptor potential cation channel, subfamily M, member 7
10364030	7.24631	7.50796	7.09734	6.98626	7.20294	7.0248	7.5758	7.12404	7.50347	7.32329		0.204052	7.25922	0.116711	0.723048		Adora2a	adenosine A2a receptor
10420798	5.85708	6.43911	5.69564	5.9771	6.24004	6.28618	6.2791	6.0529	6.48498	6.32914		0.204007	6.16413	0.200269	0.780799		4930578I06Rik	RIKEN cDNA 4930578I06 gene
10376007	6.87209	6.94501	6.68425	6.70898	6.74886	7.00508	7.11548	6.68791	7.0739	7.24819		0.203992	6.90898	0.0974521	0.708503		Shroom1	shroom family member 1
10594199	8.11731	8.21884	8.22034	8.22925	8.15205	8.22396	8.51121	8.43209	8.31176	8.33533		0.203972	8.27521	0.00534955	0.436076		Thsd4	thrombospondin, type I, domain containing 4
10461878	10.3622	10.2728	10.4247	10.2732	10.3448	9.876	10.5233	10.5375	10.4894	10.3013		0.203928	10.3405	0.0816375	0.693431		Prune2	prune homolog 2 (Drosophila)
10516495	6.32271	6.1694	5.96819	6.17011	5.95569	5.67602	6.29282	6.2299	6.42031	6.04739		0.203919	6.12525	0.129455	0.730088		CK137956	cDNA sequence CK137956
10548300	6.26405	6.14776	5.59754	5.71157	5.96842	5.6158	6.02662	5.81236	6.4088	6.10458		0.203902	5.96575	0.231805	0.802745		4930431A04Rik	RIKEN cDNA 4930431A04 gene
10348032	8.63342	8.77475	8.80259	8.95873	8.91997	8.82211	8.87071	9.11247	9.08026	9.02638		0.203859	8.90014	0.024386	0.557629		Armc9	armadillo repeat containing 9
10554034	8.4534	8.94164	8.53064	8.78813	8.89617	8.89472	8.83398	8.84707	9.09889	9.03848		0.203823	8.83231	0.101771	0.711545		Lass3	LAG1 homolog, ceramide synthase 3
10583380	5.595	5.63079	4.98106	5.19699	5.24311	5.64925	5.85248	5.66893	5.61566	5.2087		0.203744	5.4642	0.241015	0.80527		Olfr832	olfactory receptor 832
10397557	5.43669	5.13928	5.35211	4.55025	5.09194	4.71774	5.45941	5.48098	5.31016	4.75628		0.203708	5.12948	0.335557	0.850396		LOC100503047	eukaryotic translation initiation factor 1A, X-chromosomal-like
10522919	6.28354	5.97083	5.78461	6.51554	6.25062	5.83419	6.37089	6.13741	6.14203	6.59072		0.203707	6.18804	0.221157	0.796382		Smr2	submaxillary gland androgen regulated protein 2
10537558	6.66177	6.88448	6.27881	6.67149	6.11625	5.94828	6.54336	6.6592	6.91739	6.40219		0.203688	6.50832	0.300835	0.835029		Gm6273	predicted gene 6273
10591749	6.33789	6.35133	6.29628	6.40516	6.46185	5.66844	6.59963	6.25854	6.65294	6.3174		0.203635	6.33495	0.217274	0.792792		1810064F22Rik	RIKEN cDNA 1810064F22 gene
10412483	6.92531	7.37741	6.90892	6.87571	7.10966	6.69696	7.46456	7.22449	7.13544	6.91932		0.203626	7.06378	0.171594	0.761491		---	---
10386963	7.24209	7.33128	7.00427	7.53232	7.28867	7.23325	7.37411	7.56105	7.51861	7.44863		0.20362	7.35343	0.0523154	0.643642		F930015N05Rik	RIKEN cDNA F930015N05 gene
10605542	8.0123	7.74882	7.68789	8.00103	7.25649	7.62369	8.27843	7.8111	7.95387	7.65771		0.203575	7.80313	0.236839	0.803552		Mageb16	melanoma antigen family B, 16
10421622	6.12139	6.14488	5.83928	5.58543	6.1141	6.04254	6.13672	6.14215	6.19421	6.23938		0.203514	6.05601	0.0931141	0.703146		---	---
10571344	5.86883	6.15552	6.31931	6.61949	6.30438	6.01108	7.11408	6.15905	6.04391	6.34916		0.203451	6.29448	0.355652	0.859149		D8Ertd82e	DNA segment, Chr 8, ERATO Doi 82, expressed
10600698	6.53851	6.67779	5.84264	6.00698	6.30389	6.37966	6.60286	6.2249	6.40395	6.74779		0.203298	6.3729	0.256029	0.813092		5430427O19Rik	RIKEN cDNA 5430427O19 gene
10398562	9.31277	9.2513	9.16611	9.22201	9.19899	9.23288	9.40262	9.45714	9.42128	9.45429		0.203155	9.31194	0.00208205	0.377702		Wdr20a	WD repeat domain 20A
10441791	8.42996	8.49009	8.40786	8.42092	8.64025	8.55573	8.76616	8.73929	8.76977	8.50034		0.20309	8.57204	0.0216742	0.542328		Airn	antisense Igf2r RNA
10513420	11.4268	12.7037	12.6455	12.6126	13.1597	12.8512	12.3072	12.8623	12.736	13.1728		0.203003	12.6478	0.511137	0.913307		Mup7	major urinary protein 7
10419429	8.67678	8.80388	8.98991	8.57332	8.8727	8.74648	8.87736	9.12011	8.82686	9.09633		0.202989	8.85837	0.0571414	0.655599		Olfr723	olfactory receptor 723
10576799	6.00569	6.14555	5.1721	5.90691	5.99951	5.55077	6.13303	5.83361	6.08436	5.94785		0.20296	5.87794	0.277243	0.823427		Cd209e	CD209e antigen
10498497	5.47758	5.89817	6.10495	6.01492	5.87704	5.90597	6.2163	5.92947	6.19115	5.99385		0.202921	5.96094	0.113617	0.720922		---	---
10460658	7.20217	7.43748	6.755	7.14206	7.09249	7.3606	7.37319	7.17161	7.72363	7.20297		0.202881	7.24612	0.194555	0.777866		Kcnk7	potassium channel, subfamily K, member 7
10466865	10.7296	10.6238	10.7146	10.656	10.563	10.5973	10.9139	10.8131	10.8639	10.8098		0.202804	10.7285	0.00413442	0.434921		Rfx3	regulatory factor X, 3 (influences HLA class II expression)
10430282	7.06202	7.48578	6.82935	7.10633	6.82405	7.0224	7.35543	7.51206	7.305	6.85829		0.202708	7.13607	0.213664	0.790128		Cacng2	calcium channel, voltage-dependent, gamma subunit 2
10517687	7.36667	7.68028	7.16003	7.1244	7.34471	6.94148	7.46453	7.46012	7.53919	7.42504		0.202623	7.35065	0.132031	0.730736		Gm16287	predicted gene 16287
10374931	6.42974	6.9563	6.45751	6.69985	6.63843	6.65888	6.89134	6.58723	6.92793	6.96432		0.202587	6.72115	0.103906	0.712945		---	---
10389775	7.78773	7.76283	7.49718	7.33007	7.47376	7.4005	7.63951	8.01489	7.45787	7.86604		0.202565	7.62304	0.14585	0.739768		Pctp	phosphatidylcholine transfer protein
10498952	6.95	7.22785	6.95829	7.1645	6.85044	7.27596	7.39989	7.34955	7.31939	7.02608		0.202553	7.15219	0.0872365	0.697004		Gucy1a3	guanylate cyclase 1, soluble, alpha 3
10466296	6.62991	6.86578	6.39646	6.05121	6.38041	5.98779	6.72159	6.83189	6.25103	6.54673		0.202551	6.46628	0.286426	0.828799		Olfr262	olfactory receptor 262
10473519	9.45872	9.37003	8.98955	9.33698	9.25976	9.20129	9.6949	9.46077	9.45346	9.27847		0.202514	9.35039	0.0799099	0.6926		Olfr1115	olfactory receptor 1115
10513428	11.6487	12.8684	12.8219	12.7796	13.2866	12.9932	12.4954	13.0072	12.9095	13.33		0.20248	12.8141	0.490964	0.908826		Mup2	major urinary protein 2
10513437	11.6487	12.8684	12.8219	12.7796	13.2866	12.9932	12.4954	13.0072	12.9095	13.33		0.20248	12.8141	0.490964	0.908826		Mup11	major urinary protein 11
10605429	8.67251	8.66984	8.68421	8.94412	8.90106	9.11703	8.79661	9.24915	8.97983	9.11013		0.202468	8.91245	0.109967	0.717755		---	---
10351473	5.9276	5.81079	5.84431	6.34743	6.2154	6.00642	6.40056	6.30635	6.1305	6.07377		0.202467	6.10631	0.116711	0.723048		Sh2d1b2	SH2 domain protein 1B2
10502686	6.14807	6.45738	6.02571	6.31821	6.02481	6.30884	6.30181	6.43966	6.35866	6.56476		0.202385	6.29479	0.0667812	0.672893		Dnase2b	deoxyribonuclease II beta
10479887	8.6394	8.58597	8.69544	8.77976	8.41954	8.7345	8.94846	8.95243	8.77103	8.70683		0.202254	8.72334	0.0372803	0.610233		Sec61a2	Sec61, alpha subunit 2 (S. cerevisiae)
10485779	9.12896	9.39227	9.11132	9.02388	8.93529	8.99431	9.34235	9.61733	9.10424	9.13577		0.202251	9.17857	0.117265	0.723555		Olfr1295	olfactory receptor 1295
10420497	7.95923	7.81317	7.99436	7.929	7.71871	7.95094	8.11185	8.24984	8.05808	7.96615		0.202244	7.97513	0.0242767	0.557129		Gm6907	predicted gene 6907
10501372	6.11029	6.10926	5.66516	6.15371	6.41342	5.66175	6.07594	6.45773	6.5093	5.8415		0.202184	6.09981	0.285588	0.828799		---	---
10557262	8.46348	8.24521	8.36945	8.42459	8.14761	8.37427	8.49792	8.39625	8.55755	8.70675		0.202184	8.41831	0.0335097	0.600997		Slc5a11	solute carrier family 5 (sodium/glucose cotransporter), member 11
10358621	7.11131	7.28876	7.03835	7.1732	6.99754	7.52603	7.44271	7.48175	7.41031	7.23055		0.202134	7.27005	0.0828321	0.695774		Hmcn1	hemicentin 1
10599560	7.71717	7.77363	7.79786	7.66081	7.95695	7.86637	7.93899	8.05673	8.03307	7.96143		0.202093	7.8763	0.0129718	0.50268		---	---
10604902	5.31897	5.28488	5.28756	5.06591	4.63444	5.08735	5.63164	5.84057	4.62793	5.16054		0.201985	5.19398	0.390964	0.871875		---	---
10543697	8.78966	8.91385	8.79127	8.83227	8.81909	8.7776	9.12707	8.97266	8.93748	9.05313		0.201963	8.90141	0.00520831	0.436076		Zc3hc1	zinc finger, C3HC type 1
10384737	8.66511	8.39482	8.34061	8.38128	8.27901	8.31999	8.699	8.78897	8.5325	8.37444		0.201926	8.47757	0.0684732	0.675521		Papolg	poly(A) polymerase gamma
10588545	7.61583	7.78605	7.1953	7.69339	7.36363	6.83348	7.74918	7.77712	7.656	7.28381		0.201912	7.49538	0.300959	0.835029		---	---
10584492	7.8765	7.89216	7.79692	7.95382	7.66071	7.76512	8.36943	7.98235	8.09026	7.66237		0.201898	7.90496	0.12398	0.729979		Olfr954	olfactory receptor 954
10427665	8.77939	8.65489	8.98862	8.9584	8.76833	8.92039	9.0958	9.02646	8.98105	9.08371		0.201751	8.9257	0.0229114	0.547892		Spef2	sperm flagellar 2
10471419	7.5446	7.64434	7.49303	7.67064	7.35572	7.24221	7.84504	7.43603	7.95073	7.5421		0.201718	7.57244	0.127017	0.730088		Naif1	nuclear apoptosis inducing factor 1
10378785	7.27277	7.50011	6.88152	7.06792	7.14731	7.1398	7.53	7.1283	7.46086	7.36043		0.201658	7.2489	0.122325	0.728704		Bhlha9	basic helix-loop-helix family, member a9
10589166	6.80537	7.09149	7.15393	6.78544	6.37859	6.48852	7.15991	6.53579	7.15822	7.08816		0.201629	6.86454	0.289495	0.830178		Slc26a6	solute carrier family 26, member 6
10386633	6.28403	6.37581	6.31679	6.09062	6.46763	5.78693	6.5747	6.71104	6.48022	5.9217		0.201612	6.30095	0.261817	0.815296		Gm16516	predicted gene, Gm16516
10452419	9.35686	9.34643	9.36301	9.44383	9.34055	9.5444	9.76428	9.4844	9.50683	9.64754		0.201583	9.47981	0.0192108	0.52933		Efna5	ephrin A5
10466130	6.22032	7.09049	5.84532	6.50876	6.61566	6.40042	6.5206	6.6458	6.84309	6.58318		0.201339	6.52736	0.332793	0.850108		Ms4a8a	membrane-spanning 4-domains, subfamily A, member 8A
10466604	7.73695	7.99468	7.49423	7.63285	7.61384	7.4498	8.06469	7.56662	8.03171	7.75713		0.201312	7.73425	0.147371	0.740324		---	---
10465943	8.64631	8.32307	8.37797	8.31173	8.02192	8.33723	8.55603	8.48815	8.45533	8.65115		0.201294	8.41689	0.0808575	0.693346		Dagla	diacylglycerol lipase, alpha
10573110	7.41825	7.6873	7.33234	7.47975	7.47344	7.68778	7.79777	7.67398	7.54821	7.83737		0.201191	7.59362	0.050315	0.640698		---	---
10474577	8.8423	8.73408	8.90761	8.6938	8.76557	8.85214	8.988	9.10149	9.00161	8.91026		0.20109	8.87969	0.00933121	0.474053		2410042D21Rik	RIKEN cDNA 2410042D21 gene
10401841	8.47519	8.43449	8.594	8.51658	8.73987	8.43852	8.79968	8.89818	8.75455	8.48435		0.201081	8.61354	0.0533673	0.646239		Dio2	deiodinase, iodothyronine, type II
10367768	6.47728	6.40074	6.49726	6.2888	6.08421	6.5761	6.7885	6.35188	6.81164	6.40154		0.200993	6.4678	0.138028	0.733534		---	---
10585325	6.92872	7.26028	6.66303	6.64631	7.29615	6.89567	7.03535	7.24495	6.98184	7.3352		0.200972	7.02875	0.197945	0.779137		9830163H01Rik	RIKEN cDNA 9830163H01 gene
10588219	6.05541	6.64158	6.02091	6.37489	6.21431	6.57748	6.75233	6.03648	6.68715	6.58399		0.200892	6.39445	0.263086	0.816198		---	---
10580415	6.77984	6.34664	6.3176	6.85902	6.62154	6.73455	6.43363	7.06326	6.855	6.89079		0.200805	6.69019	0.197073	0.779137		---	---
10544638	9.91596	9.87144	9.79952	9.78266	9.85823	9.92794	10.1394	10.0673	10.0618	9.97189		0.20078	9.9396	0.00491741	0.436076		Tra2a	transformer 2 alpha homolog (Drosophila)
10436664	7.02712	6.14128	6.65327	7.09046	6.58802	6.05131	6.65556	6.78671	6.69196	7.03616		0.200689	6.67219	0.358038	0.860302		---	---
[truncated: 26,365 more rows]
