# Supplementary material for: The activity-dependent histone variant H2BE modulates the life span of olfactory neurons
Source: eLife. 2012 Dec 13;1:e00070. doi: 10.7554/eLife.00070 (PMC3510456; doi:10.7554/eLife.00070)
Supplement: Figure 10—source data 1. — DOI: http://dx.doi.org/10.7554/eLife.00070.016 [file elife00070s003.xlsx]

## Sheet: UNO-iterPLIER-LIMMA.txt
This dataset was generated to analyze the effects of H2be loss of function on gene expression changes in the main olfactory epithelium (MOE) as a result of activity deprivation through unilateral naris occlusion (UNO) in 5-week old mice.
This dataset contains gene expression information from the main olfactory epithelium (MOE) of 5-week old mice that were subjected to unilateral naris occlusion (UNO) for 3 weeks starting from 2 weeks of age. Samples consist of MOE halves (open or closed) that were dissected and carefully removed from the medial bone. Each sample contains tissue from 2 mice (1 female and 1 male). There are three r…
This dataset compares gene expression under the following conditions: 1) closed vs open sides of the MOE from WT mice, 2) closed vs open sides of the MOE from KO mice, and 3) open side of the MOE from KO mice vs open side of the MOE from WT mice.
Samples were analyzed using Affymetrix Mouse Gene 1.0 ST Arrays.
Iterative Probe Logarithmic Intensity Error Estimation (IterPLIER) and sketch-quantile normalization algorithms were used to generate log-2 expression values, which are listed below.
Statistical analyses of differential expression between groups were carried out using the Bioconductor limma package to generate unadjusted P-values (P) and P-values adjusted for multiple comparisons [P(FDR)].
The dataset represents all of the experimental probesets with log-2 average expression values (A) >5 and has been sorted in order of the log-2 average expression ratio between WT(closed) and WT(open) samples {M [WT(closed)/WT(open)]}.
Statistics
A: average log-2 expression value across all samples
comparison 1
M [WT(closed)/WT(open)]: log-2 expression ratio of WT(closed) to WT(open) samples
P [WT(closed) vs WT(open)]: unadjusted p-value for WT(closed) vs WT(open) samples
P(FDR) [WT(closed) vs WT(open)]: p-value for WT(closed) vs WT(open) samples, adjusted for multiple testing (Benjamini and Hochberg)
comparison 2
M [KO(closed)/KO(open)]: log-2 expression ratio of KO(closed) to KO(open) samples
P [KO(closed) vs KO(open)]: unadjusted p-value for KO(closed) vs KO(open) samples
P(FDR) [KO(closed) vs KO(open)]: p-value for KO(closed) vs KO(open) samples, adjusted for multiple testing (Benjamini and Hochberg)
comparison 3
M [KO(open)/WT(open)]: log-2 expression ratio of KO(open) to WT(open) samples
P [KO(open) vs WT(open)]: unadjusted p-value for KO(open) vs WT(open) samples
P(FDR) [KO(open) vs WT(open)]: p-value for KO(open) vs WT(open) samples, adjusted for multiple testing (Benjamini and Hochberg)
Probe Set ID	MOE-H2beKO-UNOopen-5wk-1	MOE-H2beKO-UNOopen-5wk-2	MOE-H2beKO-UNOopen-5wk-3	MOE-H2beKO-UNOclosed-5wk-1	MOE-H2beKO-UNOclosed-5wk-2	MOE-H2beKO-UNOclosed-5wk-3	MOE-WT-UNOopen-5wk-1	MOE-WT-UNOopen-5wk-2	MOE-WT-UNOopen-5wk-3	MOE-WT-UNOclosed-5wk-1	MOE-WT-UNOclosed-5wk-2	MOE-WT-UNOclosed-5wk-3		A		M [WT(closed)/WT(open)]	P [WT(closed) vs WT(open)]	P(FDR) [WT(closed) vs WT(open)]		M [KO(closed)/KO(open)]	P [KO(closed) vs KO(open)]	P(FDR) [KO(closed) vs KO(open)]		M-KO(open)/WT(open)	P [KO(open) vs WT(open)]	P(FDR) [KO(open) vs WT(open)]		Gene Symbol	Gene Description
10352416	4.3207	4.16211	4.66286	7.05442	6.9214	7.06997	2.2332	4.32078	3.57276	6.94184	6.79863	6.90641		5.41376		3.50671	3.78e-06	0.00307874		2.63337	4.87e-05	0.0132185		1.00631	0.028793	0.726066		Capn8	calpain 8
10542223	6.91877	8.89351	7.02846	7.51645	8.96463	11.648	9.72004	6.80069	8.96286	11.7239	10.8537	12.2625		9.27446		3.11884	0.0130221	0.330795		1.7628	0.120622	0.651828		-0.880955	0.417141	0.91853		5430401F13Rik	RIKEN cDNA 5430401F13 gene
10464313	4.35185	4.1418	4.96913	3.93942	4.40681	6.90873	5.21558	4.44183	4.11945	6.60743	5.49211	7.53203		5.17718		1.95157	0.0223884	0.416777		0.597392	0.430316	0.87958		-0.104693	0.888403	0.990862		Pnliprp1	pancreatic lipase related protein 1
10435745	3.94048	4.18894	4.60003	5.68418	5.67571	6.05942	4.0963	4.67556	4.17096	5.81408	6.23438	5.93565		5.08964		1.68043	8.23e-06	0.00501294		1.56329	1.58e-05	0.00683496		-0.071125	0.737994	0.971451		Gm16498	predicted gene 16498
10434117	8.86834	8.8081	8.8394	10.3019	10.1971	10.2121	8.80274	8.71719	8.66252	10.1952	10.1958	10.2045		9.5004		1.47101	6.99e-10	2.49e-05		1.3984	1.17e-09	4.16e-05		0.111132	0.139051	0.840006		B830017H08Rik	RIKEN cDNA B830017H08 gene
10453316	6.00974	5.87242	6.03751	5.84601	5.71881	3.48289	2.32922	5.83793	5.55224	5.90923	5.74084	5.75601		5.34107		1.22889	0.177313	0.775145		-0.957322	0.284909	0.805921		1.40009	0.129048	0.838825		---	---
10507731	8.8957	8.94735	8.92951	10.1869	10.2728	10.1473	8.87141	9.00671	8.94528	10.1504	10.2056	10.1082		9.5556		1.2136	6.89e-09	0.000122454		1.27815	4.09e-09	7.27e-05		-0.0169497	0.817862	0.983671		Rims3	regulating synaptic membrane exocytosis 3
10356675	7.42119	7.62101	7.51812	8.53219	8.50737	8.57702	7.28496	7.11782	7.24699	8.49373	8.34487	8.43672		7.92517		1.20852	2.86e-08	0.000207827		1.01875	1.54e-07	0.000473247		0.303516	0.00397193	0.663589		Olfr1414	olfactory receptor 1414
10549849	7.94775	8.11715	8.11461	9.03652	9.10115	9.08563	7.61467	8.03564	7.79277	8.85659	9.01303	9.08309		8.48322		1.16987	7.6e-07	0.00128743		1.0146	2.91e-06	0.00252697		0.245477	0.0515842	0.761576		Zfp78	zinc finger protein 78
10514491	8.04671	7.86721	7.99912	9.15586	9.03642	9.01312	7.82243	8.13399	8.12405	9.05875	9.22212	9.28379		8.56363		1.16139	5.04e-07	0.000994972		1.09746	8.66e-07	0.00118435		-0.055812	0.610105	0.954207		Cyp2j12-ps	cytochrome P450, family 2, subfamily j, polypeptide 12, pseudogene
10470014	6.3437	6.0657	6.71895	7.66046	7.68634	7.66122	6.48731	6.48066	6.65469	7.72283	7.50114	7.82528		7.06736		1.14219	1.4e-05	0.00693517		1.29322	4.52e-06	0.00292097		-0.164774	0.294324	0.892503		Entpd2	ectonucleoside triphosphate diphosphohydrolase 2
10433179	6.42189	6.31147	6.49241	6.44793	6.54751	6.2359	6.66825	2.32063	6.80514	6.29704	6.26603	6.62883		6.12025		1.13263	0.246214	0.831613		0.00185533	0.998432	1		1.14392	0.241842	0.878869		Mucl1	mucin-like 1
10453939	7.67779	7.46366	7.57199	8.98614	8.62693	8.76407	7.47471	7.44864	7.70481	8.59863	8.62186	8.7434		8.14022		1.11191	1.33e-06	0.00172986		1.22123	5.45e-07	0.000841762		0.028429	0.805489	0.982475		Lama3	laminin, alpha 3
10604165	5.42792	5.36751	5.17411	4.63151	5.11971	5.49004	2.16941	5.29786	5.33512	5.91537	4.79575	5.31525		5.0033		1.07466	0.156339	0.75609		-0.242757	0.73682	0.961085		1.05571	0.163075	0.852336		Rhox11	reproductive homeobox 11
10488771	7.16925	7.26394	7.2261	8.40275	8.44655	8.52083	7.18272	7.35002	7.22699	8.27168	8.39337	8.2925		7.81222		1.06594	4.93e-08	0.000292091		1.23694	1.12e-08	0.000132942		-0.0334777	0.671759	0.962705		Necab3	N-terminal EF-hand calcium binding protein 3
10584165	8.56572	8.56333	8.58798	9.60268	9.50191	9.58553	8.56979	8.51191	8.51101	9.58907	9.56742	9.55192		9.05902		1.03857	1.21e-08	0.00014399		0.991025	1.94e-08	0.000172414		0.041442	0.53747	0.940119		Kirrel3	kin of IRRE like 3 (Drosophila)
10408268	9.22125	9.17369	9.32495	10.0315	10.1168	10.0638	8.99084	9.18686	9.03862	9.98108	10.1611	10.188		9.62321		1.03798	2.24e-07	0.000569143		0.830731	1.89e-06	0.0020338		0.167856	0.0822262	0.798993		Scgn	secretagogin, EF-hand calcium binding protein
10410152	6.40574	6.32693	6.52065	6.72467	6.83922	6.15153	2.57406	5.94979	6.93683	6.23265	6.21656	6.12118		6.08332		1.03657	0.24125	0.82838		0.154035	0.857024	0.980969		1.26422	0.159406	0.852336		Cntnap3	contactin associated protein-like 3
10576070	5.64051	6.27755	5.75303	5.92186	6.34731	3.92694	5.12582	6.21574	3.94107	5.756	6.41901	6.17228		5.62476		1.02155	0.142306	0.741436		-0.491658	0.461773	0.890569		0.796149	0.243183	0.879256		Car5a	carbonic anhydrase 5a, mitochondrial
10573054	6.18593	6.07228	6.9328	7.20979	6.13225	6.25054	5.28658	6.57185	5.45166	6.83556	6.79047	6.72161		6.37011		1.01252	0.0213821	0.409792		0.133855	0.7276	0.959735		0.626979	0.123502	0.838825		Gypa	glycophorin A
10446549	7.52641	7.41026	7.24475	8.43432	8.48784	8.43769	7.36074	7.4714	7.3181	8.29807	8.37814	8.43021		7.89983		0.985392	3.92e-07	0.000870827		1.05948	1.94e-07	0.000492843		0.0103883	0.908022	0.993811		Tmem200c	transmembrane protein 200C
10566251	7.32365	7.57954	7.46731	8.28735	8.46056	8.13393	6.95192	7.19259	7.28148	8.01919	8.10466	8.25557		7.75481		0.984476	8.37e-06	0.00501294		0.837114	3.53e-05	0.0109319		0.314837	0.0261609	0.722435		Olfr67	olfactory receptor 67
10566620	8.32637	8.38161	8.29094	9.34317	9.21816	9.37764	8.36502	8.30448	8.14566	9.09569	9.25725	9.3941		8.79167		0.977293	1.06e-06	0.00145102		0.980016	1.03e-06	0.00136083		0.0612543	0.539621	0.940734		Olfr711	olfactory receptor 711
10452419	9.34183	9.26442	9.30189	10.3436	10.3639	10.2286	9.35104	9.33813	9.27558	10.2931	10.3625	10.2349		9.80828		0.975211	6.67e-08	0.000296382		1.00932	4.75e-08	0.000277005		-0.018872	0.799533	0.982161		Efna5	ephrin A5
10356671	6.49981	6.78578	6.63321	7.39712	7.45113	7.45409	6.59969	6.46915	6.22352	7.33784	7.38157	7.47639		6.97577		0.967816	3.42e-06	0.00307874		0.794511	2.04e-05	0.00789388		0.208816	0.0816804	0.798675		Olfr1416	olfactory receptor 1416
10582501	7.67198	7.43299	7.82768	8.65036	8.46523	8.53874	7.61107	7.70979	7.73987	8.61224	8.55826	8.62239		8.12005		0.910721	3.7e-06	0.00307874		0.907228	3.83e-06	0.00270586		-0.042693	0.686383	0.965501		Fanca	Fanconi anemia, complementation group A
10362158	8.54585	8.86657	8.6405	9.37358	9.46739	9.44021	8.70903	8.78876	8.61312	9.56683	9.59772	9.65842		9.10567		0.90402	1.59e-06	0.00189014		0.742754	9.79e-06	0.00483661		-0.0193317	0.8398	0.986045		Taar7b	trace amine-associated receptor 7B
10365384	5.98868	6.46168	6.45031	7.12802	7.2519	7.35609	6.20636	6.55628	6.31836	7.43386	7.24017	7.09862		6.79086		0.897218	0.000114829	0.0250483		0.945111	7.45e-05	0.0170938		-0.0601083	0.696219	0.96605		Rfx4	regulatory factor X, 4 (influences HLA class II expression)
10400607	7.66164	7.77407	7.85006	8.5451	8.56026	8.723	7.55508	7.68065	7.68617	8.49207	8.51158	8.60235		8.13684		0.894703	7.14e-07	0.00128743		0.84753	1.2e-06	0.00151788		0.12129	0.18208	0.859847		Mdga2	MAM domain containing glycosylphosphatidylinositol anchor 2
10550749	5.59622	5.50363	5.23953	5.34786	5.87051	6.01307	4.16981	4.12504	5.0935	5.64399	5.55134	4.87065		5.2521		0.892543	0.0115878	0.31497		0.297357	0.331335	0.831822		0.983675	0.00675625	0.667292		Nlrp9b	NLR family, pyrin domain containing 9B
10452427	6.73485	7.01098	7.20125	8.1927	8.18562	8.16639	7.21049	7.31211	7.22004	8.18812	8.05314	8.16039		7.63634		0.886336	7.82e-06	0.00496633		1.19921	4.59e-07	0.000821054		-0.265184	0.0338831	0.729597		---	---
10521537	6.46096	6.13045	6.07813	5.98805	6.18228	6.08276	5.89653	5.63826	5.99002	8.2337	5.86151	6.07524		6.21816		0.88188	0.0984441	0.678349		-0.138814	0.780691	0.96803		0.381574	0.449738	0.924389		Cytl1	cytokine-like 1
10356673	8.0143	8.29622	8.15263	9.08993	9.09537	9.08269	8.15207	8.13651	8.04393	8.90083	9.04918	9.00728		8.58508		0.874925	1e-06	0.00145102		0.934946	5.32e-07	0.000841762		0.0435473	0.622944	0.956069		Olfr1415	olfactory receptor 1415
10490119	9.29272	9.24624	9.2629	10.2018	10.0809	10.1192	9.37014	9.21279	9.15313	10.1179	10.1197	10.1078		9.69043		0.869768	3.38e-07	0.000800774		0.86669	3.5e-07	0.000731197		0.0219347	0.779327	0.978551		Gcnt7	glucosaminyl (N-acetyl) transferase family member 7
10414723	5.32323	5.72362	5.27706	5.08269	5.39052	5.58594	4.56378	4.96144	4.88657	5.4918	5.86442	5.6288		5.31499		0.857742	0.000514759	0.059813		-0.088252	0.620851	0.937436		0.637372	0.00398099	0.663589		Gm13955	predicted gene 13955
10414923	5.32323	5.72362	5.27706	5.08269	5.39052	5.58594	4.56378	4.96144	4.88657	5.4918	5.86442	5.6288		5.31499		0.857742	0.000514759	0.059813		-0.088252	0.620851	0.937436		0.637372	0.00398099	0.663589		Gm13955	predicted gene 13955
10523128	7.47346	6.86133	7.60526	7.96508	7.37558	7.6039	6.57873	7.50382	6.92282	7.96878	7.61812	7.98732		7.45535		0.856282	0.00815307	0.267291		0.334837	0.229934	0.768279		0.311561	0.261739	0.883849		Ppbp	pro-platelet basic protein
10435748	5.28364	5.30225	5.75078	6.86127	6.49489	6.86514	5.8594	5.7825	5.69396	6.6047	6.62464	6.67402		6.14977		0.855829	9.51e-05	0.0220906		1.29487	2.41e-06	0.0022543		-0.333064	0.0373773	0.738874		D930030D11Rik	RIKEN cDNA D930030D11 gene
10400609	8.13178	8.28613	8.32215	8.85159	8.96065	9.0319	8.09615	8.19025	8.10526	8.90924	9.0311	9.0107		8.57724		0.853124	9.24e-07	0.00145102		0.701358	5.77e-06	0.0032439		0.116134	0.191356	0.8628		Mdga2	MAM domain containing glycosylphosphatidylinositol anchor 2
10482117	5.44665	5.88052	5.54239	5.94883	6.02095	6.08023	4.61182	5.78803	4.78926	5.9912	5.77632	5.90994		5.64885		0.829452	0.00794402	0.266189		0.393483	0.149996	0.689302		0.560149	0.0503634	0.760401		Olfr341	olfactory receptor 341
10522819	7.19682	7.17309	5.76302	7.54479	7.50861	7.20653	4.24981	7.63174	7.14883	7.14422	7.2762	7.072		6.90964		0.820679	0.283357	0.85254		0.708996	0.350592	0.844138		0.367516	0.622981	0.956069		Ugt2b35	UDP glucuronosyltransferase 2 family, polypeptide B35
10435765	5.2781	4.80712	5.19709	5.64133	5.50401	5.65066	4.2871	5.21083	5.03205	5.63874	5.85082	5.49184		5.29914		0.817139	0.00359953	0.175082		0.504567	0.0425936	0.462006		0.250775	0.276619	0.888902		---	---
10414003	6.46049	6.20071	6.54955	6.54876	6.24071	6.71623	4.17305	6.72849	6.7534	6.95032	6.66905	6.47498		6.37215		0.81314	0.170739	0.768942		0.0983173	0.86218	0.98233		0.518605	0.36922	0.910344		Gm626	predicted gene 626
10374762	6.05317	6.31334	5.64759	5.70858	6.35207	5.59037	6.28154	6.39895	3.35914	6.61513	6.29631	5.54737		5.84696		0.806392	0.260724	0.838249		-0.121023	0.861743	0.982158		0.658154	0.353689	0.906813		Vrk2	vaccinia related kinase 2
10467897	6.10023	5.78931	6.35596	6.60377	6.91006	7.14647	6.56993	6.27335	6.2073	7.09801	6.9634	7.34696		6.61373		0.785931	0.00139969	0.106797		0.804932	0.00118425	0.0871781		-0.268361	0.170266	0.85483		Cyp2c44	cytochrome P450, family 2, subfamily c, polypeptide 44
10388296	7.90249	7.89067	7.6262	8.52567	8.53184	8.51609	7.72318	7.74517	7.98232	8.55243	8.56999	8.68558		8.18763		0.785779	1.16e-05	0.00624575		0.718082	2.58e-05	0.00910489		-0.0104357	0.919301	0.994158		Olfr398	olfactory receptor 398
10492997	9.84946	9.87653	9.82978	10.7394	10.662	10.6558	9.85363	9.90961	9.81751	10.6349	10.6469	10.6413		10.2597		0.780776	2.14e-07	0.000569143		0.833808	1.13e-07	0.00040034		-0.00832533	0.901012	0.992264		Etv3	ets variant gene 3
10417526	4.97497	3.77345	4.30107	5.48678	6.14663	5.88226	3.67028	5.86239	6.14972	5.75378	6.14301	6.12225		5.35555		0.77888	0.189039	0.786966		1.48873	0.0221526	0.362308		-0.877639	0.143183	0.840006		Dnase1l3	deoxyribonuclease 1-like 3
10538214	7.98184	8.17453	8.21238	8.94186	8.90606	9.04891	8.07882	8.16684	7.98077	8.83163	8.82875	8.87483		8.50227		0.769596	3.61e-06	0.00307874		0.842691	1.55e-06	0.00181657		0.0474423	0.595626	0.950501		D330028D13Rik	RIKEN cDNA D330028D13 gene
10407997	8.13611	8.33778	8.22583	8.64244	8.75133	8.77556	8.11808	7.96966	8.11	8.76583	8.81972	8.91318		8.46379		0.766997	3.07e-06	0.0030355		0.489869	0.000155985	0.0274564		0.167326	0.0759084	0.797879		Olfr1368	olfactory receptor 1368
10419719	9.23696	9.41303	9.47401	10.013	10.0223	10.1493	9.19693	9.41686	9.33843	9.92936	10.1177	10.2019		9.70914		0.765587	1.68e-05	0.0076895		0.68685	4.35e-05	0.0122649		0.0572563	0.58692	0.948524		Olfr1508	olfactory receptor 1508
10502335	4.88666	5.14572	5.60679	5.0187	5.23429	5.53274	3.91456	5.13781	4.96456	5.93069	5.23901	5.14213		5.14614		0.764964	0.0424158	0.524387		0.0488507	0.885409	0.986804		0.540745	0.131999	0.839529		Bank1	B-cell scaffold protein with ankyrin repeats 1
10407124	6.67155	6.77265	7.08084	7.60157	7.78267	7.71691	6.89001	7.13768	6.56564	7.37655	7.73612	7.75967		7.25765		0.759667	0.000866067	0.082358		0.858702	0.000345879	0.0402262		-0.0227643	0.892587	0.991446		AI452195	expressed sequence AI452195
10549869	7.34685	7.40888	7.46929	8.02637	8.14426	7.8929	7.04467	7.4326	7.24636	7.96363	7.94003	8.0982		7.66784		0.75941	3.26e-05	0.0116757		0.612838	0.000195533	0.031317		0.16713	0.155782	0.851379		Olfr1336	olfactory receptor 1336
10349376	5.22633	5.38689	5.39527	5.10764	5.14613	5.24256	5.1844	4.64144	3.69141	4.98387	5.45732	5.3516		5.0679		0.758513	0.0269146	0.443768		-0.170722	0.574553	0.92502		0.830415	0.0175862	0.721392		---	---
10355717	6.16979	6.01938	6.38387	6.88717	6.81722	6.94204	6.2329	5.89736	6.24445	6.80154	6.80143	7.04315		6.52003		0.75714	0.000114392	0.0250483		0.691135	0.000238916	0.0346604		0.0661067	0.611648	0.954225		Slc23a3	solute carrier family 23 (nucleobase transporters), member 3
10573190	8.07283	8.07341	7.85726	8.59241	8.78652	8.57171	7.92293	7.8206	8.18411	8.55936	8.65927	8.94981		8.33752		0.746934	0.000175444	0.032832		0.649048	0.000524144	0.051768		0.025288	0.850996	0.987213		Olfr370	olfactory receptor 370
10575034	6.62807	6.55075	6.58599	7.17588	7.24727	7.1526	6.5962	6.68075	6.43594	7.31869	7.35127	7.24062		6.91367		0.732561	3.01e-06	0.0030355		0.603645	1.75e-05	0.00724972		0.0173093	0.834704	0.985642		Cdh3	cadherin 3
10440178	7.40201	7.60271	7.54587	8.22616	8.35314	8.05032	7.59995	7.41928	7.38122	8.37663	8.0915	8.11694		7.84714		0.728205	6.62e-05	0.0175606		0.693008	0.00010016	0.0213331		0.0500443	0.668984	0.962076		Olfr204	olfactory receptor 204
10581654	10.2858	10.3053	10.2678	11.0458	11.0617	11.098	10.3735	10.3797	10.2711	11.0756	11.0427	11.0744		10.6901		0.72279	4.66e-07	0.000975543		0.7822	2.17e-07	0.000514838		-0.0551233	0.419266	0.91853		Calb2	calbindin 2
10452648	6.48185	6.40711	6.71641	7.3894	7.19677	7.27088	6.56388	6.77667	6.54561	7.34723	7.54549	7.16123		6.95021		0.722598	0.000132746	0.0272827		0.750556	9.71e-05	0.0209266		-0.093593	0.4627	0.925582		Emilin2	elastin microfibril interfacer 2
10373653	5.13361	4.90571	5.37001	5.29489	5.23217	5.38546	3.92231	5.25019	5.08518	5.75007	5.13866	5.53548		5.16698		0.722179	0.0368836	0.498589		0.167731	0.590024	0.929072		0.383889	0.230994	0.871049		Olfr815	olfactory receptor 815
10604602	6.1548	5.96846	5.81905	5.85648	5.78999	6.17695	3.24169	5.95157	5.97914	5.88083	5.94691	5.49326		5.68826		0.716201	0.245408	0.831204		-0.039629	0.946979	0.994725		0.923303	0.142429	0.840006		Mir450b	microRNA 450b
10403901	8.33707	8.3181	8.53511	9.03113	9.19209	8.98538	8.22555	8.67046	8.30371	9.02332	9.10465	9.20033		8.74391		0.709527	0.000162688	0.0310997		0.672774	0.000248835	0.0351164		-0.00315	0.980146	0.998666		Olfr263-ps1	olfactory receptor 263, pseudogene 1
10598549	7.40957	7.43969	7.23766	7.19766	7.1098	7.43799	5.16243	6.84088	7.08459	7.20247	7.40808	6.60256		7.01112		0.708406	0.117466	0.71305		-0.113825	0.789216	0.970249		0.999675	0.0359019	0.732356		Ssx9	synovial sarcoma, X breakpoint 9
10584468	6.95048	6.99194	6.95386	7.51288	7.49651	7.49107	6.93055	6.99055	6.78504	7.72875	7.38037	7.71867		7.24422		0.707221	3.08e-05	0.0113653		0.534723	0.00031087	0.0381147		0.063384	0.544006	0.94151		Olfr924	olfactory receptor 924
10384335	6.45697	6.09125	6.09051	6.53519	6.61453	6.29266	5.85235	5.87846	6.16414	6.86988	6.44429	6.69317		6.33195		0.704133	0.000795676	0.0783685		0.267883	0.104768	0.623143		0.247928	0.129877	0.838825		Sun3	Sad1 and UNC84 domain containing 3
10457059	6.44319	6.05768	6.34993	6.16392	6.39972	5.55725	4.42188	6.1833	6.02695	6.07906	6.20208	6.46328		6.02902		0.7041	0.108002	0.694537		-0.243301	0.556394	0.919896		0.739555	0.0933579	0.809621		---	---
10538206	8.92634	8.99715	8.86391	9.6272	9.65004	9.74211	8.92238	8.89377	8.77143	9.62733	9.53548	9.53233		9.25745		0.70252	2.71e-06	0.00283545		0.743984	1.58e-06	0.00181657		0.0666073	0.404784	0.915533		Ccdc126	coiled-coil domain containing 126
10573281	6.06552	6.29942	5.92885	5.41278	6.20403	6.07254	4.18334	6.24829	5.98811	6.29724	6.28568	5.93392		5.90998		0.699035	0.147365	0.746526		-0.201478	0.66106	0.947655		0.624682	0.190919	0.862354		1700067K01Rik	RIKEN cDNA 1700067K01 gene
10484545	6.77346	7.00219	7.15887	7.30356	7.50127	7.35788	7.11399	6.99447	6.70972	7.73069	7.44696	7.72763		7.23506		0.695699	0.000426718	0.0543813		0.409394	0.0130867	0.29519		0.0387833	0.782631	0.979339		Olfr1012	olfactory receptor 1012
10542518	5.96093	6.17772	5.90133	6.14151	5.88449	6.1771	5.41835	5.67049	5.68381	6.21292	6.20966	6.42788		5.98885		0.692605	0.000161215	0.0309846		0.054375	0.661055	0.947655		0.422443	0.00536308	0.663589		---	---
10559784	9.42112	9.49262	9.48409	10.1761	10.1096	10.1909	9.43284	9.48178	9.24571	10.0593	10.0812	10.0937		9.77241		0.691283	3.75e-06	0.00307874		0.69292	3.67e-06	0.00270586		0.079166	0.334073	0.902196		Olfr1347	olfactory receptor 1347
10433241	5.6278	5.17222	5.94075	5.7643	5.96895	5.8366	5.36014	5.20386	5.53744	5.5406	5.68537	6.94916		5.7156		0.691232	0.0577008	0.575215		0.276359	0.412915	0.873306		0.213115	0.524993	0.938377		Dnase1	deoxyribonuclease I
10404686	7.9256	8.16608	8.08928	8.76633	8.85723	8.70937	8.16655	8.03568	8.13992	8.78448	8.73711	8.89099		8.43905		0.690145	1.1e-05	0.00609974		0.717321	7.74e-06	0.00393246		-0.053726	0.553595	0.943296		Bmp6	bone morphogenetic protein 6
10573908	5.15768	5.4899	5.08934	4.97691	5.48368	5.28467	5.04325	5.11842	5.27707	5.92469	5.79669	5.7823		5.36872		0.68831	0.0006495	0.0686357		0.002781	0.984885	0.998318		0.099393	0.503183	0.934314		---	---
10589994	7.72399	7.78133	7.53855	8.2821	8.27076	8.32122	7.49559	7.47546	7.36577	8.1381	8.14959	8.10944		7.88766		0.686773	5.22e-06	0.00364129		0.610074	1.53e-05	0.00676558		0.235681	0.0145401	0.714234		Eomes	eomesodermin homolog (Xenopus laevis)
10435752	6.29887	5.89949	5.88524	7.06621	6.46786	6.86711	6.02787	6.20994	6.09753	6.63086	7.00292	6.76046		6.43453		0.686299	0.00205991	0.126157		0.772527	0.000904551	0.0739361		-0.0839167	0.628448	0.957693		Lsamp	limbic system-associated membrane protein
10488785	6.2834	6.34579	6.04754	6.95921	6.68259	7.09002	6.19091	6.3313	6.26856	7.03044	6.859	6.95925		6.58733		0.685971	0.000149056	0.0298697		0.68503	0.000150726	0.0269307		-0.0380143	0.754094	0.97524		E2f1	E2F transcription factor 1
10407097	7.65326	7.50164	7.66578	8.42738	8.32281	8.33309	7.64024	7.62223	7.69359	8.39627	8.22522	8.38975		7.98927		0.685054	5.51e-06	0.00376518		0.754201	2.26e-06	0.00220588		-0.045129	0.588078	0.948802		Pde4d	phosphodiesterase 4D, cAMP specific
10349828	6.88953	6.79266	6.50875	7.57249	7.26577	7.55529	6.59493	6.73638	6.93292	7.48116	7.43551	7.40262		7.09733		0.685018	0.000285266	0.0430935		0.734202	0.000164316	0.0282243		-0.0244297	0.852345	0.987213		Lrrn2	leucine rich repeat protein 2, neuronal
10344715	5.43853	5.22702	5.79817	5.12828	5.25437	5.49668	4.8705	5.72752	4.25468	6.15724	5.77417	4.97103		5.34152		0.683246	0.092859	0.668472		-0.194795	0.608841	0.934156		0.537003	0.175359	0.856926		---	---
10440182	6.74841	6.78283	7.00728	7.39985	7.39363	7.43203	6.88754	7.1151	7.03629	7.67542	7.61442	7.79834		7.24093		0.68308	2.49e-05	0.0101886		0.562327	0.000129912	0.0244399		-0.166801	0.109403	0.819518		Olfr206	olfactory receptor 206
10568733	5.81405	5.71869	5.64152	6.47257	6.54736	6.50672	5.89575	6.03172	5.49648	6.53071	6.52773	6.40433		6.1323		0.679604	0.000237154	0.0390382		0.78413	7.37e-05	0.0170254		-0.0832337	0.516945	0.936738		Gm10579	predicted gene 10579
10422942	5.42187	5.37269	5.00655	5.18414	4.76822	4.79584	4.83991	4.96413	5.06569	6.08003	5.63713	5.19029		5.19387		0.67924	0.00865152	0.274655		-0.350967	0.125233	0.655838		0.310459	0.16984	0.854511		---	---
10419454	6.8429	7.09753	7.00035	7.80042	7.85954	7.69405	6.83844	7.24979	7.0147	7.70153	7.65811	7.75146		7.37573		0.669392	0.000112515	0.0248484		0.804405	2.35e-05	0.008675		-0.054044	0.637741	0.959281		Olfr735	olfactory receptor 735
10566622	6.30401	6.5644	6.4391	6.42906	6.63126	7.01566	6.4318	6.22893	6.16397	6.88774	6.8637	7.07834		6.5865		0.668358	0.00095349	0.0865204		0.256159	0.110225	0.633218		0.160934	0.297358	0.893479		Olfr2	olfactory receptor 2
10415909	4.94903	5.27628	5.21271	5.76792	5.1682	5.48895	4.36652	5.29407	4.90379	5.21487	5.68435	5.65567		5.24853		0.663497	0.0179565	0.377788		0.329016	0.193017	0.734628		0.291212	0.245092	0.879749		Mir124a-1	microRNA 124a-1
10471739	5.38733	6.30893	6.15856	6.85753	6.73631	6.77271	5.66505	5.52409	6.11906	6.1052	6.53732	6.64136		6.23445		0.658561	0.0206957	0.402547		0.837241	0.00574925	0.203358		0.18221	0.467503	0.926129		Olfr338	olfactory receptor 338
10404250	10.4656	10.6544	10.5037	11.1744	11.1866	11.19	10.5348	10.4509	10.5314	11.1241	11.1435	11.2112		10.8476		0.653873	3.81e-06	0.00307874		0.64243	4.48e-06	0.00292097		0.0355267	0.641337	0.959281		Dcdc2a	doublecortin domain containing 2a
10584428	7.56296	7.80881	7.48498	7.97034	8.26258	8.05282	6.83888	7.53929	7.14766	7.77861	7.84994	7.85519		7.67934		0.652638	0.00224857	0.131931		0.476327	0.0143158	0.308867		0.44364	0.0203428	0.722435		Olfr912	olfactory receptor 912
10375774	6.6571	6.32435	6.48978	6.45705	7.07323	6.69113	5.72486	6.91426	6.47963	6.99709	6.95263	7.10779		6.65574		0.646252	0.0308547	0.467629		0.250057	0.356009	0.846619		0.117495	0.659241	0.960183		Grm6	glutamate receptor, metabotropic 6
10381218	6.68043	6.51001	6.63435	6.4486	6.02554	6.28474	6.10299	6.53512	4.94397	6.74706	5.89403	6.87325		6.30667		0.64409	0.107857	0.69424		-0.355303	0.353767	0.846299		0.747572	0.0673563	0.786549		Hsd17b1	hydroxysteroid (17-beta) dehydrogenase 1
10373624	7.61169	7.78044	7.87861	8.03795	8.22282	8.19064	7.30157	7.79199	7.62678	8.11287	8.197	8.33779		7.92418		0.64244	0.000524483	0.0600172		0.393557	0.0122293	0.285681		0.183468	0.187369	0.861575		Olfr777	olfactory receptor 777
10564631	8.50763	8.54407	8.57055	9.38263	9.31716	9.3245	8.47906	8.4986	8.69373	9.22462	9.19247	9.18089		8.90966		0.642201	5.85e-06	0.00392441		0.80068	7.41e-07	0.0010541		-0.0163767	0.833984	0.985642		Slco3a1	solute carrier organic anion transporter family, member 3a1
10362160	5.90773	5.95446	6.02328	6.42554	6.58042	6.55932	6.23794	6.15081	5.84113	6.80485	6.55624	6.78462		6.31886		0.638613	0.000199712	0.0355048		0.559934	0.000553069	0.0540245		-0.114798	0.337204	0.902538		---	---
10604585	4.59046	5.55174	5.17999	4.43164	6.60779	5.12393	3.88841	5.16469	4.69922	4.69033	5.22456	5.74893		5.07514		0.637165	0.257157	0.83531		0.280392	0.60882	0.934156		0.523287	0.347134	0.902937		Mir717	microRNA 717
10523853	5.49025	5.7648	4.68586	5.76544	5.57549	6.05694	5.60417	4.97819	5.1846	5.93653	5.98337	5.75706		5.56523		0.636669	0.0323978	0.475292		0.485657	0.0880164	0.594182		0.0579793	0.8265	0.984062		Lpcat2b	lysophosphatidylcholine acyltransferase 2B
10583450	8.24329	8.26475	8.33509	8.74065	8.75349	8.64263	8.18427	8.1676	8.15555	8.70041	8.81037	8.9027		8.49173		0.635351	6.17e-06	0.00406254		0.431214	0.000175783	0.0295344		0.1119	0.169681	0.854511		Zfp846	zinc finger protein 846
10549154	6.33597	5.72608	1.71419	6.11926	5.7295	6.17179	3.1341	5.55474	5.04233	5.17514	4.97418	5.48574		5.09692		0.634631	0.54702	0.944806		1.41477	0.194272	0.735938		0.015023	0.988522	0.999001		Gm766	predicted gene 766
10519484	9.27779	9.27289	9.2271	10.195	10.0233	10.022	9.53578	9.32328	9.37853	10.049	10.0891	9.99779		9.69929		0.632773	1.4e-05	0.00693517		0.820806	1.28e-06	0.00156507		-0.153269	0.0924778	0.808691		Steap2	six transmembrane epithelial antigen of prostate 2
10523845	9.54238	9.63407	9.52825	10.2181	10.2596	10.1563	9.49141	9.63541	9.54167	10.1765	10.2327	10.1493		9.88048		0.630012	4.69e-06	0.00354963		0.643101	3.88e-06	0.00270586		0.0120747	0.871757	0.988322		Ephx4	epoxide hydrolase 4
10363460	6.78781	6.27573	7.09009	7.24241	6.8496	7.3108	6.7873	6.42738	6.5797	7.39416	7.1254	7.16484		6.9196		0.630005	0.0100848	0.293672		0.416391	0.0637805	0.530873		0.119747	0.56354	0.944439		Tbata	thymus, brain and testes associated
10498119	7.97966	7.90743	7.86002	8.6304	8.63344	8.57197	8.26505	8.0403	7.889	8.77423	8.62004	8.68607		8.32147		0.628665	6.57e-05	0.0175606		0.696235	2.73e-05	0.00952507		-0.14908	0.158526	0.852336		Frem2	Fras1 related extracellular matrix protein 2
10351968	9.43707	9.45279	9.56323	10.0207	10.0195	10.0138	9.44431	9.42605	9.36391	10.0336	9.98144	10.105		9.73845		0.628595	3.47e-06	0.00307874		0.533628	1.54e-05	0.00676558		0.0729387	0.324224	0.897762		Olfr220	olfactory receptor 220
10590860	8.22889	7.90825	8.24038	8.85711	8.7854	8.72123	8.12871	8.03094	8.07429	8.71191	8.64404	8.76196		8.42443		0.627987	6.43e-05	0.0173147		0.66207	4.09e-05	0.0120323		0.047861	0.634597	0.958451		Arhgap42	Rho GTPase activating protein 42
10426148	5.27837	4.76336	4.89986	5.49377	5.06856	5.10748	5.33347	4.95653	4.42413	5.77778	5.47643	5.34313		5.16024		0.627739	0.0207495	0.402932		0.242739	0.316032	0.823138		0.075821	0.748653	0.973547		---	---
10367513	7.46693	7.72719	7.59072	7.70699	7.92323	7.93463	7.26929	7.60203	7.25458	7.95127	7.91693	8.13991		7.70698		0.627406	0.000374076	0.0509603		0.260005	0.0569385	0.512529		0.219646	0.0994888	0.813377		Olfr800	olfactory receptor 800
10555787	8.31083	8.40726	8.38201	8.81243	8.9146	8.80036	8.1421	8.07699	8.4588	8.70446	8.75519	9.09675		8.57182		0.626175	0.000479913	0.0580401		0.475767	0.00326517	0.157525		0.140737	0.286323	0.890764		Olfr599	olfactory receptor 599
10349826	5.53333	5.73745	5.66857	5.44474	6.03969	5.53602	6.09992	6.03306	4.22997	6.15911	6.08455	5.99611		5.71354		0.625604	0.152013	0.752991		0.0270357	0.947998	0.994725		0.192128	0.644746	0.959281		Gm10538	predicted gene 10538
10475019	5.90027	6.38584	6.12831	5.9553	6.77829	6.85228	5.81796	5.95414	6.31021	6.47134	6.60224	6.88162		6.33648		0.624296	0.0251479	0.432587		0.390485	0.131975	0.667493		0.110704	0.652539	0.959523		Itpka	inositol 1,4,5-trisphosphate 3-kinase A
10575369	5.93913	6.01095	5.89511	6.06255	5.88358	5.92928	5.77944	5.68635	4.97586	6.2011	6.2009	5.91193		5.87301		0.624097	0.00637836	0.242296		0.0100747	0.957212	0.996035		0.467847	0.0280039	0.724149		---	---
10559786	9.79079	9.76053	9.80572	10.3034	10.3027	10.3553	9.67894	9.76463	9.45451	10.2506	10.2039	10.3119		9.99858		0.622802	2.42e-05	0.0101308		0.534778	8.93e-05	0.0195928		0.152985	0.106541	0.818248		Olfr1348	olfactory receptor 1348
10499545	10.1618	10.3045	10.2208	10.8616	10.853	10.8639	10.1485	10.2501	10.1135	10.7756	10.8252	10.7778		10.513		0.622147	4.12e-06	0.00318588		0.63049	3.64e-06	0.00270586		0.0583467	0.430039	0.921421		Efna3	ephrin A3
10590844	8.84831	8.61504	8.91473	9.37917	9.47867	9.49776	8.79265	8.85745	8.79745	9.47745	9.40162	9.43365		9.1245		0.621726	2.76e-05	0.0107841		0.659175	1.65e-05	0.00697616		-0.0231567	0.796953	0.981764		Arhgap42	Rho GTPase activating protein 42
10405849	6.64608	6.85003	6.66962	7.12375	6.96091	6.99917	6.36441	6.40665	6.27567	6.97461	6.97181	6.96376		6.76721		0.62115	1.56e-05	0.00758503		0.306032	0.00369563	0.166884		0.372999	0.000976708	0.563537		Olfr466	olfactory receptor 466
10602472	5.81649	5.63356	5.75131	5.98273	5.90444	5.75604	3.96882	5.81533	5.75559	5.85071	5.7064	5.84455		5.64883		0.620639	0.137619	0.738503		0.147283	0.710311	0.956216		0.553875	0.180514	0.859797		---	---
10572897	7.73872	7.75766	7.56239	8.16162	8.07244	8.10649	7.58082	7.50657	7.26257	8.21302	7.95914	8.03334		7.82956		0.618516	0.000137881	0.0281753		0.427257	0.00216295	0.12446		0.236271	0.048204	0.754138		Hmox1	heme oxygenase (decycling) 1
10568954	8.02788	7.92848	7.89133	8.73633	8.59261	8.39065	8.05779	7.94701	7.7256	8.39634	8.555	8.62569		8.23956		0.615539	0.000317542	0.0457107		0.623965	0.000285582	0.0367463		0.039096	0.744138	0.972954		Olfr524	olfactory receptor 524
10395409	6.79938	6.42095	7.04293	6.75149	6.75258	6.53554	5.3381	5.99552	6.2057	6.40631	6.53382	6.44556		6.43566		0.615458	0.0153693	0.356704		-0.0745533	0.732703	0.960401		0.907983	0.00149877	0.616625		Meox2	mesenchyme homeobox 2
10544442	8.26119	8.40447	8.31458	9.21626	8.87738	8.92867	8.30097	8.42118	8.44187	9.01406	8.9292	9.06364		8.68112		0.614292	9.11e-05	0.021587		0.680689	3.81e-05	0.0114908		-0.0612587	0.552075	0.943296		Olfr455	olfactory receptor 455
10566192	6.37454	6.69354	6.4542	7.05392	6.99204	6.72518	6.14668	6.24087	6.43107	6.91944	6.73792	6.99963		6.64742		0.612793	0.000624903	0.0669249		0.416284	0.00790558	0.234262		0.23456	0.0932678	0.809447		Olfr577	olfactory receptor 577
10384051	5.72938	5.14356	5.94124	6.26176	6.20786	5.89415	5.25496	5.87379	5.8283	6.45297	6.23468	6.10708		5.91081		0.612557	0.0200842	0.39629		0.516533	0.0424027	0.461426		-0.047625	0.835249	0.985708		Gck	glucokinase
10382393	8.33793	8.24256	8.43374	9.15847	8.98155	8.95071	8.47964	8.25186	8.2958	9.13976	8.84374	8.87717		8.66608		0.611123	0.000184103	0.0339169		0.692166	6.6e-05	0.0162888		-0.00435867	0.968596	0.998388		Dnaic2	dynein, axonemal, intermediate chain 2
10512757	4.78169	5.42534	5.99763	5.92394	5.85267	5.54509	5.30502	5.24752	4.8475	5.87118	5.64382	5.7183		5.51331		0.611087	0.0380005	0.502721		0.372346	0.17714	0.721458		0.26821	0.320613	0.897097		Hemgn	hemogen
10376410	7.13192	7.32467	7.32109	7.9069	7.94798	8.05422	7.34421	7.45598	7.37441	7.96957	8.04565	7.99121		7.65565		0.610606	1.61e-05	0.00763499		0.710476	4.07e-06	0.00278552		-0.132309	0.132504	0.840006		Olfr315	olfactory receptor 315
10428439	6.0383	6.17228	6.31638	6.27538	6.56602	6.60031	5.95797	6.29305	6.32447	6.55673	6.8051	7.03877		6.41206		0.608372	0.00229426	0.132285		0.304916	0.0710342	0.552045		-0.0161797	0.917055	0.994034		---	---
10432150	7.90845	7.96611	8.44631	8.46663	8.599	8.91406	7.84935	7.90976	7.95551	8.44047	8.52499	8.5725		8.2961		0.607778	0.0021731	0.129425		0.552944	0.00399192	0.173054		0.202079	0.207283	0.865611		Olfr285	olfactory receptor 285
10514185	6.09769	5.91484	6.11459	6.21032	5.91547	6.06375	5.25751	5.83646	5.60381	6.44318	6.02278	6.04359		5.96033		0.603922	0.00363473	0.175832		0.0208023	0.900065	0.988722		0.476451	0.0140659	0.714234		---	---
10471599	5.48154	6.47311	6.07855	5.63679	5.65018	6.09482	4.70813	6.11354	5.69517	5.91472	6.20936	6.19492		5.85424		0.600715	0.105656	0.691829		-0.217132	0.535661	0.914483		0.505449	0.165659	0.852336		D730039F16Rik	RIKEN cDNA D730039F16 gene
10416689	6.71565	6.76387	7.23854	7.54027	7.3403	7.50148	6.73149	6.84642	6.78853	6.98375	7.49705	7.68383		7.13593		0.599398	0.00772729	0.264693		0.554661	0.0118229	0.281941		0.117207	0.533592	0.939755		Olfm4	olfactomedin 4
10373649	5.20353	5.26347	4.77504	5.91121	5.12959	5.46306	5.462	5.23286	4.66876	5.61591	5.76207	5.78195		5.35579		0.598768	0.0279708	0.449816		0.420607	0.102071	0.618162		-0.040531	0.86612	0.988285		Olfr814	olfactory receptor 814
10515861	7.02428	7.09457	7.06196	7.51863	7.79311	7.61022	6.88775	7.20615	7.35488	7.65288	7.65722	7.93349		7.3996		0.598271	0.000896749	0.0836718		0.580386	0.00111417	0.0844679		-0.089325	0.507651	0.935865		4930538K18Rik	RIKEN cDNA 4930538K18 gene
10463729	5.10528	5.22773	5.84626	5.48538	5.58607	5.06522	4.60228	5.34284	5.21295	5.60236	5.29026	6.05358		5.36835		0.596047	0.0506459	0.55825		-0.014202	0.959008	0.996479		0.340404	0.234572	0.873094		Nt5c2	5'-nucleotidase, cytosolic II
10474506	7.06246	6.58163	6.60833	7.34831	7.27022	7.23926	6.57599	6.82005	6.62322	7.09956	7.26305	7.43712		6.9941		0.593493	0.00148651	0.109203		0.535124	0.00296529	0.150012		0.0777237	0.587173	0.948547		Olfr1293	olfactory receptor 1293
10373620	5.64225	5.59557	5.43782	5.41273	5.78984	6.03597	4.83358	5.34487	5.44764	5.80456	5.87896	5.7162		5.57833		0.591212	0.0079337	0.266189		0.187631	0.321852	0.82722		0.349851	0.0800805	0.797879		Olfr772	olfactory receptor 772
10362156	5.68492	6.13058	5.99288	6.42836	6.74886	7.14754	6.08229	6.26796	6.24974	6.25404	7.01545	7.09749		6.42501		0.588994	0.0314648	0.471256		0.838792	0.00506851	0.192539		-0.263869	0.290654	0.891384		Taar5	trace amine-associated receptor 5
10537801	9.58243	9.6806	9.67058	10.2755	10.1187	10.0244	9.54462	9.50825	9.37857	10.0799	10.0609	10.0566		9.83174		0.588642	3.09e-05	0.0113653		0.494974	0.000133377	0.0247071		0.167391	0.0736005	0.797859		Olfr449	olfactory receptor 449
10367519	5.85112	6.23735	6.1418	6.71995	6.49859	6.34653	6.06109	6.15148	5.9835	6.62853	6.52907	6.80099		6.32917		0.587506	0.000971463	0.0871873		0.444929	0.00598528	0.208232		0.0114013	0.931397	0.995269		Olfr808	olfactory receptor 808
10554231	5.62354	5.87395	5.60971	5.82715	5.68481	5.39316	5.02925	5.67923	5.39695	5.82325	6.19194	5.84747		5.66503		0.585746	0.00790232	0.266189		-0.0673627	0.713609	0.956281		0.333926	0.0899472	0.806015		Mir7-2	microRNA 7-2
10496338	10.0682	10.1272	10.0824	10.6767	10.7441	10.7191	10.0658	10.0833	9.97101	10.5815	10.681	10.6144		10.3679		0.585602	5.2e-06	0.00364129		0.620707	3.04e-06	0.0025715		0.0525353	0.460824	0.925582		Ppp3ca	protein phosphatase 3, catalytic subunit, alpha isoform
10447860	4.47699	4.82335	5.36768	4.9593	5.42494	5.39968	4.84941	4.63598	4.73375	5.75997	5.19199	5.02131		5.0537		0.584711	0.0360971	0.494784		0.371968	0.155744	0.697095		0.149628	0.55133	0.943296		Pnldc1	poly(A)-specific ribonuclease (PARN)-like domain containing 1
10436662	5.20706	5.16423	5.60614	5.61394	5.35541	5.6694	5.15968	4.51524	4.66951	5.56032	5.50664	5.02379		5.25428		0.582103	0.015629	0.357827		0.220441	0.299007	0.812805		0.54433	0.0216666	0.722435		Mir155	microRNA 155
10400557	5.93066	6.14709	5.79919	5.70241	6.17074	6.19481	5.52916	5.72464	5.33556	5.73669	6.28657	6.29979		5.90477		0.577895	0.0115471	0.314611		0.063673	0.742648	0.961799		0.429191	0.0454133	0.7469		---	---
10391649	7.40662	7.33559	8.03276	8.13681	7.25395	7.50673	6.89226	7.77205	7.17188	7.80205	7.95141	7.80872		7.58923		0.575332	0.0624829	0.588983		0.0408413	0.885076	0.986804		0.312928	0.281913	0.889729		Slc4a1	solute carrier family 4 (anion exchanger), member 1
10538924	6.22083	6.43534	6.34498	6.38562	6.33858	6.68687	6.38162	6.22182	5.91684	6.88471	6.61463	6.74681		6.43155		0.575291	0.00183428	0.121001		0.136638	0.346856	0.841825		0.16029	0.273625	0.88749		LOC100046496	similar to Ig kappa V-region 24B
10368281	9.31075	9.65859	9.49535	9.94667	10.1936	10.0882	9.48895	9.65721	9.58832	10.0558	10.2131	10.189		9.82379		0.574473	0.000267855	0.0414114		0.587909	0.000223138	0.0336181		-0.0899313	0.417491	0.91853		Taar7a	trace amine-associated receptor 7A
10592461	6.84525	7.11363	6.76359	6.88162	7.15507	7.21082	6.21096	6.69117	6.56784	6.83732	7.216	7.13706		6.88586		0.573466	0.00440127	0.194399		0.175013	0.293899	0.809459		0.4175	0.024151	0.722435		Olfr979	olfactory receptor 979
10555174	5.2649	5.11164	5.35515	5.31672	5.63013	5.48175	5.34364	4.96203	4.92691	5.9343	5.56098	5.45135		5.36162		0.571349	0.00386334	0.180743		0.232302	0.162333	0.704913		0.166369	0.305749	0.894237		Lrrc32	leucine rich repeat containing 32
10362166	8.72608	9.02238	8.55604	8.96499	9.25009	9.07589	8.55925	8.82645	8.889	9.23828	9.39009	9.35927		8.98815		0.570976	0.0016071	0.114056		0.328821	0.0342728	0.425832		0.009932	0.942742	0.996227		Taar7f	trace amine-associated receptor 7F
10566618	10.0252	10.0992	9.98081	10.3207	10.3928	10.3894	9.88947	9.90408	9.90092	10.4906	10.4407	10.4755		10.1924		0.570782	4.83e-06	0.00357997		0.332582	0.000470477	0.0489034		0.136893	0.0649502	0.781363		Olfr6	olfactory receptor 6
10431625	6.36336	6.27355	6.24427	6.57582	6.66339	6.90245	6.12272	6.18045	6.54704	7.05148	6.60711	6.90183		6.53612		0.570073	0.0026864	0.144502		0.420162	0.0156291	0.322033		0.010323	0.944803	0.996227		Syt10	synaptotagmin X
10422244	7.25012	6.63733	6.89443	7.19486	7.14966	7.32706	6.75948	6.78581	6.92424	7.5301	7.21625	7.43147		7.09174		0.569432	0.00272018	0.145576		0.296563	0.0680906	0.544241		0.10412	0.490482	0.93176		Slitrk6	SLIT and NTRK-like family, member 6
10537123	10.2166	10.3547	10.3148	10.9321	10.997	10.8231	10.3511	10.3627	10.152	10.885	10.8311	10.8576		10.5898		0.56932	4.37e-05	0.0137585		0.622017	2.02e-05	0.00789388		0.00677333	0.937786	0.996193		Lrguk	leucine-rich repeats and guanylate kinase domain containing
10534551	7.92167	7.77945	7.99107	8.48014	8.42591	8.46528	7.80212	7.82894	7.98933	8.46233	8.4163	8.44934		8.16766		0.569195	3.1e-05	0.0113653		0.559718	3.58e-05	0.0109816		0.0239313	0.774484	0.978213		Lrwd1	leucine-rich repeats and WD repeat domain containing 1
10534389	5.06994	4.71899	5.87	5.77326	5.49066	5.31237	4.30398	5.61428	4.98355	6.1002	5.82673	4.68227		5.31219		0.569127	0.212161	0.808775		0.305786	0.490769	0.901491		0.252372	0.568095	0.944439		Cldn13	claudin 13
10431635	5.68206	6.65058	6.35477	6.12707	7.06224	6.47208	5.62011	6.60873	5.85125	6.46483	7.16648	6.15037		6.35088		0.567198	0.150113	0.749962		0.32466	0.393863	0.864531		0.20244	0.590871	0.949774		---	---
10548606	4.70702	5.33707	5.133	5.50209	5.73289	5.38183	4.98419	5.59105	5.18022	5.96661	5.71491	5.77527		5.41718		0.567105	0.0126707	0.327642		0.479909	0.0283618	0.400898		-0.192794	0.329828	0.900469		Tas2r107	taste receptor, type 2, member 107
10395608	4.58794	5.23812	5.36625	5.03411	5.01506	5.20195	3.80597	5.17856	5.07873	5.56144	5.0647	5.13739		5.02252		0.56676	0.119984	0.716161		0.0196003	0.95439	0.995608		0.376351	0.285926	0.890764		---	---
10515930	6.00271	5.90375	6.0044	6.05843	5.84186	5.75979	5.62912	5.30866	6.03089	6.27616	6.20084	6.18566		5.93352		0.564667	0.00437833	0.193868		-0.0835927	0.602767	0.932883		0.314064	0.0703692	0.791657		AA415398	expressed sequence AA415398
10530974	5.10478	5.1225	4.93734	5.01971	5.18984	5.16454	4.93204	5.16045	5.3967	5.98229	5.63481	5.56368		5.26739		0.563868	0.00217987	0.129611		0.0698253	0.627028	0.939222		-0.108188	0.455189	0.92447		Tmprss11a	transmembrane protease, serine 11a
10429510	7.48585	7.56103	7.51322	8.26217	8.11801	8.03378	7.74746	7.27886	7.38138	8.00386	8.05792	8.03281		7.7897		0.562293	0.000602336	0.0650962		0.617954	0.000293063	0.0372149		0.0507967	0.670132	0.962603		2300005B03Rik	RIKEN cDNA 2300005B03 gene
10608606	4.91815	5.17369	4.97051	5.48088	5.62574	5.54218	5.215	4.70698	4.68887	5.66876	5.13847	5.48805		5.21811		0.561479	0.00656352	0.244114		0.528817	0.00921654	0.253018		0.150504	0.384398	0.912819		LOC100039753	spermiogenesis specific transcript on the Y family member
10351206	5.92019	5.35094	5.98476	5.86317	5.77139	5.89018	5.25369	5.65757	5.78724	6.73631	5.99791	5.6481		5.82179		0.56127	0.0579877	0.576157		0.089616	0.740498	0.96177		0.185794	0.496155	0.932707		Selp	selectin, platelet
10538307	5.22676	5.50997	5.28361	5.51834	5.68827	5.76832	5.1613	5.59555	5.06833	6.01732	5.81842	5.67152		5.52731		0.56069	0.0037072	0.177194		0.318197	0.0597007	0.521497		0.0650497	0.674526	0.963167		---	---
10604094	6.6385	6.47454	6.65026	6.38756	6.77157	6.88239	6.3145	6.23199	6.23547	6.93801	6.75858	6.7673		6.58756		0.56064	0.000953595	0.0865204		0.0927367	0.467772	0.892164		0.327113	0.02327	0.722435		Akap14	A kinase (PRKA) anchor protein 14
10478924	5.25192	5.17259	5.69391	5.09097	5.22689	5.23655	4.80298	4.55791	5.01303	5.06309	5.62187	5.37069		5.1752		0.560578	0.00963605	0.28712		-0.188004	0.312526	0.821056		0.581503	0.0078574	0.684266		Gm9873	predicted gene 9873
10474499	6.45996	6.60316	6.58862	6.62802	6.82095	6.65146	6.41978	6.39044	6.42673	7.00167	6.86236	7.05205		6.65877		0.55971	4.97e-05	0.0149904		0.149565	0.106199	0.626304		0.138266	0.131876	0.839529		Olfr1288	olfactory receptor 1288
10375549	6.98934	6.95848	7.17961	7.50841	7.20065	7.32082	6.68338	7.14775	7.16476	7.42958	7.49909	7.74099		7.23524		0.557921	0.00328324	0.16419		0.300819	0.0668344	0.5415		0.0438463	0.771309	0.978084		Olfr1391	olfactory receptor 1391
10347291	6.64162	6.69412	6.97065	6.55689	6.46841	6.68843	6.04769	6.40486	6.03489	6.13424	6.87125	7.14529		6.55486		0.554446	0.0318354	0.473812		-0.197557	0.397151	0.866724		0.606317	0.0212591	0.722435		Cxcr2	chemokine (C-X-C motif) receptor 2
10474479	7.76783	7.92413	7.81584	8.12518	8.19384	8.26541	7.49425	7.83557	7.71754	8.15857	8.16135	8.39066		7.98751		0.554409	0.000340346	0.0472709		0.358875	0.0065872	0.219473		0.153482	0.177128	0.857747		Olfr1276	olfactory receptor 1276
10514930	6.88797	7.16238	6.70146	6.70436	7.25604	6.91675	6.63604	6.43865	6.74226	7.42708	6.99145	7.05556		6.91		0.552383	0.00981287	0.289865		0.0417783	0.816059	0.973671		0.311626	0.10438	0.818248		---	---
10598004	6.01553	5.80429	5.65133	5.88599	6.11741	5.80074	5.00679	5.31341	5.69979	5.76965	5.85481	6.05025		5.7475		0.55157	0.00893558	0.278208		0.110999	0.532453	0.913601		0.483716	0.0177435	0.72184		Ccr1	chemokine (C-C motif) receptor 1
10510265	4.97386	5.63588	5.26425	5.30976	5.23234	5.24728	5.42315	5.51674	4.8262	6.23513	5.76738	5.4123		5.40369		0.549569	0.044639	0.533687		-0.0282033	0.908959	0.98934		0.035968	0.884076	0.990199		Nppa	natriuretic peptide type A
10512612	5.84802	5.54331	6.09516	6.17632	5.62866	5.8889	4.85449	6.23258	5.26489	6.13059	5.94627	5.92268		5.79432		0.549193	0.0945758	0.670531		0.0691293	0.821378	0.973883		0.378177	0.232928	0.871848		4930412F15Rik	RIKEN cDNA 4930412F15 gene
10362426	4.34286	5.57199	6.3615	4.67821	4.4936	4.22791	5.11782	5.47459	4.46279	4.25489	6.36109	6.08144		5.11906		0.54741	0.372703	0.893226		-0.958878	0.132651	0.668161		0.407053	0.503675	0.934454		Trdn	triadin
10555620	6.63143	6.55465	6.46558	7.44054	7.43392	7.3166	6.57817	6.68575	6.72684	7.32867	6.92129	7.38056		6.95533		0.546585	0.000871713	0.0826524		0.846467	2.57e-05	0.00910489		-0.113033	0.361724	0.907479		Trpc2	transient receptor potential cation channel, subfamily C, member 2
10389625	5.26365	5.71519	6.19433	5.49906	5.97763	6.20396	5.44527	5.83257	5.8519	6.59568	6.11667	6.05197		5.89566		0.544863	0.0593258	0.57839		0.169162	0.525277	0.911282		0.014478	0.956204	0.997292		---	---
10351884	6.49094	6.62674	6.24135	6.80191	6.81735	6.90066	6.2132	6.13512	6.08201	6.67971	6.48549	6.89727		6.53098		0.544045	0.00112276	0.0934977		0.386965	0.009596	0.2577		0.309564	0.0289087	0.726066		Olfr433	olfactory receptor 433
10484789	6.5264	6.53774	6.50199	7.12385	7.09869	7.18498	6.84257	6.5259	6.81699	7.38194	7.07038	7.35144		6.91357		0.539432	0.000490305	0.0583053		0.613799	0.000178958	0.0297338		-0.206444	0.0843468	0.802179		Olfr1221	olfactory receptor 1221
10520417	5.34126	5.40031	4.81065	5.09714	5.20229	5.1122	4.45495	4.5537	5.20707	5.19369	5.22443	5.41343		5.08426		0.538607	0.0230807	0.420429		-0.046863	0.821253	0.973883		0.445498	0.0512474	0.760757		---	---
10595668	4.94035	4.69935	5.21345	5.80581	4.82271	5.39357	4.78409	5.31729	4.79492	5.47954	5.62929	5.40054		5.19007		0.537688	0.0473171	0.547659		0.389648	0.133035	0.668646		-0.0143867	0.953151	0.99706		Ankrd34c	ankyrin repeat domain 34C
10381383	5.68044	5.72937	5.37602	5.04382	5.41247	6.0846	5.37613	5.50365	4.86894	5.90653	5.6694	5.78091		5.53602		0.536039	0.0532624	0.561627		-0.081649	0.746412	0.962241		0.345704	0.188905	0.861575		---	---
10528834	5.12947	5.16166	4.23713	4.62144	5.68996	5.14596	4.57528	5.62744	4.66942	5.50389	5.67109	5.30233		5.11126		0.535061	0.158009	0.756949		0.309701	0.398435	0.867073		-0.114625	0.75094	0.974706		Speer4b	spermatogenesis associated glutamate (E)-rich protein 4b
10364430	4.99496	5.08956	5.08326	5.68071	5.75842	4.54143	5.24542	4.74858	4.99262	5.43498	5.62655	5.53027		5.22723		0.535059	0.0744037	0.624866		0.270928	0.338067	0.835452		0.0603883	0.827212	0.984119		Vmn2r81	vomeronasal 2, receptor 81
10480492	9.66551	9.66197	9.79478	10.5864	10.4401	10.3475	9.77614	9.84097	9.77655	10.4013	10.3342	10.2626		10.074		0.534803	6.84e-05	0.0179403		0.750587	3.36e-06	0.00265656		-0.0904667	0.305132	0.894237		Cacna1b	calcium channel, voltage-dependent, N type, alpha 1B subunit
10351899	6.27616	5.76912	6.47661	6.30908	6.29195	6.77826	5.2481	6.67684	6.72533	6.05483	6.91937	7.28046		6.40051		0.534796	0.225259	0.816373		0.285799	0.505896	0.905733		-0.0427907	0.919795	0.994186		Olfr421	olfactory receptor 421
10373636	8.4507	8.49911	8.42277	8.95352	9.0209	8.8965	8.53148	8.52591	8.38415	9.16712	8.86397	9.01075		8.72724		0.533432	0.000130532	0.0271809		0.499448	0.000221937	0.0335796		-0.022992	0.80424	0.982475		Olfr805	olfactory receptor 805
10428150	5.67535	5.77111	5.68147	5.48353	5.91032	6.21166	5.80488	4.71963	5.46275	5.59101	6.16333	5.8328		5.69232		0.533293	0.0728549	0.620888		0.159196	0.564062	0.922049		0.380225	0.184082	0.860141		Fbxo43	F-box protein 43
10421930	5.79769	5.78391	6.16429	6.08511	5.85507	6.34124	5.82005	6.13371	6.28272	6.64586	6.41888	6.76884		6.17478		0.532365	0.00977883	0.289505		0.178512	0.313838	0.821771		-0.163532	0.354259	0.906844		---	---
10436100	7.17054	6.96029	7.78721	7.70032	7.4676	7.19619	6.55033	7.60602	6.90644	7.43116	7.73742	7.4908		7.33369		0.532194	0.0813621	0.643981		0.14869	0.601081	0.932655		0.285082	0.324667	0.897762		Retnlg	resistin like gamma
10378445	7.1165	7.44022	7.27882	8.07763	8.05183	8.11765	7.35126	7.46558	7.53838	7.94319	7.98231	8.02192		7.69877		0.530736	0.000158359	0.0306012		0.803857	4.25e-06	0.00285283		-0.173228	0.0883947	0.805924		E130309D14Rik	RIKEN cDNA E130309D14 gene
10598863	6.54305	6.28222	6.6007	6.54792	6.26279	6.49546	5.95501	6.39397	5.97725	6.81438	6.53353	6.57039		6.41472		0.530692	0.00420771	0.18935		-0.0399323	0.789026	0.970249		0.366579	0.0295904	0.727425		Rgn	regucalcin
10532563	7.1252	6.81263	6.46379	7.44193	6.33458	6.83961	6.62118	6.5574	6.44119	7.28204	7.23121	6.69845		6.82077		0.530641	0.0746452	0.625902		0.071505	0.794688	0.970738		0.260612	0.352603	0.906057		Myo18b	myosin XVIIIb
10430370	5.08425	5.16086	5.21546	5.68481	5.15868	5.39867	5.01375	4.88769	4.6938	5.48638	5.6247	5.07241		5.20679		0.529419	0.00879535	0.276261		0.260534	0.143256	0.680844		0.28844	0.109003	0.819455		---	---
10414700	9.1419	9.31244	9.26952	9.872	9.77563	9.87958	9.18952	9.35673	9.41616	9.66339	9.85365	10.033		9.56363		0.529215	0.000487629	0.0581817		0.601119	0.000180443	0.0298412		-0.079519	0.469982	0.92695		Olfr1509	olfactory receptor 1509
10498593	4.9867	5.0139	5.08654	5.55881	5.78788	5.51063	5.20432	5.27015	4.33174	5.17178	5.97826	5.23194		5.26105		0.525254	0.0706602	0.614644		0.59006	0.0462542	0.475832		0.0936397	0.726744	0.969599		---	---
10362164	8.13932	8.48427	8.31292	8.71831	8.81206	8.93461	8.23291	8.41665	8.41151	8.67064	8.93489	9.03118		8.59161		0.525214	0.00141504	0.107537		0.509491	0.00174357	0.110894		-0.0415187	0.740182	0.971674		Taar7e	trace amine-associated receptor 7E
10541034	6.83428	7.22629	7.15521	7.07279	7.36033	7.55473	7.23365	7.1726	6.92047	7.59091	7.70778	7.60067		7.28581		0.524211	0.00436348	0.193693		0.257357	0.104172	0.621884		-0.0369817	0.803014	0.982475		Anubl1	AN1, ubiquitin-like, homolog (Xenopus laevis)
10375515	6.85812	6.86304	7.04107	7.41129	7.1278	7.19725	6.84567	6.9511	7.01662	7.51815	7.38737	7.47803		7.14129		0.523389	0.000262947	0.0413688		0.324701	0.00695666	0.223564		-0.0170497	0.863586	0.988285		Ifi47	interferon gamma inducible protein 47
10443276	7.06248	7.16355	7.18978	7.70926	7.71833	7.58348	7.22283	7.27565	7.30655	7.90499	7.71507	7.75237		7.46703		0.522471	5.88e-05	0.0168073		0.531756	5.07e-05	0.0135191		-0.129742	0.136933	0.840006		Scube3	signal peptide, CUB domain, EGF-like 3
10484520	5.9847	4.51477	5.89965	5.41602	5.33211	6.09058	5.61694	5.20718	5.15097	6.46276	5.25811	5.81907		5.56274		0.52162	0.231458	0.821599		0.146529	0.728201	0.959746		0.141348	0.737397	0.971451		4833423E24Rik	RIKEN cDNA 4833423E24 gene
10427693	9.84512	9.95395	9.92429	10.2833	10.4865	10.3736	9.76263	10.0151	9.84172	10.395	10.3456	10.4426		10.1391		0.521292	0.00013132	0.0271809		0.473351	0.000284271	0.0367463		0.0346443	0.703134	0.967114		Spef2	sperm flagellar 2
10485765	7.7447	7.81618	7.76573	8.21909	8.22169	8.26821	7.71952	7.97085	7.68145	8.26226	8.3232	8.3479		8.0284		0.520513	0.000102212	0.0230015		0.460794	0.000273192	0.0362448		-0.01507	0.863709	0.988285		Olfr1275	olfactory receptor 1275
10364478	8.81808	9.01958	8.80813	9.46185	9.4452	9.343	8.93813	9.02515	8.78449	9.44324	9.46721	9.39747		9.16263		0.520051	0.000152054	0.0298697		0.534756	0.000121107	0.0234026		-0.0339933	0.712704	0.967466		Hcn2	hyperpolarization-activated, cyclic nucleotide-gated K+ 2
10395201	5.67586	5.10143	5.92833	6.03901	5.73806	5.69063	5.22452	5.37059	5.35488	5.76163	5.85396	5.89022		5.63576		0.518607	0.0161523	0.361557		0.254029	0.189293	0.73158		0.251876	0.192765	0.863084		Slc26a3	solute carrier family 26, member 3
10481574	6.96978	7.14119	6.94081	7.75337	7.77415	8.02981	7.20344	7.2743	7.13656	7.69444	7.64741	7.81942		7.44872		0.515654	0.000353674	0.0489308		0.835184	5.84e-06	0.0032439		-0.187508	0.0866123	0.805924		Fam78a	family with sequence similarity 78, member A
10472370	6.01872	6.5192	6.30623	5.96593	6.33139	6.17931	5.70707	6.29705	5.13481	5.80036	6.2331	6.65235		6.09546		0.515625	0.102339	0.686334		-0.122506	0.679018	0.95072		0.568402	0.0754473	0.797879		Scn2a1	sodium channel, voltage-gated, type II, alpha 1
10357003	6.99456	7.10964	7.03977	7.62669	7.61135	7.68629	7.15799	7.00374	6.93493	7.57867	7.384	7.67523		7.31691		0.513747	0.000234835	0.0390178		0.593452	7.23e-05	0.0168712		0.015768	0.869555	0.988322		Rnf152	ring finger protein 152
10463945	6.73435	6.86105	6.68183	7.01389	7.33694	7.09034	6.72503	6.75106	6.95224	7.3345	7.21721	7.4172		7.00964		0.513524	0.000702133	0.0719128		0.387976	0.00464562	0.184623		-0.0503623	0.650776	0.959281		Dusp5	dual specificity phosphatase 5
10441244	5.88449	5.55416	6.03871	5.84894	5.75631	5.2199	4.8347	4.96603	5.33188	5.72935	5.84914	5.09052		5.50868		0.512138	0.0552077	0.56774		-0.217404	0.380123	0.858668		0.781586	0.00769482	0.684266		Fam3b	family with sequence similarity 3, member B
10498763	6.40935	6.65419	7.02538	6.87555	6.85823	7.02279	6.87374	6.21992	6.66798	7.463	7.04179	6.79273		6.82539		0.511963	0.0376014	0.501764		0.22255	0.32387	0.829426		0.109095	0.622272	0.95598		Wdr49	WD repeat domain 49
10427685	9.74427	9.90238	10.009	10.0521	10.4034	10.2484	9.80512	10.0747	9.72676	10.2853	10.3488	10.5084		10.0924		0.511962	0.00211116	0.12737		0.349394	0.019071	0.346909		0.0163683	0.899131	0.992014		Spef2	sperm flagellar 2
10401987	9.25471	9.31489	9.34626	9.99086	9.78822	9.81709	9.2249	9.17417	9.16866	9.69449	9.71663	9.68995		9.51507		0.511112	3.83e-05	0.0127257		0.560102	1.72e-05	0.00718589		0.116044	0.151157	0.84843		Kcnk10	potassium channel, subfamily K, member 10
10566430	7.41144	7.49865	7.54715	7.83375	7.8493	8.02196	7.35037	7.39015	7.60076	7.87355	7.89491	8.10513		7.69809		0.51077	0.000421168	0.0543813		0.415924	0.00185142	0.113983		0.038652	0.707997	0.967402		Olfr685	olfactory receptor 685
10566184	7.56915	7.80849	7.73479	8.18905	8.15408	7.93696	7.61712	7.42048	7.80116	7.91097	8.06963	8.38699		7.88324		0.509613	0.00466656	0.202593		0.389219	0.0201795	0.354393		0.0912223	0.534632	0.939922		Olfr569	olfactory receptor 569
10493660	5.16472	5.73546	6.27992	5.96661	6.20415	6.27069	5.76431	5.288	5.95028	6.10237	6.15836	6.26924		5.92951		0.509129	0.068628	0.60851		0.420448	0.12326	0.653806		0.059168	0.817967	0.983671		Nup210l	nucleoporin 210-like
10410877	6.13189	6.63185	6.07064	6.13452	6.76568	6.61756	6.0397	6.23925	6.01948	6.38911	6.57014	6.86651		6.37303		0.509111	0.0270628	0.444454		0.227795	0.275648	0.799293		0.178652	0.387247	0.913206		Polr3g	polymerase (RNA) III (DNA directed) polypeptide G
10384322	9.17185	8.98156	9.16938	9.69039	9.58163	9.57981	9.08754	9.20435	9.18923	9.60853	9.66728	9.7309		9.38854		0.508529	8.42e-05	0.0203668		0.509683	8.26e-05	0.0187118		-0.052781	0.532498	0.939755		Hus1	Hus1 homolog (S. pombe)
10473125	6.903	6.45148	6.84904	7.39541	7.0662	7.49287	6.83408	6.48599	6.99175	7.38091	6.93348	7.52267		7.02557		0.508412	0.0263912	0.440568		0.583651	0.0135436	0.300369		-0.0360997	0.857829	0.987923		Itga4	integrin alpha 4
10345442	8.99531	8.99515	8.97885	9.50858	9.4581	9.55913	8.92974	9.0984	8.91527	9.52473	9.49622	9.44625		9.24214		0.50793	3.75e-05	0.0125681		0.518834	3.12e-05	0.0104543		0.00863333	0.909628	0.993846		Hs6st1	heparan sulfate 6-O-sulfotransferase 1
10459496	7.153	6.99916	7.41175	7.26108	7.05699	7.42529	6.85212	6.67817	6.99639	7.33248	7.29451	7.42332		7.15702		0.507876	0.00301606	0.155194		0.0598127	0.659797	0.947624		0.345745	0.0249267	0.722435		Ccbe1	collagen and calcium binding EGF domains 1
10484766	8.27025	8.30526	8.30599	8.8471	8.7735	8.72796	8.46084	8.3065	8.20284	8.76304	8.846	8.88301		8.55769		0.507287	9.27e-05	0.0216849		0.48902	0.000125478	0.0239865		-0.0295603	0.727264	0.969635		Olfr1209	olfactory receptor 1209
10512626	7.11095	7.34699	7.24685	7.30876	7.2568	7.59659	6.72507	7.12306	6.91744	7.41096	7.4857	7.38899		7.24318		0.506698	0.00194049	0.123649		0.152454	0.243031	0.776987		0.313075	0.0285057	0.726066		Olfr71	olfactory receptor 71
10477512	9.17578	6.91816	7.017	6.02888	9.7694	10.6022	9.07256	8.87091	7.41175	10.4792	6.67763	9.71786		8.47844		0.506497	0.697065	0.965856		1.09651	0.405771	0.869678		-0.74809	0.567033	0.944439		BC018465	cDNA sequence BC018465
10497862	5.79119	5.76314	5.82955	6.29408	6.33439	6.41259	6.17782	5.89572	6.22468	6.42887	6.61835	6.76961		6.21167		0.506207	0.00087782	0.08301		0.552391	0.000459577	0.0482027		-0.304776	0.0189911	0.722435		Trpc3	transient receptor potential cation channel, subfamily C, member 3
10555791	7.21985	7.54041	7.25207	7.76624	7.82604	7.79644	7.19997	7.31566	7.36446	7.68639	7.87167	7.83724		7.55637		0.505067	0.000431998	0.0543837		0.458799	0.000881838	0.0729177		0.0440773	0.667178	0.961308		Olfr606	olfactory receptor 606
10566436	7.2064	7.50737	7.25152	8.03953	7.92907	7.85447	7.24197	7.24133	7.54638	7.78999	7.65989	8.09395		7.61349		0.504719	0.00378754	0.179321		0.619257	0.000957939	0.0764773		-0.02146	0.877636	0.989292		Olfr691	olfactory receptor 691
10590438	6.64214	6.46692	6.19572	6.13581	6.24083	6.70098	6.6762	6.27639	5.43429	6.53456	6.78207	6.58405		6.38916		0.504599	0.0952998	0.671481		-0.075719	0.788444	0.970249		0.305967	0.290958	0.891384		Fam198a	family with sequence similarity 198, member A
10427691	10.3138	10.4346	10.5367	10.6023	10.814	10.8489	10.4377	10.4426	10.2523	10.8514	10.8299	10.9623		10.6105		0.50368	0.000402564	0.0526444		0.32674	0.00737658	0.227672		0.05084	0.616267	0.95504		Spef2	sperm flagellar 2
10438405	6.19933	6.24529	6.48504	6.33214	6.22409	6.44682	7.28115	6.05241	6.43706	7.74043	7.05973	6.48121		6.58206		0.503585	0.158953	0.757156		0.024461	0.942634	0.993841		-0.280317	0.417265	0.91853		Igl-V1	immunoglobulin lambda chain, variable 1
10360105	10.4561	10.3831	10.3481	10.9091	10.8483	10.8071	10.2456	10.2786	10.1733	10.8035	10.7085	10.6957		10.5547		0.503377	3.11e-05	0.0113653		0.459037	6.85e-05	0.0165584		0.163263	0.0458377	0.748988		Usp21	ubiquitin specific peptidase 21
10349147	7.24521	7.46671	7.26969	7.2806	7.51656	7.47899	6.93437	7.10651	6.94717	7.47165	7.34153	7.68277		7.31181		0.502635	0.00107737	0.0909909		0.0981813	0.401379	0.868058		0.331186	0.0139659	0.714234		Serpinb7	serine (or cysteine) peptidase inhibitor, clade B, member 7
10347767	6.39875	6.82595	6.39088	6.49306	6.9499	6.4172	6.83654	6.11971	5.77788	6.72376	6.73142	6.78567		6.53756		0.50224	0.0663457	0.600849		0.0815277	0.745766	0.962241		0.293819	0.256786	0.883342		Kcne4	potassium voltage-gated channel, Isk-related subfamily, gene 4
10578786	5.15191	4.41983	5.45705	5.49615	5.51087	5.63955	4.20372	5.42748	5.27801	5.86252	5.20992	5.34221		5.24993		0.501813	0.166178	0.764574		0.539261	0.139493	0.676222		0.039859	0.908095	0.993811		Galntl6	UDP-N-acetyl-alpha-D-galactosamine:polypeptide N-acetylgalactosaminyltransferase-like 6
10473477	8.56498	8.84449	8.66868	8.88204	8.95005	8.82721	8.62034	8.52072	8.6561	9.0608	9.17116	9.07009		8.81972		0.501627	0.000177814	0.0331014		0.193716	0.0521147	0.496374		0.093663	0.313026	0.896271		---	---
10478907	8.83549	8.81941	8.81725	9.50655	9.58207	9.42551	8.8345	8.87162	8.85866	9.31008	9.30898	9.45014		9.13502		0.501476	3.62e-05	0.0122629		0.680656	2.3e-06	0.00220588		-0.0308703	0.680995	0.964588		Pard6b	par-6 (partitioning defective 6) homolog beta (C. elegans)
10427640	8.23301	8.22772	8.44276	8.83634	8.87514	8.78305	8.40768	8.38269	8.40874	8.95178	8.90608	8.84499		8.60833		0.501248	7.13e-05	0.0182471		0.530346	4.42e-05	0.0122649		-0.0985363	0.23968	0.876853		Spef2	sperm flagellar 2
10545869	6.54896	6.74695	6.90273	7.43502	7.28915	7.30248	6.96971	6.69529	6.98916	7.20193	7.40599	7.54824		7.0863		0.500665	0.00244699	0.137667		0.60933	0.0006177	0.0579497		-0.151838	0.254971	0.883342		Cml3	camello-like 3
10589541	10.1992	10.2632	10.2833	10.7391	10.7848	10.7709	10.2501	10.2532	10.2596	10.7538	10.7567	10.753		10.5056		0.50016	9.94e-06	0.00564299		0.51635	7.44e-06	0.00383637		-0.00577	0.92866	0.994999		Kif9	kinesin family member 9
10576062	8.00344	7.86597	8.07869	8.70134	8.59946	8.58264	7.97117	8.1305	7.95178	8.62129	8.45549	8.47675		8.28654		0.500025	0.000196046	0.0352052		0.645116	2.3e-05	0.00859217		-0.035121	0.701507	0.966437		Jph3	junctophilin 3
10459452	6.57727	6.95617	6.47546	7.01929	6.91359	6.86094	6.61851	6.79375	6.50719	7.09628	7.0161	7.30494		6.84496		0.499295	0.00389398	0.181327		0.261635	0.0805373	0.576403		0.0298203	0.829618	0.985009		A330084C13Rik	RIKEN cDNA A330084C13 gene
10421250	6.10548	6.22956	6.3929	6.43564	6.38839	6.35103	5.87416	6.30883	5.55113	6.61933	6.09466	6.51752		6.23905		0.49913	0.0229994	0.420429		0.149036	0.443943	0.884595		0.331276	0.106232	0.818248		9930012K11Rik	RIKEN cDNA 9930012K11 gene
10362168	7.42581	7.73515	7.48075	7.7126	7.89806	8.03676	7.4153	7.40034	7.67018	7.92577	8.01596	8.04056		7.72977		0.498827	0.00162944	0.114953		0.335236	0.0170464	0.331261		0.051965	0.669113	0.962111		Taar8a	trace amine-associated receptor 8A
10547100	7.49	7.32664	7.50364	8.2231	8.17286	8.04316	7.76095	7.5416	7.5452	8.35816	7.95171	8.03334		7.8292		0.498487	0.00163632	0.11521		0.706277	0.000117212	0.0228988		-0.175824	0.166475	0.852336		Plxnd1	plexin D1
10519857	8.09563	8.16556	7.97212	8.51812	8.50055	8.3305	8.18347	7.93004	8.15315	8.66397	8.50124	8.59346		8.30065		0.497337	0.000423069	0.0543813		0.371955	0.00324866	0.15737		-0.0111163	0.91168	0.993846		Hgf	hepatocyte growth factor
10378436	5.04583	5.73721	5.40025	6.30776	6.16805	6.17875	6.07049	5.7012	5.56991	6.33893	6.27992	6.21453		5.91774		0.497266	0.0146649	0.35042		0.823761	0.000610806	0.0576069		-0.386102	0.0456751	0.748178		Olfr59	olfactory receptor 59
10539933	5.85381	6.39407	6.58112	7.03857	6.585	6.56034	6.41133	6.08692	6.42837	7.08307	6.60154	6.7305		6.52955		0.496167	0.0387989	0.506293		0.451635	0.0558862	0.509474		-0.0325363	0.879755	0.989506		Txnrd3	thioredoxin reductase 3
10419399	6.54941	6.60248	6.77597	6.48833	6.36842	6.87496	5.91208	6.79654	6.12213	6.93399	7.01198	6.37301		6.56744		0.496077	0.0644424	0.595376		-0.065381	0.790487	0.970369		0.365703	0.157164	0.852336		Slc35f4	solute carrier family 35, member F4
10362162	8.53927	9.00465	8.69067	9.00743	9.35452	9.16587	8.51601	8.8951	8.88638	9.10667	9.34778	9.33103		8.98712		0.495993	0.00814015	0.267291		0.431079	0.0170839	0.331261		-0.0209723	0.892907	0.99145		Taar7d	trace amine-associated receptor 7D
10398795	6.74565	6.67287	6.77634	7.16942	7.2527	7.26787	6.96753	6.90993	6.83794	7.40381	7.47236	7.32553		7.06683		0.495433	4.96e-05	0.0149904		0.498379	4.71e-05	0.0129876		-0.173516	0.0419149	0.740091		Aspg	asparaginase homolog (S. cerevisiae)
10374415	10.4526	10.5156	10.4252	10.9062	10.9186	10.9019	10.3866	10.516	10.4309	10.9619	10.9212	10.9362		10.6894		0.4953	1.98e-05	0.00871313		0.444437	5.09e-05	0.0135191		0.0200033	0.772182	0.978084		Ppp3r1	protein phosphatase 3, regulatory subunit B, alpha isoform (calcineurin B, type I)
10555901	8.05309	8.2896	8.0459	8.59678	8.75358	8.59937	8.10807	8.02975	8.14518	8.65248	8.43072	8.68422		8.36573		0.494808	0.000528231	0.0600172		0.520379	0.000359891	0.0412906		0.035199	0.732412	0.970457		Olfr669	olfactory receptor 669
10396270	7.46418	7.55649	7.42128	8.15227	8.07694	8.2766	7.42604	7.43133	7.6159	7.99743	7.82291	8.13605		7.78145		0.494371	0.000568657	0.0626363		0.687957	3.93e-05	0.0117548		-0.0104423	0.919708	0.994186		Dact1	dapper homolog 1, antagonist of beta-catenin (xenopus)
10439312	6.53256	6.68542	6.62385	6.6378	6.61517	6.42536	6.3264	6.62286	6.39385	7.14821	6.99726	6.68039		6.64076		0.494248	0.00305944	0.156071		-0.0545007	0.680709	0.95072		0.16624	0.224662	0.869789		Cd86	CD86 antigen
10535095	10.1124	10.3079	10.3148	10.8163	10.7889	10.8527	10.2602	10.2804	10.2308	10.7279	10.7715	10.7517		10.518		0.49326	5.19e-05	0.0153773		0.574307	1.37e-05	0.00625698		-0.01211	0.874613	0.988374		Zfand2a	zinc finger, AN1-type domain 2A
10565397	7.01675	6.87256	7.09908	7.28114	7.12857	7.60922	7.20442	6.80469	6.6388	7.443	7.13696	7.54654		7.14848		0.492861	0.0164862	0.364768		0.343516	0.0734926	0.557052		0.113493	0.525033	0.938377		Olfr298	olfactory receptor 298
10417698	8.03553	8.25116	8.3974	8.76611	8.83277	8.80409	8.18217	8.24889	8.45012	8.57244	8.83873	8.94816		8.5273		0.492719	0.00242646	0.136945		0.572959	0.000854792	0.0718599		-0.0656983	0.60695	0.953047		Olfr720	olfactory receptor 720
10484708	6.13958	6.22251	6.42974	6.36223	6.41909	6.40127	6.02193	5.85735	5.95865	6.37732	6.31968	6.61839		6.26065		0.492488	0.00069978	0.0719115		0.130251	0.236132	0.7732		0.31797	0.0113686	0.709795		Olfr1160	olfactory receptor 1160
10543846	8.71994	8.77607	8.76954	9.40062	9.3222	9.36942	8.74276	8.71706	8.82058	9.24563	9.21115	9.29761		9.03272		0.491333	2.22e-05	0.00951739		0.608899	3.18e-06	0.0025942		-0.004951	0.94303	0.996227		Slc35b4	solute carrier family 35, member B4
10555734	7.08303	7.44538	7.10553	7.8398	7.37042	7.33728	6.75055	7.14459	7.21122	7.69198	7.64896	7.23938		7.32234		0.491322	0.0247434	0.429942		0.304522	0.133907	0.668747		0.175859	0.369074	0.910294		Olfr557	olfactory receptor 557
10427675	10.2474	10.455	10.2888	10.5715	10.8098	10.7535	10.258	10.3093	10.1653	10.6608	10.7028	10.8418		10.5053		0.490917	0.000372972	0.0509603		0.381183	0.00228905	0.126972		0.0861767	0.384781	0.91288		Spef2	sperm flagellar 2
10471819	5.5325	5.49062	6.06177	6.26545	5.80254	5.70791	5.692	5.90257	5.77291	6.44344	6.14563	6.24784		5.9221		0.489808	0.0210159	0.405889		0.230337	0.229193	0.767265		-0.0941977	0.61227	0.954225		Crb2	crumbs homolog 2 (Drosophila)
10354267	5.34068	5.59189	5.596	5.57475	5.56153	5.81114	5.93523	5.81491	4.71495	6.08825	6.18	5.66535		5.65622		0.489502	0.106567	0.692707		0.139617	0.62478	0.938845		0.0211583	0.940568	0.996227		A530098C11Rik	RIKEN cDNA A530098C11 gene
10603003	4.69116	4.83718	5.46957	4.40446	5.16207	5.15009	4.30654	4.65374	5.5769	5.25726	5.41639	5.33192		5.02144		0.489462	0.162691	0.761291		-0.093759	0.779108	0.96757		0.153571	0.647024	0.959281		---	---
10362939	5.20917	5.55518	5.34163	5.06522	5.01962	5.7935	4.89997	5.29535	4.94402	5.50894	5.37127	5.72656		5.31087		0.489146	0.037235	0.499595		-0.0758783	0.718477	0.95718		0.322213	0.145645	0.84124		---	---
10461668	7.90132	7.93175	8.02312	8.32994	8.14067	8.33889	7.9217	7.96789	8.21884	8.33791	8.55291	8.68325		8.19568		0.488545	0.00145454	0.109123		0.317768	0.0184557	0.341051		-0.0840817	0.476495	0.928751		Olfr1420	olfactory receptor 1420
10512022	8.79607	8.88468	8.74622	9.24682	9.4315	9.31028	8.83232	8.89227	8.61036	9.14886	9.2224	9.42589		9.04564		0.487401	0.000795124	0.0783685		0.520543	0.000487901	0.0497072		0.0306723	0.77452	0.978213		Mobkl2b	MOB1, Mps One Binder kinase activator-like 2B (yeast)
10549904	6.83639	6.98188	6.77575	7.04218	6.71032	7.06919	7.18943	7.02306	6.32247	7.47889	7.13154	7.38663		6.99564		0.487367	0.0371208	0.499005		0.0758917	0.717253	0.957179		0.019685	0.924935	0.994718		Vmn2r37	vomeronasal 2, receptor 37
10484714	5.99523	6.23365	6.1246	5.87553	5.77421	6.36435	5.63235	6.36461	5.79459	6.39062	6.62066	6.24056		6.11758		0.486763	0.038067	0.502976		-0.113134	0.592562	0.930119		0.187312	0.381405	0.912139		Olfr1163	olfactory receptor 1163
10566709	6.27994	6.26164	6.91519	6.51351	6.43893	6.46666	6.49199	2.89724	6.86894	6.2519	5.28471	6.18043		6.07092		0.486294	0.567086	0.947804		-0.012556	0.988112	0.998537		1.0662	0.223045	0.868992		Nlrp10	NLR family, pyrin domain containing 10
10416273	6.50521	6.49735	6.62002	7.07701	6.86383	7.11962	6.69688	6.80287	6.5761	7.24675	7.05553	7.23088		6.85767		0.485769	0.000544776	0.0607212		0.479292	0.000602248	0.0572554		-0.15109	0.15602	0.851379		Phyhip	phytanoyl-CoA hydroxylase interacting protein
10499348	6.47821	6.60508	6.34788	6.73313	6.50014	7.03956	6.45543	6.13846	6.60915	7.16964	6.79838	6.69108		6.63051		0.485353	0.0191293	0.3867		0.280555	0.139188	0.676222		0.0760417	0.673074	0.963078		Tmem79	transmembrane protein 79
10360858	8.15873	8.24902	8.10702	8.82074	8.74933	8.66163	8.15966	8.44041	8.21089	8.59373	8.8315	8.83857		8.4851		0.484282	0.000727784	0.0733062		0.572314	0.000202087	0.0320778		-0.0987307	0.356882	0.907355		C130074G19Rik	RIKEN cDNA C130074G19 gene
10417144	5.07231	5.3079	5.08253	5.38581	5.64962	5.09957	3.82418	5.14329	5.44075	5.141	5.24956	5.46942		5.1555		0.483925	0.181915	0.78033		0.224088	0.522067	0.910616		0.351509	0.322288	0.897571		Timm8a2	translocase of inner mitochondrial membrane 8 homolog a2 (yeast)
10403015	6.22073	6.07637	6.5641	6.12608	6.04156	6.50138	6.26804	5.84811	5.85288	6.94354	6.26331	6.21257		6.24322		0.483462	0.0514936	0.559174		-0.0640643	0.776382	0.967306		0.29739	0.204693	0.865387		AI324046	expressed sequence AI324046
10473261	6.45756	6.74649	6.28032	6.6732	5.93888	6.53295	5.90977	6.26198	6.26986	6.65126	6.48258	6.75714		6.4135		0.483124	0.0321841	0.474263		-0.113118	0.575029	0.925045		0.347588	0.104553	0.818248		Fsip2	fibrous sheath-interacting protein 2
10548978	5.41526	5.11119	5.00515	5.61075	5.79459	5.1881	5.02344	5.38394	4.72823	5.52858	5.48228	5.57333		5.3204		0.482862	0.0284001	0.452865		0.353945	0.0906896	0.600168		0.132001	0.502001	0.93416		Slco1a1	solute carrier organic anion transporter family, member 1a1
10430365	6.10121	6.37845	6.42736	6.57098	6.39036	6.34179	5.85032	6.33392	6.03903	6.61143	6.81504	6.24433		6.34202		0.482513	0.0155442	0.357413		0.132033	0.446748	0.885008		0.227922	0.201073	0.865387		Sstr3	somatostatin receptor 3
10484539	7.23796	7.46567	6.99152	7.75889	7.78637	7.75917	7.32941	7.14765	7.28872	7.72583	7.54267	7.94481		7.49822		0.482511	0.0040543	0.185766		0.536422	0.00204829	0.120455		-0.0235413	0.861299	0.988285		Olfr1006	olfactory receptor 1006
10566283	7.32868	7.41697	7.32423	7.86399	7.70095	7.6705	7.14248	7.1351	7.04864	7.54503	7.43086	7.79675		7.45035		0.482144	0.00068738	0.0715095		0.388521	0.00304943	0.152497		0.247887	0.0334245	0.729268		Olfr64	olfactory receptor 64
10470555	8.89602	8.93322	8.8576	9.54682	9.45672	9.50632	8.95069	9.04727	8.77205	9.3497	9.5099	9.35494		9.18177		0.481513	0.000228136	0.0382622		0.60767	3.29e-05	0.0106272		-0.0277197	0.757607	0.976559		Gbgt1	globoside alpha-1,3-N-acetylgalactosaminyltransferase 1
10486327	5.88424	6.31242	5.70256	6.34134	6.63983	6.48887	6.10224	6.48693	5.94538	6.54961	6.94761	6.48095		6.3235		0.481208	0.0310156	0.467879		0.523609	0.0211537	0.359295		-0.211777	0.297271	0.893479		Spnb5	spectrin beta 5
10511084	10.0449	10.08	10.101	10.5509	10.516	10.5608	10.0445	10.0513	10.1304	10.6095	10.5161	10.5421		10.3123		0.480547	2.28e-05	0.00965675		0.467263	2.92e-05	0.00997022		-6e-05	0.999296	1		Nadk	NAD kinase
10424662	3.55521	5.24582	6.27458	6.48577	6.18844	6.08624	6.09261	5.36129	6.45385	6.43693	6.50507	6.40695		5.9244		0.480398	0.393858	0.90217		1.22828	0.0453228	0.472303		-0.944049	0.109924	0.819518		Psca	prostate stem cell antigen
10435767	4.53265	4.36684	4.71491	5.16605	5.45926	5.52077	5.13442	4.65823	5.10652	5.49726	5.49488	5.34792		5.08331		0.480299	0.00878766	0.276261		0.843893	0.000183986	0.0300082		-0.428254	0.0161027	0.715964		---	---
10443885	6.67799	6.60057	6.44571	6.8747	6.46291	6.90381	6.70605	6.66283	6.39138	7.30763	6.87854	7.01436		6.74387		0.480089	0.00982613	0.28994		0.172382	0.282928	0.804713		-0.011996	0.938684	0.996193		Cyp4f40	cytochrome P450, family 4, subfamily f, polypeptide 40
10478647	6.93708	6.84395	6.96904	7.19308	7.10221	7.37166	6.78236	6.71769	6.94023	7.47024	7.17981	7.22893		7.06136		0.479567	0.0010516	0.0906149		0.305628	0.0162519	0.32656		0.103264	0.355142	0.907098		Slc12a5	solute carrier family 12, member 5
10558670	8.38104	8.46092	8.50654	8.88174	8.82295	8.84183	8.46352	8.54841	8.46238	8.92133	9.00831	8.98313		8.69017		0.479485	3.52e-05	0.0120392		0.399345	0.000163109	0.0281727		-0.0419417	0.559538	0.944242		Olfr541	olfactory receptor 541
10458645	8.87625	8.86471	8.95802	9.42382	9.29201	9.30126	8.8015	8.80029	8.79299	9.20549	9.28229	9.34457		9.0786		0.479184	5.19e-05	0.0153773		0.439374	0.000107464	0.0220866		0.101395	0.192428	0.86284		Ppp2r2b	protein phosphatase 2 (formerly 2A), regulatory subunit B (PR 52), beta isoform
10376412	8.04886	8.02959	7.87289	8.15592	8.46121	8.45816	8.03976	8.0194	7.84675	8.39829	8.49062	8.45415		8.18963		0.479052	0.000794689	0.0783685		0.374647	0.00416975	0.175248		0.0151447	0.885388	0.990297		Olfr314	olfactory receptor 314
10583551	9.74909	9.89724	9.79312	10.5295	10.5356	10.3616	9.85398	9.86238	9.93594	10.398	10.3739	10.3175		10.134		0.478997	9.57e-05	0.0220996		0.662418	5.58e-06	0.0032439		-0.070951	0.38478	0.91288		Pde4a	phosphodiesterase 4A, cAMP specific
10599084	6.07654	6.4677	5.64227	5.95776	6.56466	6.4219	5.95903	5.72225	5.88546	6.37529	6.38171	6.24616		6.14173		0.478808	0.0390392	0.508267		0.2526	0.240332	0.77543		0.206591	0.331527	0.900481		4930408F14Rik	RIKEN cDNA 4930408F14 gene
10352131	5.36645	5.1807	4.84267	5.28916	5.04792	5.00242	4.61629	5.01233	4.83045	5.11016	5.26453	5.51808		5.0901		0.477905	0.0140173	0.343723		-0.016775	0.919518	0.991068		0.310256	0.0834815	0.801331		---	---
10401052	6.64917	6.35277	6.30424	6.38911	6.38301	6.18126	6.52962	6.31133	5.61405	6.76951	6.59405	6.52503		6.38359		0.477862	0.0397867	0.511602		-0.117603	0.57538	0.925131		0.283728	0.192081	0.86281		Tex21	testis expressed gene 21
10403899	9.06635	9.25985	9.26637	9.73711	9.77065	9.72236	9.21607	9.4977	9.27414	9.74103	9.77734	9.90053		9.51913		0.476997	0.000483387	0.0580956		0.545849	0.000168383	0.028646		-0.131776	0.1965	0.865387		Olfr263-ps1	olfactory receptor 263, pseudogene 1
10442184	5.58628	5.73496	5.64165	5.46057	5.25023	5.74762	4.49839	5.46185	5.48663	5.79117	5.70881	5.37319		5.47845		0.475431	0.0788139	0.636744		-0.168152	0.505703	0.905608		0.505337	0.064093	0.781363		Vmn1r235	vomeronasal 1 receptor 235
10439547	11.1415	11.2064	11.1888	11.6266	11.6403	11.6664	11.1387	11.2417	11.108	11.6223	11.663	11.6286		11.406		0.475183	2.84e-05	0.0109862		0.46557	3.4e-05	0.0108789		0.0160867	0.815655	0.983648		Gramd1c	GRAM domain containing 1C
10514842	6.61477	7.11893	7.11494	7.2608	7.87883	7.0925	6.9668	7.33069	6.66289	7.43206	7.42297	7.52955		7.20214		0.474733	0.0614937	0.58701		0.461164	0.0680683	0.544241		-0.037248	0.872524	0.988355		Gm1027	predicted gene 1027
10503656	5.64105	4.99475	5.15094	5.16367	5.55846	5.30055	5.44305	5.41095	4.88203	5.66568	5.47941	6.01348		5.392		0.474179	0.0497623	0.555339		0.078649	0.720104	0.95776		0.016904	0.938424	0.996193		---	---
10427663	8.23658	8.15826	8.33582	8.74406	8.87406	8.63347	8.39918	8.40524	8.20622	8.90608	8.80567	8.72028		8.53541		0.473794	0.000543305	0.0607212		0.50698	0.000324021	0.0392389		-0.0933303	0.354557	0.906844		Spef2	sperm flagellar 2
10367511	5.97926	5.87108	6.0229	5.7994	6.2222	5.99006	5.72197	5.80268	6.01968	6.34872	6.20149	6.41399		6.03279		0.473289	0.00277878	0.147215		0.0461373	0.711715	0.956261		0.109638	0.387185	0.913206		Olfr799	olfactory receptor 799
10602372	7.86705	7.29917	8.34436	8.25687	7.54493	7.99061	7.36718	7.78365	7.82897	8.19385	7.9018	8.30289		7.89011		0.472917	0.101587	0.685656		0.0939443	0.728371	0.959824		0.176926	0.516257	0.936738		Alas2	aminolevulinic acid synthase 2, erythroid
10561831	7.46779	7.59796	7.45606	7.62359	7.84303	7.81111	7.44848	7.20266	7.40651	7.84822	7.73629	7.89059		7.61102		0.472482	0.000555334	0.0617046		0.251973	0.0250696	0.383223		0.154721	0.138193	0.840006		Zfp566	zinc finger protein 566
10607356	4.04503	5.59997	5.04801	6.05565	6.08498	5.77911	5.03557	5.94504	5.51062	5.86974	5.99561	6.04192		5.58427		0.472015	0.19269	0.789112		1.07558	0.00948064	0.256507		-0.599407	0.1062	0.818248		Gpr173	G-protein coupled receptor 173
10511881	10.6687	10.7572	10.7425	11.2115	11.1414	11.09	10.6525	10.7239	10.5548	11.122	11.1059	11.1153		10.9072		0.470663	6.27e-05	0.0171582		0.424813	0.000146851	0.0265048		0.0791033	0.303416	0.893791		Manea	mannosidase, endo-alpha
10374228	10.9024	10.9808	10.8607	11.312	11.3739	11.3581	10.894	10.8619	10.8539	11.3268	11.3064	11.3873		11.1182		0.47023	3.13e-05	0.0113653		0.43337	6.31e-05	0.0159147		0.0446933	0.521194	0.937445		Gm11992	predicted gene 11992
10493831	7.58893	7.15965	7.9442	7.6081	7.5444	7.59965	6.97949	8.02209	7.29627	7.59804	8.13043	7.97945		7.62089		0.470026	0.104987	0.690768		0.0197903	0.941806	0.993841		0.131645	0.629222	0.957703		S100a8	S100 calcium binding protein A8 (calgranulin A)
10485771	7.9463	7.88245	7.94181	8.38109	8.19302	8.23282	7.83523	7.78419	7.85145	8.16095	8.28863	8.43075		8.07739		0.469819	0.00026425	0.0413907		0.345456	0.00244828	0.131733		0.0998953	0.276408	0.888902		Olfr1286	olfactory receptor 1286
10547662	6.28284	6.17059	5.74547	6.35317	6.54978	6.49687	6.01761	6.53127	5.23335	6.49339	6.19367	6.50237		6.2142		0.469064	0.114654	0.707297		0.40031	0.171277	0.71545		0.138888	0.620756	0.955816		Gm5316	predicted gene 5316
10444997	4.50857	5.1754	5.26779	5.32223	5.36339	5.37987	4.12294	5.60837	5.29547	5.64323	5.56133	5.22544		5.20617		0.467742	0.18942	0.787067		0.371242	0.290148	0.808033		-0.025007	0.941575	0.996227		2410017I17Rik	RIKEN cDNA 2410017I17 gene
10571214	7.81395	7.82278	7.90409	8.34594	8.23332	8.38997	7.85689	7.63151	7.8122	8.22025	8.18941	8.29397		8.04286		0.467675	0.000201061	0.0355668		0.476133	0.000174132	0.029483		0.0800733	0.360062	0.907479		Rnf122	ring finger protein 122
10608277	5.5622	5.1014	5.27	5.70095	6.08105	5.98087	5.35914	5.46878	4.96017	6.12229	5.20481	5.86172		5.55612		0.466904	0.0702412	0.613387		0.609757	0.0242512	0.377308		0.048503	0.83804	0.986045		Ssty2	spermiogenesis specific transcript on the Y 2
10608501	5.5622	5.1014	5.27	5.70095	6.08105	5.98087	5.35914	5.46878	4.96017	6.12229	5.20481	5.86172		5.55612		0.466904	0.0702412	0.613387		0.609757	0.0242512	0.377308		0.048503	0.83804	0.986045		Ssty2	spermiogenesis specific transcript on the Y 2
10364548	6.06159	6.50389	6.57198	6.18784	6.29846	6.12736	5.79742	6.08907	6.02082	6.34429	6.55584	6.40655		6.24709		0.466455	0.00659251	0.244425		-0.1746	0.232775	0.770803		0.410049	0.013381	0.712128		---	---
10399234	10.0721	10.1415	10.0988	10.6005	10.639	10.5009	10.2352	10.1297	10.1307	10.6652	10.5764	10.6509		10.3701		0.465643	6.2e-05	0.0171241		0.475977	5.15e-05	0.0135526		-0.0610833	0.416469	0.91853		Efr3b	EFR3 homolog B (S. cerevisiae)
10565463	7.61013	7.64067	7.55778	8.19117	8.076	8.11968	7.43403	7.35959	7.73875	8.11816	7.78077	8.02987		7.80472		0.46548	0.00227118	0.132211		0.526086	0.000976386	0.0774871		0.0920737	0.444491	0.922954		Ccdc81	coiled-coil domain containing 81
10380417	6.77476	6.56894	6.79795	6.94559	7.01657	6.8322	6.563	6.20724	6.5689	6.77444	7.18528	6.77582		6.75089		0.465468	0.00722228	0.256539		0.217573	0.149274	0.689225		0.267504	0.0834326	0.801331		---	---
10420670	5.58273	6.31274	6.12465	5.82734	6.26351	6.143	5.593	6.05974	5.2424	5.84538	6.08954	6.35516		5.95326		0.464979	0.082616	0.64508		0.0712397	0.774319	0.966671		0.374993	0.151269	0.84843		Dleu2	deleted in lymphocytic leukemia, 2
10433885	5.65213	6.73508	6.50976	5.66452	6.2729	6.21595	6.32416	5.51685	5.37934	6.4298	6.21906	5.96589		6.07379		0.464795	0.172331	0.771236		-0.247869	0.451849	0.887181		0.558871	0.107364	0.818308		Cebpd	CCAAT/enhancer binding protein (C/EBP), delta
10427681	10.4397	10.6019	10.5846	10.7935	10.9525	10.8817	10.488	10.6044	10.4279	10.9056	10.975	11.0338		10.724		0.46472	0.000216738	0.0374094		0.333827	0.00242068	0.131204		0.03528	0.682623	0.965156		Spef2	sperm flagellar 2
10559359	6.29322	5.15011	5.72613	6.12151	5.72161	5.92115	5.10826	5.72973	5.59528	6.05596	6.19102	5.57811		5.76601		0.463938	0.126206	0.726004		0.198269	0.492956	0.902264		0.245395	0.399001	0.915533		Gm10152	predicted gene 10152
10368279	6.63521	6.92122	6.88864	7.20935	7.35016	7.55247	6.98938	6.88901	6.92851	7.41193	7.38803	7.39693		7.13007		0.463327	0.00117246	0.0962772		0.555635	0.000303675	0.037657		-0.12061	0.275086	0.887723		Taar6	trace amine-associated receptor 6
10362152	6.60865	6.72656	6.65652	7.37252	6.87806	7.15812	6.42272	6.76129	6.83064	6.77789	7.29556	7.33003		6.90155		0.462943	0.0234303	0.420965		0.472325	0.0213323	0.360158		-0.00764	0.965887	0.998124		Taar3	trace amine-associated receptor 3
10451856	5.61428	5.51342	4.91773	5.73778	5.49865	5.16105	5.31318	5.74489	4.36193	6.04284	5.63889	5.12632		5.38925		0.462679	0.217368	0.812156		0.117348	0.745691	0.962241		0.208475	0.566672	0.944439		Vmn2r118	vomeronasal 2, receptor 118
10474504	8.25463	7.96135	7.85089	8.49774	8.45169	8.35361	8.05847	8.19938	7.85167	8.3231	8.52075	8.65071		8.24783		0.461683	0.00538019	0.219883		0.412057	0.0102842	0.267123		-0.014217	0.916123	0.994034		Olfr1289	olfactory receptor 1289
10556867	5.44582	5.50891	5.1958	5.23497	5.53234	5.32405	5.51054	5.20973	5.03916	5.88192	5.67058	5.59197		5.42881		0.461682	0.00853916	0.272793		-0.019725	0.892712	0.988181		0.130371	0.38169	0.912241		Abca15	ATP-binding cassette, sub-family A (ABC1), member 15
10427687	10.2918	10.3523	10.4308	10.6395	10.771	10.6726	10.3127	10.374	10.2334	10.6728	10.7271	10.9032		10.5318		0.460973	0.000276569	0.0422047		0.336043	0.00269019	0.140872		0.0515933	0.560581	0.944242		Spef2	sperm flagellar 2
10578251	6.36268	6.20073	6.42629	6.42048	6.59824	6.54784	6.17496	6.44224	6.3351	6.77687	6.68059	6.87502		6.48675		0.46006	0.000887574	0.0830489		0.192284	0.0822664	0.580779		0.012467	0.903132	0.992809		---	---
10402579	6.05235	6.25921	6.55207	6.70543	6.45355	6.62999	6.32052	6.26953	6.16646	7.12558	6.44326	6.56691		6.46207		0.459749	0.0265206	0.441342		0.308448	0.112602	0.636615		0.0357093	0.844834	0.986593		Slc25a29	solute carrier family 25 (mitochondrial carrier, palmitoylcarnitine transporter), member 29
10382376	7.8967	7.8477	7.86942	8.52143	8.44318	8.43536	7.85513	7.86055	7.93488	8.38498	8.38651	8.25831		8.14118		0.459746	5.59e-05	0.0161468		0.595381	5.66e-06	0.0032439		-0.0122463	0.865228	0.988285		Ttyh2	tweety homolog 2 (Drosophila)
10474809	4.84322	5.43606	5.42778	5.2326	5.66355	5.04906	4.86985	5.27564	3.89953	5.4948	5.20259	4.72368		5.0932		0.458682	0.20497	0.803659		0.079388	0.819475	0.973883		0.554012	0.1323	0.839529		Phgr1	proline/histidine/glycine-rich 1
10485027	6.22316	6.3354	6.39763	6.25016	6.23205	5.981	5.89945	6.16144	5.6731	6.44688	6.4178	6.24472		6.18857		0.458469	0.0050522	0.212587		-0.164326	0.232076	0.770029		0.407401	0.0099486	0.708256		F2	coagulation factor II
10379228	5.64222	5.40614	5.47104	6.24083	5.64461	6.12003	5.66148	5.98185	5.37464	6.25475	6.11488	6.02336		5.82799		0.458342	0.0273783	0.445929		0.495361	0.0190792	0.346909		-0.166189	0.373427	0.910344		Nos2	nitric oxide synthase 2, inducible
10605654	5.7216	5.22248	5.7253	5.64459	5.23796	5.77924	4.5039	5.39327	5.21162	5.63509	5.75981	5.08562		5.41004		0.457243	0.112438	0.705089		-0.00253133	0.992522	0.999421		0.520197	0.0757222	0.797879		Mageb5	melanoma antigen, family B, 5
10427673	7.20444	7.27297	7.45069	7.51588	7.79275	7.58454	7.09752	7.57365	7.25966	7.72612	7.66045	7.91501		7.50447		0.45692	0.00653428	0.244114		0.321696	0.0373028	0.438603		-0.00091	0.99474	0.999704		---	---
10416683	5.94171	6.20849	6.15498	6.67709	6.41916	6.36536	6.32125	5.89407	6.29741	6.62704	6.48147	6.77492		6.34691		0.456902	0.0085298	0.272793		0.385475	0.0205493	0.35567		-0.0691797	0.634374	0.958451		Gm6999	predicted gene 6999
10594971	7.48425	7.63356	7.73485	8.02494	8.0227	8.11441	7.46931	7.5887	7.40488	7.6203	8.03989	8.17227		7.77584		0.456529	0.00621645	0.238953		0.436462	0.00804858	0.235163		0.129926	0.352572	0.906057		Unc13c	unc-13 homolog C (C. elegans)
10473620	7.17441	7.59368	7.56588	7.30732	7.55057	7.81022	7.33439	7.14125	7.21669	7.50644	7.65337	7.90179		7.47967		0.456421	0.0159214	0.360666		0.111379	0.498187	0.903763		0.213877	0.20641	0.865611		Olfr1212	olfactory receptor 1212
10481457	9.98487	9.9371	10.0518	10.6262	10.503	10.5318	10.0141	10.0427	10.0407	10.4924	10.499	10.4732		10.2664		0.455697	4.6e-05	0.0143537		0.562423	7.14e-06	0.00379073		-0.04125	0.558305	0.94407		Sh3glb2	SH3-domain GRB2-like endophilin B2
10542875	6.872	7.03885	6.458	6.57319	6.64108	6.63178	5.98066	6.12724	6.00067	6.5027	6.53322	6.43903		6.4832		0.45546	0.00493516	0.209898		-0.174268	0.202575	0.744121		0.75343	0.00013399	0.317611		3010003L21Rik	RIKEN cDNA 3010003L21 gene
10427665	8.88953	8.74938	8.97581	9.42631	9.26548	9.39603	9.11545	8.95658	8.96269	9.56817	9.47969	9.3529		9.17817		0.455347	0.000600201	0.0650633		0.491037	0.000338318	0.0398319		-0.14	0.165335	0.852336		Spef2	sperm flagellar 2
10484850	6.33221	6.38534	6.33968	6.52462	6.71402	6.85771	6.49174	6.56598	5.96027	6.88969	6.79267	6.70134		6.54627		0.455235	0.0120772	0.321173		0.346372	0.0426819	0.462682		0.013079	0.932174	0.995269		Olfr1254	olfactory receptor 1254
10474057	5.68381	5.78961	5.57012	5.61746	6.11887	5.28196	5.46803	5.99194	4.57657	5.73747	6.10783	5.5568		5.62504		0.455186	0.187281	0.784827		-0.008416	0.97967	0.998001		0.335668	0.321469	0.897571		4631405J19Rik	RIKEN cDNA 4631405J19 gene
10518464	5.78522	6.11601	6.18879	6.33533	6.36237	6.04769	6.00197	6.66603	5.49434	6.66282	6.62225	6.24232		6.21043		0.455015	0.103026	0.68729		0.218459	0.410114	0.871256		-0.0241067	0.926347	0.994936		2610109H07Rik	RIKEN cDNA 2610109H07 gene
10602975	5.44361	5.31362	5.22773	5.84164	6.1976	5.75029	5.27475	5.40488	5.10891	6.03778	5.69148	5.42431		5.55972		0.455009	0.019748	0.393139		0.601522	0.00427941	0.177764		0.0654737	0.700047	0.96605		---	---
10536973	8.07654	8.05042	7.99283	8.28133	8.44952	8.35672	8.00399	8.0998	7.67562	8.39315	8.27718	8.47078		8.17732		0.453902	0.0020459	0.125679		0.322593	0.0152467	0.318035		0.113463	0.330746	0.900481		---	---
10585325	5.65859	6.18711	5.8849	5.6199	5.96924	6.18035	5.48895	5.37996	5.79666	5.87085	5.9242	6.23064		5.84928		0.453374	0.0325774	0.476284		0.012965	0.945136	0.994297		0.355006	0.0813247	0.798675		9830163H01Rik	RIKEN cDNA 9830163H01 gene
10563766	4.84528	5.1264	5.54257	5.35217	5.31177	5.04428	4.84908	6.00185	4.92307	5.87134	5.86316	5.3989		5.34416		0.453134	0.152173	0.752991		0.0646553	0.82975	0.976163		-0.0865837	0.773588	0.978119		---	---
10545865	7.06279	7.26968	7.20109	7.88566	7.69215	7.69251	7.31075	7.23834	7.2483	7.68705	7.60232	7.86531		7.47966		0.452428	0.000735665	0.0738907		0.578919	0.000107189	0.0220866		-0.0879393	0.379501	0.911861		Cml3	camello-like 3
10485779	8.80307	9.06885	8.96771	9.23915	9.30015	9.31139	8.93814	9.0638	8.86685	9.34765	9.36912	9.50795		9.14865		0.451979	0.000531934	0.0602339		0.337024	0.00400321	0.173054		-0.00972133	0.917519	0.994034		Olfr1295	olfactory receptor 1295
10474333	6.53538	6.23658	6.43921	6.05519	6.56045	6.54147	5.61638	6.43218	5.6666	6.43129	6.21277	6.42512		6.26272		0.451343	0.0606965	0.583277		-0.0180187	0.934663	0.992694		0.498671	0.0415792	0.739426		Elp4	elongation protein 4 homolog (S. cerevisiae)
10584510	6.28627	6.72227	6.92407	7.17877	7.11799	6.74719	6.36894	6.73879	6.80946	7.14325	6.93907	7.18774		6.84698		0.450958	0.0332121	0.47871		0.370448	0.0704283	0.550483		0.005138	0.978223	0.998534		Olfr970	olfactory receptor 970
10445192	5.08603	5.1262	5.49674	5.5901	5.33641	5.25965	4.61933	5.28669	4.52929	5.30607	4.86144	5.61865		5.17638		0.450285	0.0819877	0.644438		0.159066	0.511258	0.907492		0.424552	0.098418	0.811848		Rhag	Rhesus blood group-associated A glycoprotein
10356353	5.75723	5.7314	6.08548	6.32478	6.48539	6.1903	6.29218	5.56618	6.04014	6.49484	6.46294	6.29142		6.14352		0.450228	0.0266851	0.442338		0.475452	0.0207422	0.35719		-0.108131	0.548854	0.943296		Alppl2	alkaline phosphatase, placental-like 2
10408565	5.80312	6.06249	6.07241	5.97431	6.3947	6.16637	5.23284	6.13047	5.78727	6.09878	5.9896	6.4127		6.01042		0.450168	0.0585899	0.576203		0.199123	0.368702	0.853193		0.262478	0.242724	0.879167		Serpinb1c	serine (or cysteine) peptidase inhibitor, clade B, member 1c
10472384	6.50092	6.7251	6.56065	6.3989	6.78831	6.70787	6.53845	6.54978	6.1618	6.84148	6.95496	6.80303		6.6276		0.449815	0.00682744	0.249844		0.0361343	0.792212	0.970412		0.178882	0.20941	0.866091		Scn2a1	sodium channel, voltage-gated, type II, alpha 1
10578066	7.38447	7.16268	7.33131	7.33062	7.58112	7.31728	7.08592	7.22541	7.16101	7.58447	7.69979	7.53677		7.36674		0.449563	0.000951247	0.0865204		0.116851	0.262532	0.789118		0.135375	0.198819	0.865387		---	---
10582146	6.03125	6.2345	6.13633	6.09929	6.13601	6.15661	6.1233	6.02835	5.7341	6.39421	6.32012	6.51986		6.15949		0.449477	0.00180124	0.120159		-0.003386	0.975595	0.997539		0.172106	0.141176	0.840006		Kcng4	potassium voltage-gated channel, subfamily G, member 4
10604606	5.12644	4.78692	5.41643	5.59986	5.25283	5.78251	5.05912	5.45955	4.95921	5.69513	5.90842	5.22112		5.35563		0.448934	0.0729271	0.621007		0.435139	0.0808314	0.5776		-0.049364	0.830588	0.985317		Mir450-2	microRNA 450-2
10583441	6.22978	6.47658	6.3795	6.62769	6.76638	6.57275	6.54845	6.28372	6.45892	6.7256	6.92268	6.98959		6.5818		0.448921	0.00180517	0.120196		0.29365	0.0209003	0.358001		-0.0684103	0.53998	0.940738		Olfr872	olfactory receptor 872
10447125	6.20026	5.94279	6.26504	5.80036	6.12034	6.35956	5.71624	5.96931	5.66439	6.29938	6.05595	6.3412		6.06123		0.44886	0.0152813	0.356057		-0.0426093	0.788508	0.970249		0.352712	0.0449927	0.7469		---	---
10566229	7.73243	8.32626	7.8569	8.48135	8.7271	8.53516	7.73469	7.8924	8.10424	8.14425	8.29985	8.63361		8.20569		0.448792	0.0278475	0.449658		0.609341	0.00570704	0.20315		0.06142	0.733525	0.970522		Olfr624	olfactory receptor 624
10408060	7.97445	8.15081	8.26921	8.25628	8.18159	8.24534	8.16366	8.08923	7.84535	8.52573	8.45069	8.46741		8.21831		0.448532	0.0012407	0.0982504		0.0962477	0.367506	0.852383		0.098742	0.355721	0.907127		Olfr1364	olfactory receptor 1364
10583394	7.31783	6.91599	6.99322	7.36523	7.06181	7.40674	6.76613	6.85615	6.86597	7.3932	7.0615	7.37771		7.11512		0.448053	0.0082308	0.267998		0.202246	0.171241	0.71545		0.246263	0.102664	0.816716		Olfr845	olfactory receptor 845
10390059	8.31663	8.33832	8.4458	8.90134	8.83643	8.75895	8.38554	8.3991	8.26776	8.76717	8.75301	8.87607		8.58718		0.447953	0.000170429	0.0323901		0.465318	0.0001251	0.0239865		0.0161217	0.841181	0.986395		Xylt2	xylosyltransferase II
10566700	5.6325	6.03394	6.06542	6.55762	6.16789	6.30404	5.55758	6.22224	5.61463	5.91587	6.32739	6.49423		6.07444		0.447679	0.0599861	0.580953		0.432564	0.0676965	0.543834		0.11247	0.607078	0.953098		Olfr516	olfactory receptor 516
10600602	5.26266	5.3553	5.85981	5.1499	5.14243	5.72342	5.02663	5.12147	5.37997	5.78023	5.69899	5.39141		5.40769		0.44752	0.0503714	0.557079		-0.154008	0.463278	0.891141		0.316566	0.147454	0.843042		---	---
10470562	7.79506	7.57611	7.71254	8.17938	8.13583	8.09576	7.83066	7.62154	7.78089	8.23031	8.19228	8.15226		7.94189		0.44725	0.000314077	0.045581		0.442417	0.000341712	0.0399668		-0.0497927	0.568843	0.944439		Gm10134	predicted gene 10134
10399024	6.80211	6.9566	6.8097	6.77105	6.86319	6.85345	6.42177	6.6258	6.65878	7.07454	7.06399	6.90916		6.81751		0.447114	0.00051886	0.0600172		-0.0269047	0.771698	0.966671		0.287352	0.00937511	0.701238		Adam6b	a disintegrin and metallopeptidase domain 6B
10403936	9.01365	8.89542	8.86126	9.31901	9.24755	9.39376	9.0346	9.05838	8.90918	9.25347	9.59298	9.49615		9.17295		0.446813	0.00105915	0.0906149		0.396666	0.00239502	0.130409		-0.077281	0.454715	0.924389		Olfr1359	olfactory receptor 1359
10408068	9.01365	8.89542	8.86126	9.31901	9.24755	9.39376	9.0346	9.05838	8.90918	9.25347	9.59298	9.49615		9.17295		0.446813	0.00105915	0.0906149		0.396666	0.00239502	0.130409		-0.077281	0.454715	0.924389		Olfr1360	olfactory receptor 1360
10570513	7.18357	7.16376	7.02387	7.40086	7.46954	7.50122	7.14642	7.09552	6.9961	7.62607	7.44402	7.50701		7.2965		0.446353	0.000260146	0.0413688		0.333473	0.00217472	0.124499		0.044389	0.60165	0.951394		Kbtbd11	kelch repeat and BTB (POZ) domain containing 11
10500443	6.71963	6.89289	6.8939	7.27736	7.30649	7.4106	6.97136	6.85537	6.72651	6.99326	7.36326	7.5337		7.07869		0.445662	0.00656094	0.244114		0.496006	0.00342683	0.162438		-0.015605	0.907824	0.993811		Olfr1402	olfactory receptor 1402
10429460	5.1653	4.94792	4.53044	5.38292	4.78589	5.34151	4.87614	5.18214	4.59162	5.10601	5.47986	5.39731		5.06559		0.444428	0.067655	0.605853		0.288888	0.21331	0.756388		-0.00208	0.992564	0.999603		7120482A17Rik	RIKEN cDNA 7120482A17 gene
10508272	6.10591	6.40621	5.2378	6.10526	6.3932	6.33227	6.0287	6.41695	5.55891	6.27966	6.26722	6.78965		6.16015		0.443991	0.16658	0.764574		0.360268	0.254169	0.783981		-0.084882	0.781685	0.979325		Csmd2	CUB and Sushi multiple domains 2
10523231	5.44345	5.2667	5.39074	5.195	5.74768	5.53725	5.29091	5.43549	5.59762	6.12785	5.96635	5.55979		5.54657		0.443319	0.0250956	0.432537		0.126347	0.472596	0.893193		-0.0743813	0.669799	0.962454		Art3	ADP-ribosyltransferase 3
10367528	7.7173	7.63089	7.79142	7.63036	7.96563	7.853	7.49707	7.88035	7.42877	7.86807	8.04258	8.22475		7.79418		0.443073	0.010066	0.293672		0.103131	0.481025	0.896304		0.111141	0.44852	0.923854		Olfr821	olfactory receptor 821
10541071	5.64096	5.69555	6.31891	6.46016	6.74793	6.33413	6.51639	5.49011	6.15645	6.7047	6.49946	6.28735		6.23768		0.442851	0.119445	0.716104		0.628932	0.0358544	0.432882		-0.169176	0.530885	0.939755		8430408G22Rik	RIKEN cDNA 8430408G22 gene
10468879	5.87298	5.55354	5.57409	5.11927	4.7639	5.78596	4.86795	5.25074	5.15458	4.76372	5.77072	6.06267		5.37834		0.441279	0.206311	0.804588		-0.443826	0.203903	0.746228		0.575779	0.107979	0.818308		---	---
10558880	6.27651	6.42644	6.66914	6.32836	6.73007	6.66367	6.31784	6.61393	6.63474	7.1295	6.73171	7.02529		6.62893		0.439999	0.0172166	0.371677		0.116669	0.469474	0.892164		-0.064804	0.685161	0.965314		Eps8l2	EPS8-like 2
10517191	5.76878	5.56088	6.07992	6.57533	6.64159	6.59513	6.24015	6.41035	6.36543	6.82916	6.59922	6.90707		6.38108		0.439837	0.00655733	0.244114		0.800829	9.02e-05	0.0196791		-0.535453	0.00190606	0.616625		Gm7534	predicted gene 7534
10504668	7.06239	6.75823	7.39302	7.24479	6.93396	7.16108	6.93943	6.64553	6.8818	7.57995	7.1043	7.10131		7.06715		0.439598	0.034775	0.48846		0.0420617	0.820831	0.973883		0.248962	0.198124	0.865387		E230008N13Rik	RIKEN cDNA E230008N13 gene
10478926	5.48336	6.22486	5.69511	6.04114	6.09662	5.61897	5.91276	5.61788	5.34386	6.16327	5.9863	6.04361		5.85231		0.439563	0.0581073	0.576157		0.117794	0.580388	0.925872		0.176279	0.412403	0.917955		1700101G07Rik	RIKEN cDNA 1700101G07 gene
10482095	7.40046	7.53381	6.89975	7.12106	7.04354	7.35988	6.61092	6.96495	6.8596	7.11526	7.47189	7.16647		7.12897		0.439383	0.0298804	0.462738		-0.103179	0.567425	0.922377		0.466184	0.0228749	0.722435		Lhx6	LIM homeobox protein 6
10553450	6.05683	6.25856	5.81974	6.14244	6.04615	6.02797	5.41136	5.91875	5.6751	6.0898	6.22869	6.00342		5.97323		0.438901	0.0111022	0.309364		0.027145	0.852432	0.979572		0.37664	0.0237837	0.722435		Nell1	NEL-like 1 (chicken)
10427677	9.72714	9.83477	9.82052	10.0702	10.3874	10.3459	9.74597	9.9276	9.74111	10.1488	10.2315	10.3487		10.0275		0.438101	0.00156617	0.11234		0.473679	0.000903624	0.0739361		-0.0107513	0.918996	0.994069		Spef2	sperm flagellar 2
10484543	7.7699	7.96335	7.99235	8.40742	8.51114	8.32728	7.87995	7.89199	7.81236	8.36697	8.14095	8.3893		8.12108		0.437642	0.000970586	0.0871873		0.506746	0.000324453	0.0392389		0.0471027	0.634862	0.958553		Olfr1006	olfactory receptor 1006
10584426	6.3793	6.80822	6.67388	6.9375	7.18046	7.02329	6.39208	6.42309	6.61693	6.96627	6.86268	6.9156		6.76494		0.437485	0.00390131	0.181327		0.426617	0.00455593	0.182611		0.143102	0.253754	0.882908		Olfr910	olfactory receptor 910
10368836	6.84116	6.59466	7.08231	7.28814	6.81844	7.08404	7.01784	6.50181	6.4496	7.2911	7.07026	6.91947		6.91324		0.437191	0.0420552	0.522654		0.224164	0.26115	0.788506		0.182957	0.354124	0.906844		---	---
10434880	8.47066	8.51071	8.61322	8.87356	8.9063	9.01658	8.34827	8.55892	8.45904	8.84115	8.90061	8.93561		8.70288		0.437046	0.000302401	0.0444304		0.400616	0.000587534	0.0561569		0.0761197	0.375973	0.911007		Hrasls	HRAS-like suppressor
10427655	8.7868	8.97819	8.95379	9.2426	9.51993	9.39266	9.06205	8.98257	8.91789	9.48959	9.37083	9.41253		9.17579		0.436816	0.000763733	0.0760653		0.478803	0.000383746	0.0430425		-0.0812427	0.40197	0.915533		Spef2	sperm flagellar 2
10456812	5.659	5.46066	6.67462	5.79295	6.28892	6.32449	6.54395	6.2363	5.67422	6.71124	6.34261	6.70806		6.20142		0.435813	0.197697	0.795976		0.204022	0.533355	0.913885		-0.220062	0.502339	0.93416		Hdhd2	haloacid dehalogenase-like hydrolase domain containing 2
10566672	5.4506	5.15731	5.76774	5.593	5.24914	5.7148	5.02159	5.035	4.8902	5.74083	5.17234	5.33918		5.34431		0.435183	0.041241	0.518348		0.060431	0.752789	0.963198		0.476283	0.0281604	0.726066		Olfr480	olfactory receptor 480
10440617	4.95353	5.64373	5.64529	5.25	5.56553	5.37284	5.1163	5.28036	4.54791	5.28885	5.5558	5.40515		5.30211		0.43508	0.0757451	0.62894		-0.018061	0.936287	0.992943		0.432664	0.0771516	0.797879		---	---
10584941	9.57096	9.56346	9.63556	10.0701	9.98637	9.92193	9.57257	9.53626	9.44678	9.94044	9.95884	9.9612		9.76371		0.434958	0.000100597	0.0227822		0.402822	0.000188096	0.0303998		0.0714557	0.339886	0.902538		Bace1	beta-site APP cleaving enzyme 1
10456171	5.0899	5.57909	5.71837	6.10111	5.81169	5.61567	5.29312	5.52514	5.51166	5.90752	5.82617	5.9009		5.6567		0.434887	0.0252941	0.434472		0.380369	0.0446214	0.468934		0.019147	0.910681	0.993846		Spink10	serine peptidase inhibitor, Kazal type 10
10444587	6.17333	6.21187	6.04957	6.44293	6.87901	6.3184	6.30073	6.48351	5.63682	6.46696	6.72725	6.53026		6.35172		0.434467	0.0630807	0.591013		0.401854	0.0820747	0.580399		0.00456967	0.982951	0.998666		7330403C04Rik	RIKEN cDNA 7330403C04 gene
10429584	5.81083	5.60476	5.86341	5.89523	5.9862	5.67532	5.71668	5.6197	5.42899	6.25964	6.17208	5.63628		5.80576		0.434203	0.0233518	0.420429		0.092587	0.583108	0.926529		0.171205	0.318657	0.896565		---	---
10504278	6.96427	7.18567	7.20534	7.30524	7.35256	7.54644	7.18314	7.05053	6.98353	7.62131	7.50023	7.39783		7.27467		0.434055	0.00184962	0.121562		0.282989	0.0215932	0.36075		0.0460283	0.669376	0.962252		Atp8b5	ATPase, class I, type 8B, member 5
10496888	4.87121	4.88673	5.21494	4.91216	5.16378	4.38906	5.28463	5.22627	5.0968	5.80893	5.69033	5.40974		5.16288		0.433767	0.0423486	0.524102		-0.169292	0.386988	0.86098		-0.211607	0.284423	0.8904		---	---
10566159	7.43526	7.58524	7.4649	7.78671	7.76971	7.71111	7.17148	7.21534	7.37087	7.30004	7.70559	8.05303		7.54744		0.433654	0.0187983	0.384598		0.260709	0.124387	0.655093		0.242569	0.14976	0.846697		Olfr553	olfactory receptor 553
10432139	6.60348	7.16118	6.89988	6.96948	7.2543	7.04495	6.56265	6.77034	6.94766	7.36815	7.24508	6.96729		6.98287		0.433293	0.0234194	0.420965		0.201395	0.244412	0.778412		0.127965	0.450511	0.924389		Zfp641	zinc finger protein 641
10373612	6.01242	6.10473	6.20624	6.6933	6.53353	6.84362	6.13079	6.28137	6.15778	6.49564	6.78547	6.58827		6.40276		0.433146	0.0022456	0.131931		0.582355	0.000260907	0.0354077		-0.0821857	0.462016	0.925582		Olfr768	olfactory receptor 768
10498343	5.87375	5.86637	5.90795	5.25639	5.63911	5.46854	5.18935	5.42852	5.59626	5.89075	5.97121	5.65147		5.64497		0.433102	0.0077997	0.265384		-0.42801	0.00833718	0.240224		0.477982	0.00435815	0.663589		---	---
10402598	6.05551	6.0146	6.45757	6.22604	6.52428	5.89248	6.03559	5.8626	5.96538	6.19902	6.55196	6.41106		6.18301		0.432821	0.0289836	0.455588		0.0383727	0.826703	0.975324		0.221372	0.22329	0.869054		Begain	brain-enriched guanylate kinase-associated
10419450	8.76218	8.87941	8.83291	9.05112	9.11942	8.94992	8.83242	8.72571	8.78783	9.23934	9.17036	9.23415		8.9654		0.43263	0.000151361	0.0298697		0.215318	0.0157262	0.322098		0.0428473	0.578342	0.945968		Olfr733	olfactory receptor 733
10451675	6.17964	6.19416	6.00241	6.07735	5.66512	6.45426	6.0709	5.95494	5.31176	6.36578	6.29463	5.97356		6.04538		0.432122	0.0868874	0.654528		-0.0598253	0.798623	0.971462		0.3462	0.159677	0.852336		---	---
10351293	5.11839	4.79583	5.27023	5.49363	4.95903	5.50891	5.37852	4.59418	5.56266	6.44891	5.13119	5.25045		5.29266		0.431728	0.250929	0.83373		0.259038	0.48178	0.89646		-0.116968	0.748369	0.973547		Dpt	dermatopontin
10575926	8.28706	8.35182	8.36799	8.83598	8.70438	8.77403	8.34615	8.24615	8.38415	8.83272	8.64041	8.79819		8.54742		0.431624	0.000272622	0.0417817		0.435839	0.000252556	0.0351164		0.0101417	0.901789	0.992387		Atp2c2	ATPase, Ca++ transporting, type 2C, member 2
10383564	8.2626	8.17392	8.2274	8.85265	8.66607	8.68395	8.27713	8.20478	8.19171	8.66976	8.64857	8.65		8.45905		0.431569	0.000150746	0.0298697		0.512916	3.54e-05	0.0109319		-0.003231	0.96621	0.998244		Fn3k	fructosamine 3 kinase
10550986	5.75129	6.35378	5.66018	5.55128	6.00146	6.02304	5.55352	5.45228	5.53895	5.92777	5.79902	6.11162		5.81035		0.43122	0.0419567	0.52216		-0.0631557	0.740883	0.96177		0.406833	0.0525702	0.763717		BC049730	cDNA sequence BC049730
10594973	9.15003	9.14199	9.31157	9.61409	9.65295	9.67589	9.25882	9.28849	9.17029	9.566	9.77145	9.67363		9.4396		0.431156	0.000337694	0.0472709		0.446447	0.00025721	0.0354067		-0.0380043	0.653936	0.959933		Unc13c	unc-13 homolog C (C. elegans)
10554963	5.42107	5.72848	5.22208	5.51054	5.71335	5.51137	4.92715	5.63146	5.03915	5.7749	5.66421	5.45204		5.46632		0.43113	0.0445744	0.533499		0.121214	0.534685	0.914155		0.257958	0.200621	0.865387		---	---
10531073	6.62638	6.86308	6.53004	6.70482	6.7402	6.90852	6.16654	6.76771	6.87391	6.92227	7.10729	7.07171		6.77354		0.431038	0.0287797	0.454594		0.111347	0.526553	0.912179		0.0704527	0.686868	0.965501		Ugt2b38	UDP glucuronosyltransferase 2 family, polypeptide B38
10346321	5.91235	5.93608	5.94692	5.63711	6.21883	5.80062	5.65073	5.79014	5.58127	6.14692	5.83307	6.33377		5.89898		0.430536	0.0206583	0.402123		-0.0462667	0.775266	0.966866		0.257734	0.132536	0.840006		Gm10561	predicted gene 10561
10444284	6.75014	6.66164	6.54156	6.7417	6.52705	6.98664	6.28728	6.5352	6.46419	7.05317	6.72444	6.79926		6.67269		0.430067	0.00864768	0.274655		0.100688	0.466633	0.892164		0.222223	0.125199	0.838825		H2-Ob	histocompatibility 2, O region beta locus
10499552	6.97848	7.1249	7.22929	7.4606	7.48826	7.65806	7.07489	7.0655	7.41556	7.66063	7.61268	7.5712		7.36167		0.429521	0.00305648	0.156071		0.424749	0.00328242	0.157929		-0.0744233	0.520398	0.937273		Efna4	ephrin A4
10404132	6.05205	5.67606	6.14962	6.09706	5.65759	6.42651	5.98789	5.87985	6.0791	6.58555	6.2458	6.40387		6.10341		0.429463	0.0456725	0.539677		0.101141	0.604197	0.933062		-0.023034	0.905424	0.993075		Cmah	cytidine monophospho-N-acetylneuraminic acid hydroxylase
10474490	8.33824	8.25513	8.24434	8.71361	8.73072	8.68099	8.11559	8.24739	8.30446	8.60285	8.60847	8.73893		8.46506		0.427604	0.00022669	0.0382622		0.4292	0.000220082	0.0334884		0.0567603	0.480796	0.930221		Olfr1283	olfactory receptor 1283
10384930	8.16025	8.12136	8.29327	8.51728	8.59328	8.57182	8.20018	8.17216	8.05861	8.62174	8.58144	8.50898		8.3667		0.427069	0.000228123	0.0382622		0.369164	0.000695899	0.0632823		0.047978	0.549634	0.943296		4930505A04Rik	RIKEN cDNA 4930505A04 gene
10536667	7.97721	7.59383	8.19976	8.43838	8.07925	8.4739	7.85516	7.9034	7.90679	8.30177	8.29256	8.3522		8.11452		0.427057	0.0159787	0.360666		0.406909	0.0202408	0.354714		0.0351523	0.817582	0.983671		Ptprz1	protein tyrosine phosphatase, receptor type Z, polypeptide 1
10376425	7.34055	7.43574	7.73374	7.3624	7.58692	7.41185	7.30635	7.24532	7.24712	7.66738	7.66571	7.74583		7.47908		0.426709	0.00225852	0.132013		-0.0496147	0.649713	0.945388		0.237078	0.0485415	0.754138		Gm12258	predicted gene 12258
10414481	9.08003	9.16444	9.16308	9.41945	9.43629	9.68114	9.06847	8.99735	9.07399	9.36988	9.59703	9.45278		9.29199		0.426624	0.000899899	0.0836718		0.376441	0.00214514	0.124223		0.0892493	0.358434	0.907479		Olfr741	olfactory receptor 741
10565241	7.61916	7.28944	7.93345	7.80929	7.31501	8.01911	7.60159	7.26021	7.58173	8.20093	7.80507	7.71487		7.67916		0.425779	0.0770819	0.633557		0.10045	0.652939	0.946489		0.132842	0.55354	0.943296		1700026D08Rik	RIKEN cDNA 1700026D08 gene
10525165	5.34854	5.79851	5.08638	5.64119	5.78717	5.78469	5.74204	5.68233	5.21267	6.07738	6.04547	5.79081		5.66643		0.425541	0.0457706	0.539677		0.326545	0.111219	0.634299		-0.13454	0.489031	0.931745		Oas1f	2'-5' oligoadenylate synthetase 1F
10542880	8.2745	8.18271	8.31944	8.57981	8.62086	8.69529	7.96869	8.25875	8.23872	8.5266	8.57166	8.64373		8.40673		0.425276	0.000881001	0.0830489		0.373107	0.00218534	0.124722		0.103494	0.2875	0.890764		4833442J19Rik	RIKEN cDNA 4833442J19 gene
10511803	6.23025	6.39003	6.00328	6.13737	5.73452	6.4019	5.66327	6.25321	5.93726	6.34682	6.15359	6.62886		6.1567		0.425176	0.0625848	0.58963		-0.11659	0.579529	0.925485		0.256605	0.235676	0.873403		2610029I01Rik	RIKEN cDNA 2610029I01 gene
10601861	6.40174	5.762	5.99925	5.60995	6.04765	6.14297	5.91049	5.82678	5.85884	6.42772	6.30096	6.14244		6.0359		0.425004	0.0339931	0.483742		-0.120808	0.50304	0.90496		0.18896	0.302401	0.893749		---	---
10583519	6.46441	6.77043	6.74352	6.54944	6.83889	6.73317	6.23435	6.66294	6.09526	6.73268	6.85282	6.68133		6.61327		0.42476	0.0168915	0.367437		0.047717	0.755829	0.963843		0.328602	0.0516013	0.761576		Icam1	intercellular adhesion molecule 1
10518187	5.31886	4.99448	5.13857	5.11295	5.05438	5.56522	4.70167	4.39066	5.04082	5.65756	4.42437	5.32443		5.06033		0.424405	0.170344	0.768046		0.093549	0.751818	0.962998		0.439589	0.156891	0.852336		C87977	expressed sequence C87977
10351966	7.25995	7.4465	7.19969	7.44036	7.52428	7.665	7.0869	7.06771	7.09797	7.67295	7.3233	7.52858		7.35943		0.42408	0.00246523	0.138474		0.241171	0.046701	0.477338		0.217851	0.0677761	0.788357		Olfr414	olfactory receptor 414
10605929	5.8432	5.7551	5.77609	6.22592	6.00032	6.08126	5.4519	6.09631	5.6851	6.13821	5.97171	6.39541		5.95171		0.424011	0.0226184	0.418737		0.311038	0.0771061	0.567241		0.047027	0.772566	0.978084		Awat2	acyl-CoA wax alcohol acyltransferase 2
10420798	5.38884	5.38128	5.55897	5.50741	5.67033	5.0293	5.13781	5.71354	5.53955	5.95907	6.02423	5.67873		5.54909		0.423708	0.045412	0.537686		-0.040687	0.831432	0.976669		-0.0206067	0.914075	0.993984		4930578I06Rik	RIKEN cDNA 4930578I06 gene
10399383	8.98372	8.99834	8.97666	9.38883	9.34019	9.29209	8.97451	8.83224	8.9422	9.26374	9.29959	9.45463		9.14556		0.422998	0.000241343	0.0393632		0.354133	0.00092515	0.0749308		0.069922	0.386761	0.913206		Kcns3	potassium voltage-gated channel, delayed-rectifier, subfamily S, member 3
10380474	6.81469	7.00217	6.86215	6.87495	6.78899	6.68086	6.51072	6.63732	6.74387	7.16796	7.02664	6.9658		6.83968		0.422829	0.00120918	0.0976023		-0.111405	0.271607	0.798169		0.262366	0.0203857	0.722435		Hils1	histone H1-like protein in spermatids 1
10366303	5.59138	5.63125	6.06218	5.09734	5.78771	5.52981	5.22922	5.48534	5.51805	5.89696	5.5644	6.03959		5.61944		0.42278	0.0567088	0.571848		-0.289987	0.171123	0.71545		0.350736	0.104609	0.818248		---	---
10508719	6.86074	6.88413	6.91123	6.74821	6.79639	7.00011	6.65455	6.51952	6.81057	7.10271	6.75842	7.39085		6.86978		0.422446	0.0160269	0.360666		-0.037127	0.805622	0.97184		0.223818	0.157914	0.852336		Snora16a	small nucleolar RNA, H/ACA box 16A
10401950	6.02656	6.12339	5.73274	6.15353	5.8204	5.8318	5.36048	5.9558	5.0793	6.25842	5.92836	5.47571		5.81221		0.422304	0.112028	0.704097		-0.0256523	0.918005	0.990821		0.495707	0.0678293	0.788357		1700019M22Rik	RIKEN cDNA 1700019M22 gene
10409424	6.56115	6.48842	6.94981	6.6567	6.66666	6.65142	6.53202	6.92681	6.81384	7.27658	7.13817	7.12389		6.81546		0.421989	0.00964525	0.28712		-0.008197	0.95215	0.995179		-0.0910967	0.50946	0.936109		Mxd3	Max dimerization protein 3
10397148	6.52226	6.44669	6.68716	6.14957	6.26966	6.25934	6.08452	6.1272	6.21792	6.90086	6.28149	6.51317		6.37165		0.421961	0.0120821	0.321173		-0.325843	0.0402306	0.453883		0.408824	0.0142404	0.714234		Acot1	acyl-CoA thioesterase 1
10449920	6.37085	6.37503	6.44498	6.03019	5.26257	6.41228	6.31433	6.48004	5.56978	6.53336	6.51999	6.57636		6.24081		0.421851	0.161376	0.759731		-0.495273	0.105971	0.625901		0.27557	0.346982	0.902937		Zfp811	zinc finger protein 811
10405033	6.15749	6.30144	6.73859	6.65323	6.5684	6.79399	6.40017	6.22383	6.22223	6.71042	6.63229	6.76897		6.51425		0.421816	0.0116008	0.31497		0.272698	0.075204	0.562308		0.117097	0.415056	0.91853		Ecm2	extracellular matrix protein 2, female organ and adipocyte specific
10368092	6.04997	6.28264	6.31642	6.27523	6.16318	6.56546	6.40038	5.83743	5.91542	6.31612	6.65484	6.4476		6.26873		0.421772	0.0286417	0.454028		0.118279	0.492083	0.902264		0.165267	0.342358	0.902538		Hebp2	heme binding protein 2
10512480	6.47035	6.78025	6.48025	6.24577	6.41285	6.19505	6.11342	6.17339	6.3112	6.56734	6.90881	6.38711		6.42048		0.421753	0.0126239	0.327632		-0.292393	0.0625112	0.526911		0.377614	0.0218552	0.722435		Sit1	suppression inducing transmembrane adaptor 1
10496462	5.70673	5.2675	5.87474	5.96059	5.62983	5.72753	5.54673	5.13374	5.23783	5.91693	5.40166	5.86477		5.60572		0.421682	0.050226	0.557079		0.156326	0.430096	0.87958		0.31022	0.133209	0.840006		Adh6-ps1	alcohol dehydrogenase 6 (class V), pseudogene 1
10369116	8.31611	8.37632	8.46011	8.78342	8.71405	8.80209	8.38238	8.34689	8.35975	8.83907	8.80486	8.70857		8.57447		0.421159	0.000143287	0.0291127		0.382338	0.000309589	0.0380891		0.021171	0.77515	0.978229		Mcm9	minichromosome maintenance complex component 9
10507692	6.88205	6.50489	6.68642	7.55399	7.29463	7.31249	6.82175	6.71258	6.7716	7.33195	6.9665	7.27067		7.00913		0.421067	0.00754615	0.261914		0.695918	0.000241445	0.0346604		-0.0775213	0.555738	0.943296		Edn2	endothelin 2
10504630	6.55678	5.8953	6.60053	5.98047	5.9915	6.35605	5.79161	5.93653	6.49388	6.6705	6.63274	6.18039		6.25719		0.420534	0.10703	0.693575		-0.241527	0.333928	0.832838		0.27686	0.271414	0.886912		E230008N13Rik	RIKEN cDNA E230008N13 gene
10348234	9.55365	9.35837	9.30992	9.88369	9.74726	9.76029	9.28916	9.27565	9.33786	9.74398	9.62735	9.79174		9.55658		0.420132	0.000621231	0.0669249		0.389764	0.00107189	0.0822669		0.106424	0.248023	0.880562		Neu2	neuraminidase 2
10589535	7.81395	7.32028	8.23473	8.09143	7.91565	7.94147	6.99794	8.77913	7.76626	8.15123	8.5074	8.14417		7.97197		0.419823	0.286909	0.854964		0.193197	0.616258	0.936308		-0.0581223	0.879472	0.989433		Ngp	neutrophilic granule protein
10369655	8.51366	8.64349	8.52844	9.10914	9.20765	9.10515	8.63076	8.5739	8.40607	9.00769	8.93221	8.92935		8.79896		0.419504	0.000404205	0.0526444		0.578785	2.87e-05	0.00989184		0.0249483	0.76698	0.977809		Stox1	storkhead box 1
10404975	10.958	10.8542	10.9555	11.3307	11.1937	11.328	10.4957	10.7707	10.6915	10.9205	11.1235	11.1723		10.9829		0.419457	0.00155734	0.11234		0.361547	0.00411139	0.173822		0.269917	0.0203854	0.722435		Id4	inhibitor of DNA binding 4
10366376	5.85276	5.96879	6.11962	5.96129	6.22532	6.32959	6.01843	5.92287	6.261	6.67697	6.21412	6.56826		6.17658		0.419016	0.0174163	0.372639		0.191674	0.224335	0.763914		-0.087043	0.569882	0.944479		Caps2	calcyphosphine 2
10538575	5.41626	5.33798	4.33305	5.60641	5.40822	5.31112	5.40607	5.30812	4.57128	5.24793	5.45497	5.83477		5.26968		0.417403	0.196854	0.794566		0.412818	0.201428	0.74248		-0.066058	0.831457	0.985387		---	---
10427661	8.39081	8.40112	8.55666	8.94508	8.93952	8.98618	8.61473	8.66363	8.43575	8.99605	8.9252	9.04493		8.74164		0.417358	0.000528333	0.0600172		0.507395	0.000113184	0.0223576		-0.121839	0.178936	0.85856		Spef2	sperm flagellar 2
10431564	6.26234	6.09585	5.43794	5.51368	5.83752	6.25341	6.44642	5.69056	4.77312	5.91101	6.04131	6.20978		5.87275		0.417334	0.288013	0.855472		-0.063841	0.867271	0.983189		0.295344	0.445787	0.922954		Cpt1b	carnitine palmitoyltransferase 1b, muscle
10511429	6.74507	6.06109	6.82836	7.37998	7.05205	7.26767	7.00662	6.45589	6.84097	7.55237	7.03734	6.96552		6.93274		0.417249	0.100093	0.683623		0.688391	0.0133277	0.297241		-0.222987	0.356604	0.90735		Car8	carbonic anhydrase 8
10471743	5.75548	6.16151	5.98435	5.97392	6.17215	6.39921	5.20475	6.35388	5.9479	6.18799	6.17281	6.39713		6.05926		0.417132	0.119535	0.716104		0.214645	0.402415	0.868332		0.131601	0.603761	0.952366		Olfr340	olfactory receptor 340
10566170	6.71081	6.46109	6.362	6.70484	6.75456	6.49788	6.3062	6.1218	6.15981	6.47925	6.41864	6.93878		6.49297		0.416291	0.0175516	0.374589		0.141127	0.360753	0.848392		0.315365	0.0574017	0.767527		Olfr559	olfactory receptor 559
10552262	5.68871	5.17071	5.09358	5.76895	5.7966	5.83662	5.47253	5.78204	5.42839	6.04265	6.00551	5.88264		5.66408		0.415945	0.0199353	0.394667		0.483056	0.00922241	0.253018		-0.243321	0.137999	0.840006		---	---
10493925	6.15252	5.73579	5.99856	5.99849	6.05464	5.47308	5.9109	6.23495	5.8041	7.24266	6.09726	5.85667		6.04664		0.415548	0.21614	0.812156		-0.120222	0.710845	0.956261		-0.0210233	0.948138	0.996558		Hrnr	hornerin
10603182	6.09089	5.2473	6.05739	5.75497	5.95704	6.00431	5.75727	5.92272	5.61394	6.39269	6.00317	6.14459		5.91219		0.415504	0.0727077	0.620397		0.10691	0.618104	0.936675		0.0338823	0.873757	0.988367		Arhgap6	Rho GTPase activating protein 6
10565501	7.2504	7.99864	7.44629	7.27962	7.9917	7.6449	6.82683	7.66813	7.12572	7.39719	7.73579	7.73407		7.50827		0.415458	0.139912	0.741054		0.0736267	0.78253	0.968733		0.35822	0.197113	0.865387		Ccdc83	coiled-coil domain containing 83
10368343	7.04348	7.18124	6.97647	6.86425	6.94473	7.24824	6.75367	7.10794	6.80674	7.37951	7.4009	7.13379		7.07008		0.415284	0.0106049	0.301654		-0.04799	0.726512	0.959607		0.177612	0.211986	0.866091		Arg1	arginase, liver
10594524	6.75889	6.6994	6.90843	7.20441	7.10673	7.2222	6.90524	6.77537	6.92766	7.4417	7.26169	7.14992		7.03014		0.415012	0.00141544	0.107537		0.388874	0.0022016	0.125248		-0.0805197	0.422005	0.91853		Ankdd1a	ankyrin repeat and death domain containing 1A
10598646	6.76912	6.4683	6.96753	6.99094	6.84955	6.85592	6.53476	6.73746	6.50333	7.3245	6.97905	6.717		6.80812		0.414999	0.0283517	0.452863		0.163823	0.337874	0.835382		0.143131	0.399899	0.915533		Gm14484	predicted gene 14484
10598652	6.76912	6.4683	6.96753	6.99094	6.84955	6.85592	6.53476	6.73746	6.50333	7.3245	6.97905	6.717		6.80812		0.414999	0.0283517	0.452863		0.163823	0.337874	0.835382		0.143131	0.399899	0.915533		Gm14484	predicted gene 14484
10555510	6.93209	6.77531	7.03349	7.12716	6.96575	6.92265	6.84659	6.34885	6.81071	7.35263	6.9552	6.94328		6.91781		0.414989	0.0228735	0.419222		0.0915583	0.568625	0.922882		0.244915	0.145262	0.84124		Pde2a	phosphodiesterase 2A, cGMP-stimulated
10513112	8.83873	8.9098	8.8664	9.36245	9.33763	9.34716	9.00011	8.85061	8.94122	9.37787	9.22344	9.43498		9.1242		0.414783	0.000300278	0.0443016		0.477432	9.67e-05	0.0209266		-0.0590013	0.466378	0.926129		Epb4.1l4b	erythrocyte protein band 4.1-like 4b
10601385	5.74377	5.54632	5.77647	4.98188	6.48288	6.36503	5.7986	6.25713	5.91566	6.39401	6.39073	6.43056		6.00692		0.414636	0.223427	0.816373		0.25441	0.444685	0.884917		-0.30161	0.367645	0.909569		Tlr13	toll-like receptor 13
10378787	10.4615	10.4554	10.43	11.0484	10.947	11.0029	10.4237	10.5566	10.4162	10.9123	10.8505	10.8766		10.6984		0.41426	0.000130244	0.0271809		0.550493	1.13e-05	0.00540939		-0.01656	0.818098	0.983671		Tusc5	tumor suppressor candidate 5
10525158	5.99883	5.6966	6.21123	6.58593	6.30448	6.55738	5.97307	5.64392	6.33537	6.39008	6.28485	6.51897		6.20839		0.413847	0.0435898	0.529197		0.513711	0.0166285	0.329381		-0.015229	0.934245	0.995624		Oas1b	2'-5' oligoadenylate synthetase 1B
10592084	9.57448	9.56566	9.67278	9.96356	9.95823	10.0647	9.46816	9.62995	9.57966	9.93532	9.9629	10.021		9.78303		0.413828	0.000232564	0.0388219		0.391177	0.000361159	0.0412906		0.04505	0.562792	0.944374		St3gal4	ST3 beta-galactoside alpha-2,3-sialyltransferase 4
10395974	5.74751	5.85632	5.77499	5.30515	5.2861	6.14067	5.07313	5.68776	5.0219	5.77703	5.41611	5.83056		5.57644		0.413637	0.117846	0.713907		-0.215634	0.394141	0.864587		0.532011	0.0520931	0.76206		---	---
10427689	10.6526	10.7816	10.6888	10.9503	11.136	11.0331	10.6868	10.7297	10.6198	11.0265	11.1026	11.1464		10.8795		0.413087	0.000329434	0.0468535		0.332133	0.00162455	0.10677		0.0288833	0.720787	0.968153		Spef2	sperm flagellar 2
10549871	7.98871	8.09314	8.33939	8.33999	8.30941	8.64617	7.90904	8.08963	7.88347	8.55385	8.30747	8.25926		8.22663		0.412811	0.00976562	0.289355		0.291441	0.0489888	0.485809		0.1797	0.198245	0.865387		Olfr1346	olfactory receptor 1346
10503448	9.48456	9.53429	9.48494	9.97433	10.0006	9.96394	9.4621	9.58898	9.52648	9.92256	9.94003	9.95266		9.73629		0.412561	7.91e-05	0.0195327		0.478362	2.22e-05	0.00841185		-0.0245927	0.716212	0.968054		Mmp16	matrix metallopeptidase 16
10555844	7.60966	7.85728	7.52877	7.47777	8.01651	7.7467	7.38646	7.58319	7.35282	7.58418	7.95426	8.02155		7.6766		0.412509	0.0273521	0.445706		0.0817527	0.621729	0.937713		0.224419	0.191891	0.86281		Olfr646	olfactory receptor 646
10565609	6.52407	6.76504	6.94308	6.93471	6.54227	6.96188	6.62587	6.61848	6.5675	6.89836	7.12453	7.02605		6.79432		0.41236	0.0116144	0.314998		0.0688933	0.620162	0.937405		0.140109	0.322466	0.897571		Thrsp	thyroid hormone responsive SPOT14 homolog (Rattus)
10530960	6.21607	6.33428	6.52301	6.57376	6.58227	5.72357	6.34202	6.70381	6.20201	7.3531	6.47729	6.6545		6.47381		0.41235	0.159869	0.757633		-0.0645893	0.817153	0.973883		-0.0581563	0.835047	0.985708		Tmprss11d	transmembrane protease, serine 11d
10540248	7.33178	7.13946	7.46516	8.02958	7.63568	7.75267	7.04386	7.37856	7.03471	7.56478	7.59167	7.53551		7.45862		0.411613	0.0103761	0.29873		0.493843	0.00357197	0.164089		0.159757	0.252415	0.881753		Mitf	microphthalmia-associated transcription factor
10602586	4.7062	4.77259	5.04585	5.49916	4.98018	5.17406	5.28912	5.27195	4.52746	5.8717	5.17737	5.273		5.13239		0.411182	0.120679	0.716934		0.376251	0.151795	0.692542		-0.18796	0.456862	0.925148		Mirlet7f-2	microRNA let7f-2
10522875	6.0682	5.70905	5.48329	5.51893	6.38944	8.04132	6.13518	6.22121	5.79298	7.6006	5.79021	5.99203		6.22854		0.411163	0.507568	0.936417		0.896384	0.164383	0.707002		-0.296273	0.631233	0.957889		Odam	odontogenic, ameloblast asssociated
10427671	8.86985	8.86312	9.03774	9.42559	9.43003	9.45189	9.17854	8.92041	8.86125	9.44071	9.40376	9.3474		9.18586		0.410556	0.00130073	0.101646		0.512262	0.000249864	0.0351164		-0.0631633	0.516887	0.936738		Spef2	sperm flagellar 2
10601298	5.71966	5.32913	6.24296	5.7448	5.76472	5.42481	5.72927	4.81532	5.46958	5.9333	5.67844	5.63409		5.62384		0.410549	0.143224	0.741693		-0.119139	0.655278	0.947009		0.425858	0.130343	0.838825		Cdx4	caudal type homeobox 4
10422219	4.77697	4.79332	4.11722	5.45259	5.49369	5.37768	4.98998	5.37749	4.89671	5.71554	5.68317	5.09706		5.14762		0.41053	0.0868607	0.654528		0.878822	0.0021636	0.12446		-0.525558	0.0351952	0.732356		---	---
10385096	5.95118	5.70529	5.56583	5.13308	6.00269	5.68911	5.29418	5.10883	4.8907	5.37133	5.33901	5.81395		5.48877		0.410194	0.088882	0.659768		-0.132476	0.557389	0.920455		0.642866	0.0142028	0.714234		Kcnip1	Kv channel-interacting protein 1
10594965	7.89497	7.94387	7.76023	8.15294	8.20613	8.12377	7.97885	7.86775	7.74827	8.26397	8.27631	8.28452		8.0418		0.40998	0.000486584	0.0581817		0.294586	0.00467468	0.184681		0.00140733	0.986653	0.998801		Unc13c	unc-13 homolog C (C. elegans)
10432154	6.43153	6.8114	6.65485	7.09126	7.34689	7.03536	6.42717	6.57116	6.59314	7.0985	6.91921	6.80283		6.81528		0.40969	0.00813494	0.267291		0.525236	0.00173312	0.110435		0.102105	0.434319	0.922723		Olfr283	olfactory receptor 283
10512024	9.03178	9.1793	9.1872	9.54486	9.64947	9.67744	9.09656	9.13875	9.09381	9.50968	9.53405	9.5142		9.34643		0.409606	0.000199096	0.0355048		0.491159	4.41e-05	0.0122649		0.0230563	0.758859	0.976559		Mobkl2b	MOB1, Mps One Binder kinase activator-like 2B (yeast)
10373638	5.04377	5.13162	5.11799	5.66831	5.80618	5.80284	5.42818	5.51839	5.38629	5.85346	5.68605	6.02205		5.53876		0.409565	0.00135945	0.10395		0.661323	3.09e-05	0.010449		-0.346497	0.00408633	0.663589		Olfr806	olfactory receptor 806
10593245	6.67541	6.7813	6.67188	7.25395	6.87477	6.76043	6.41296	6.61768	6.43725	6.96681	6.98445	6.74507		6.76516		0.409478	0.00943131	0.284242		0.253519	0.076442	0.565655		0.220234	0.117131	0.82943		Htr3b	5-hydroxytryptamine (serotonin) receptor 3B
10358389	7.83696	7.7997	8.1041	7.95861	8.20612	8.21067	7.70722	7.72509	7.85295	8.25876	7.9552	8.29909		7.99287		0.409263	0.00739252	0.260026		0.211546	0.11592	0.642403		0.151831	0.245412	0.879749		Rgs2	regulator of G-protein signaling 2
10484768	7.63635	7.93408	7.86152	7.90806	8.34893	8.09047	7.82783	7.76358	7.80307	8.29216	8.15581	8.17158		7.98279		0.408354	0.00575595	0.229695		0.305167	0.0262604	0.390188		0.012489	0.91763	0.994034		Olfr1211	olfactory receptor 1211
10554863	9.1703	9.19944	9.13623	9.54389	9.5619	9.45599	9.1738	9.21924	9.10941	9.65621	9.527	9.54349		9.35808		0.408084	0.000183408	0.0339169		0.351936	0.000578093	0.0556891		0.00117267	0.987338	0.998935		Sytl2	synaptotagmin-like 2
10384770	5.3866	5.32601	5.1223	5.64104	5.85019	5.77658	5.49586	5.37868	5.40196	5.6997	5.81965	5.98088		5.57329		0.40791	0.00249274	0.139359		0.477635	0.000837489	0.0718599		-0.147197	0.182204	0.859847		5730522E02Rik	RIKEN cDNA 5730522E02 gene
10541862	6.6552	6.98361	6.98818	7.04788	6.96173	7.06836	6.40226	6.76217	7.13059	7.31815	7.1366	7.06387		6.95988		0.407865	0.0341505	0.484622		0.150328	0.389224	0.862016		0.110658	0.522712	0.937494		Iffo1	intermediate filament family orphan 1
10363054	4.83638	5.222	4.89704	5.39274	5.66302	5.36938	5.17378	4.71453	4.90512	5.03529	5.2574	5.72301		5.18248		0.407423	0.0542472	0.563624		0.489904	0.025376	0.38542		0.0539993	0.779339	0.978551		---	---
10518833	6.74466	6.48655	6.39369	6.60475	6.59919	6.9379	6.24793	6.69872	6.5619	6.72652	6.95839	7.04583		6.66717		0.407398	0.0223727	0.416777		0.172313	0.282301	0.804579		0.0387833	0.803522	0.982475		Camta1	calmodulin binding transcription activator 1
10402986	6.99425	7.08305	4.90651	6.41499	5.9355	6.90163	7.38555	6.14553	5.76774	6.69711	6.84906	6.97419		6.50459		0.407184	0.489652	0.930952		0.0894413	0.878006	0.986182		-0.105002	0.857025	0.987923		---	---
10413993	6.56167	6.24784	6.68881	6.61029	6.67416	6.95755	6.49222	6.26674	6.56281	6.92196	6.70078	6.92002		6.63374		0.407003	0.015478	0.357143		0.247895	0.107503	0.627381		0.0588517	0.684289	0.965314		Gm626	predicted gene 626
10469255	6.1354	6.60213	6.53235	6.44671	6.58402	6.8475	6.61613	6.47672	6.4392	7.16864	6.81177	6.77226		6.6194		0.406873	0.0254637	0.435847		0.202785	0.22197	0.762577		-0.0873927	0.587397	0.94856		Prkcq	protein kinase C, theta
10594963	8.43475	8.51809	8.34053	8.98575	8.7375	8.79845	8.3811	8.54232	8.40198	8.78228	8.87546	8.88816		8.64053		0.40683	0.00106352	0.0906149		0.409441	0.00101611	0.0796632		-0.010676	0.908503	0.993811		Unc13c	unc-13 homolog C (C. elegans)
10444932	6.23408	6.13887	6.56421	6.4248	6.19178	6.40311	5.39947	6.41488	6.3099	6.4451	6.42004	6.47848		6.28539		0.406459	0.104974	0.690768		0.0275113	0.906598	0.989065		0.270966	0.262768	0.884295		2310014H01Rik	RIKEN cDNA 2310014H01 gene
10522800	5.28025	5.36256	5.50489	5.09176	5.44001	5.59481	4.9672	5.1649	5.10707	5.64891	5.82563	4.98286		5.3309		0.406074	0.0703499	0.613735		-0.00704267	0.972762	0.997392		0.302845	0.162387	0.852336		---	---
10460097	6.73537	6.67287	6.18184	5.11242	6.36387	6.34484	6.61149	6.50466	5.20252	6.35914	6.60615	6.56978		6.27208		0.405463	0.33798	0.881915		-0.589651	0.173673	0.71787		0.423806	0.317577	0.896329		Fam69c	family with sequence similarity 69, member C
10427679	10.3474	10.4797	10.4398	10.7273	10.8307	10.8364	10.4611	10.4191	10.3815	10.8114	10.8037	10.8626		10.6167		0.405377	0.00017126	0.0323901		0.375813	0.000312093	0.0381332		0.00180333	0.980232	0.998666		Spef2	sperm flagellar 2
10467744	6.76513	6.71862	6.50454	7.03945	6.69028	6.88613	6.78762	6.58227	6.03855	7.03897	6.81149	6.77386		6.71974		0.405293	0.0458903	0.539918		0.209189	0.268097	0.795471		0.193285	0.304083	0.894033		Sfrp5	secreted frizzled-related sequence protein 5
10421932	9.78483	9.67914	9.77863	10.431	10.0954	10.2098	9.84336	9.89126	9.90773	10.2485	10.31	10.2995		10.0399		0.405237	0.00104301	0.0906149		0.497881	0.000220393	0.0334884		-0.133247	0.168683	0.854021		Pcdh9	protocadherin 9
10560356	6.29298	6.45202	6.50248	6.37621	6.46272	6.5896	6.18459	6.39558	6.34423	6.49855	6.63544	7.00534		6.47831		0.404979	0.0107496	0.303827		0.060348	0.653431	0.946653		0.107693	0.427971	0.920979		---	---
10475532	8.60353	8.52435	8.75349	9.00146	9.15617	9.21052	8.71052	8.57241	8.64083	9.06812	8.9696	9.10096		8.85933		0.404977	0.00104406	0.0906149		0.495595	0.000227691	0.0338736		-0.0141303	0.878267	0.989296		Sqrdl	sulfide quinone reductase-like (yeast)
10495967	8.26209	7.87559	8.31772	8.15146	8.26521	8.46446	8.02843	8.15585	8.05228	8.4844	8.38892	8.57784		8.25202		0.404864	0.00914439	0.280513		0.141909	0.287944	0.80739		0.0729473	0.577049	0.945617		Tifa	TRAF-interacting protein with forkhead-associated domain
10403986	6.81222	6.90529	6.69234	6.94312	7.11508	7.04457	6.79794	7.04059	6.51436	7.17441	7.24518	7.14728		6.9527		0.404661	0.00802816	0.266189		0.230977	0.0903846	0.599298		0.0189823	0.880996	0.989636		Vmn1r195	vomeronasal 1 receptor 195
10357986	7.27048	7.54157	7.45603	7.73574	7.28603	7.43842	7.12811	7.53074	7.37428	7.79699	7.80157	7.64752		7.50062		0.404319	0.014632	0.350106		0.0640407	0.652744	0.946489		0.0783157	0.583085	0.94728		Ptprv	protein tyrosine phosphatase, receptor type, V
10346938	5.47587	5.85754	4.62368	5.27395	5.47451	5.27245	5.33525	5.39868	4.73535	5.55051	5.59173	5.53915		5.34406		0.404038	0.167166	0.764859		0.0212747	0.939144	0.993539		0.162601	0.562792	0.944374		Gm13749	predicted gene 13749
10545862	6.8161	7.05837	6.97943	7.68122	7.36883	7.41498	7.20875	6.85192	7.13866	7.3685	7.42837	7.61453		7.24414		0.40402	0.00910786	0.280159		0.537041	0.00155439	0.103887		-0.115142	0.382795	0.9125		Cml3	camello-like 3
10440513	6.47175	6.70121	6.57885	6.66854	6.55096	6.39451	6.25288	6.82764	6.53382	6.886	7.15543	6.78286		6.65037		0.403315	0.0235497	0.422682		-0.0459367	0.768594	0.965525		0.0458217	0.769154	0.97808		Cyyr1	cysteine and tyrosine-rich protein 1
10427667	9.19873	9.16344	9.37724	9.87352	9.77849	9.64765	9.49231	9.39528	9.44685	9.96695	9.86581	9.71069		9.57641		0.403004	0.00182468	0.120592		0.520087	0.000282163	0.0367463		-0.198344	0.0672416	0.785944		Spef2	sperm flagellar 2
10473187	6.96674	6.28507	6.62362	6.79316	6.59665	6.61703	5.84967	6.50885	6.48662	6.76022	6.64613	6.64745		6.5651		0.402888	0.0665159	0.600849		0.043807	0.827949	0.97556		0.34343	0.11006	0.819518		Prdx6-ps1	peroxiredoxin 6, pseudogene 1
10373640	6.94129	7.31568	7.03296	7.57701	7.53438	7.62595	7.05448	7.41982	7.32582	7.65325	7.63513	7.71985		7.40297		0.402701	0.00597596	0.233496		0.482472	0.00190747	0.115935		-0.170067	0.175529	0.856926		Olfr807	olfactory receptor 807
10395324	5.47977	5.2905	5.16511	4.63651	4.95864	5.31223	5.07628	5.04428	5.27318	5.63425	5.4649	5.50188		5.23646		0.402431	0.0271993	0.445052		-0.342663	0.0526157	0.497819		0.180546	0.274942	0.887723		Prps1l1	phosphoribosyl pyrophosphate synthetase 1-like 1
10555135	4.15466	5.8605	5.79196	5.60368	5.88098	6.30729	5.91772	5.79497	5.06924	6.00373	6.06633	5.91592		5.69725		0.401349	0.348952	0.887061		0.66161	0.135845	0.671405		-0.324937	0.444884	0.922954		Gdpd4	glycerophosphodiester phosphodiesterase domain containing 4
10424607	10.4146	10.4108	10.3662	10.8854	10.8033	10.8326	10.3426	10.4037	10.2768	10.7396	10.7609	10.7263		10.5802		0.401247	0.00011738	0.0254486		0.443257	5.09e-05	0.0135191		0.0561767	0.421582	0.91853		Ptp4a3	protein tyrosine phosphatase 4a3
10528567	7.60537	7.50896	7.35447	7.50744	7.55137	7.64706	7.32575	7.35856	6.99594	7.60876	7.65603	7.6187		7.4782		0.401082	0.00370773	0.177194		0.079023	0.479352	0.896162		0.262852	0.0340028	0.729597		Atg9b	ATG9 autophagy related 9 homolog B (S. cerevisiae)
10593193	5.35655	5.23063	5.49403	6.06473	6.04192	5.36901	5.62346	5.58244	5.35232	6.01515	5.95226	5.79343		5.65633		0.400872	0.0433478	0.528908		0.464817	0.0229245	0.367704		-0.158999	0.382282	0.9125		---	---
10519642	5.99446	6.16485	5.81077	5.69112	6.15088	5.70723	5.93524	5.62503	5.91155	6.16684	6.25422	6.2521		5.97202		0.400445	0.0184341	0.382406		-0.14028	0.350258	0.844138		0.166084	0.272797	0.88749		---	---
10459288	7.3619	7.26452	7.64866	7.42796	7.24481	7.49674	7.21274	6.84667	7.37805	7.54444	7.52594	7.56837		7.37673		0.400431	0.0182981	0.381588		-0.0351887	0.810671	0.97237		0.279202	0.0787223	0.797879		Adrb2	adrenergic receptor, beta 2
10495987	6.34094	5.79014	6.05413	6.06368	6.04544	5.99334	5.92481	5.72739	5.81771	6.0932	6.22532	6.3525		6.03572		0.400369	0.0113114	0.312258		-0.0275863	0.836425	0.977074		0.238437	0.0961004	0.811848		Gm5712	POU domain, class 5, transcription factor 1-like
10455653	5.47896	5.48377	6.11693	5.94187	6.39958	6.38122	5.74376	5.96071	4.93447	5.65748	6.32602	5.85594		5.85673		0.400166	0.192256	0.788539		0.547667	0.0843228	0.584897		0.146908	0.619365	0.955795		---	---
10571634	6.14723	6.14611	6.25236	5.99123	6.67391	6.50029	5.8232	6.20183	6.0098	6.38596	6.39618	6.45307		6.24843		0.400127	0.0292614	0.457553		0.206578	0.220195	0.761708		0.170291	0.306519	0.894237		Lrp2bp	Lrp2 binding protein
10539965	5.23968	5.00536	4.83984	5.45221	5.27598	5.09103	4.79859	4.89331	5.10756	5.54808	5.03271	5.41758		5.14183		0.399635	0.0304398	0.464713		0.244775	0.154958	0.696105		0.095141	0.563808	0.944439		Vmn1r47	vomeronasal 1 receptor 47
10450862	6.00379	5.75297	5.62849	6.37501	6.34879	6.49044	6.29971	5.66587	6.24168	6.53789	6.40995	6.45806		6.18439		0.399544	0.0302528	0.463911		0.609663	0.00312131	0.154355		-0.274006	0.115085	0.826939		Olfr94	olfactory receptor 94
10519138	5.113	5.55515	5.36363	5.09446	4.95288	4.92425	4.80212	5.18738	5.47063	5.7606	5.35296	5.545		5.26017		0.399478	0.045298	0.537238		-0.353397	0.0708702	0.552045		0.190553	0.30246	0.893749		Gm10563	predicted gene 10563
10415787	8.1438	7.57756	8.20455	8.244	8.19135	8.49538	7.9591	7.72239	7.76595	8.498	8.14531	8.0022		8.07913		0.39936	0.0510774	0.559174		0.33494	0.0930939	0.604646		0.159491	0.398501	0.915533		Kcnrg	potassium channel regulator
10400904	5.59343	5.63704	5.89014	6.00883	5.74566	5.5064	5.75377	5.85879	5.05079	5.98543	6.05607	5.81942		5.74215		0.399186	0.0782462	0.635645		0.0467603	0.823449	0.974383		0.152418	0.4723	0.927081		4930403N07Rik	RIKEN cDNA 4930403N07 gene
10566194	7.73658	8.18384	8.02908	8.21175	8.36783	8.23746	7.68391	7.83707	7.96598	8.08135	8.14941	8.45225		8.07804		0.398682	0.0149531	0.352631		0.289181	0.0598157	0.521497		0.154178	0.285438	0.89074		Olfr578	olfactory receptor 578
10356457	6.61493	6.7995	6.68036	6.90667	7.18225	7.0257	6.57655	6.69069	6.52503	6.91236	7.1515	6.92276		6.83236		0.398116	0.00282162	0.148068		0.339947	0.00738515	0.227672		0.100839	0.347205	0.902937		Dnajb3	DnaJ (Hsp40) homolog, subfamily B, member 3
10462683	8.83925	9.03543	8.87796	9.08093	9.27071	9.251	8.81037	8.85307	8.92888	9.20965	9.17409	9.40194		9.06111		0.397788	0.00159066	0.113342		0.283337	0.0124505	0.287461		0.0534393	0.581376	0.946697		Pcgf5	polycomb group ring finger 5
10379765	6.47791	6.59054	6.53153	6.76122	6.52666	6.42434	6.14391	6.52904	5.94436	6.7764	6.5187	6.51534		6.47833		0.397712	0.022637	0.418737		0.0374133	0.80627	0.97184		0.327559	0.0512657	0.760757		Hnf1b	HNF1 homeobox B
10436748	5.11844	5.22202	5.18519	5.19095	4.93599	5.37176	4.76936	5.232	5.26558	5.53611	5.41859	5.50517		5.22926		0.397645	0.0189477	0.385856		-0.00898267	0.951181	0.995041		0.0862373	0.560011	0.944242		2310034C09Rik	RIKEN cDNA 2310034C09 gene
10531415	6.65593	6.84498	6.81808	6.37478	6.89523	6.95564	6.39466	6.72414	6.02302	6.51345	7.05241	6.76719		6.66829		0.397078	0.084232	0.648118		-0.0311123	0.883942	0.98672		0.39239	0.0874549	0.805924		Cxcl10	chemokine (C-X-C motif) ligand 10
10485769	7.48372	7.33469	7.2268	7.77327	7.55492	7.76702	7.43465	7.33355	7.50245	7.55408	7.87443	8.03331		7.57274		0.397058	0.010688	0.302808		0.349998	0.0202844	0.354714		-0.075145	0.569288	0.944439		Olfr1282	olfactory receptor 1282
10421924	10.2054	10.1066	10.2315	10.8419	10.5476	10.6219	10.2634	10.3043	10.354	10.6407	10.7215	10.7494		10.4657		0.396633	0.00109498	0.0918238		0.489313	0.000225235	0.0336677		-0.12608	0.184762	0.860141		Pcdh9	protocadherin 9
10358677	8.27789	8.33656	8.41987	8.38185	8.50327	8.53498	8.10067	8.19996	8.22547	8.55823	8.48782	8.66938		8.39133		0.396443	0.000632625	0.0674375		0.128592	0.147904	0.687457		0.169408	0.0654141	0.781363		1200016B10Rik	RIKEN cDNA 1200016B10 gene
10405355	6.98869	7.14789	6.45827	6.6713	6.78436	6.48032	6.76993	6.62373	6.0524	6.86306	6.95545	6.81639		6.71765		0.396282	0.0826058	0.64508		-0.219622	0.311174	0.820221		0.382929	0.0919989	0.808691		Unc5a	unc-5 homolog A (C. elegans)
10499896	7.13647	6.71627	7.10508	6.64438	6.52999	6.11914	6.85071	6.58259	6.68702	8.68155	6.20565	6.42188		6.80673		0.396253	0.458234	0.922552		-0.554771	0.305195	0.816801		0.279169	0.598747	0.950773		Sprr3	small proline-rich protein 3
10601874	6.2409	6.81383	6.35064	6.35645	6.57775	6.7119	6.57718	6.03897	6.30727	6.67175	6.75186	6.68852		6.50725		0.396237	0.0419837	0.522314		0.0802447	0.648352	0.945162		0.160649	0.36852	0.909877		Tceal3	transcription elongation factor A (SII)-like 3
10473606	6.99877	7.0952	7.04168	7.06129	7.47225	7.32135	7.05391	6.93393	6.75826	7.46597	7.21784	7.25085		7.13928		0.396193	0.00801887	0.266189		0.239744	0.0748754	0.561305		0.129857	0.307891	0.89432		---	---
10368075	6.57477	6.27673	7.16631	6.71351	6.65312	6.95343	6.63882	6.34915	6.68001	7.14965	6.77965	6.92446		6.7383		0.395262	0.0811777	0.643981		0.100747	0.632745	0.940822		0.116614	0.580903	0.946542		Ect2l	epithelial cell transforming sequence 2 oncogene-like
10556167	5.15115	5.62969	4.87335	5.14298	5.69812	5.54586	4.64933	5.32257	5.30893	5.29796	5.70488	5.46223		5.31559		0.394747	0.129476	0.729205		0.244255	0.331328	0.831822		0.124454	0.614475	0.954524		---	---
10492590	9.19848	9.20021	9.29749	9.81986	9.60486	9.53141	9.38319	9.15205	9.11371	9.67312	9.55553	9.60443		9.42786		0.394708	0.00265354	0.143688		0.419983	0.00175571	0.111078		0.0157427	0.878626	0.989339		Ppm1l	protein phosphatase 1 (formerly 2C)-like
10525575	7.71154	8.02564	8.04772	8.17045	8.29146	8.4417	7.56965	7.83597	7.78235	8.12092	8.08127	8.16845		8.02059		0.394225	0.0062981	0.240935		0.372904	0.00865111	0.245294		0.198976	0.114661	0.826939		Lrrc43	leucine rich repeat containing 43
10346269	6.10741	5.8345	6.02037	6.19191	6.03233	6.14855	5.84841	6.16328	5.95624	6.6215	6.44913	6.07887		6.12104		0.393855	0.0190791	0.38654		0.136834	0.357344	0.846619		-0.00188267	0.989677	0.999346		Ccdc150	coiled-coil domain containing 150
10371390	5.57945	5.09391	5.13883	4.59132	5.39178	5.46884	4.92305	5.50226	4.29664	5.78035	5.09234	5.03077		5.15746		0.393835	0.26602	0.842887		-0.12008	0.727196	0.959735		0.363412	0.302572	0.893749		Fhl4	four and a half LIM domains 4
10556214	5.4197	5.82962	5.22983	5.59321	5.93521	5.79714	4.96641	5.85255	5.70694	6.04141	6.27098	5.39497		5.66983		0.393819	0.180067	0.778534		0.282134	0.326524	0.829822		-0.0155797	0.955733	0.997236		---	---
10508253	7.97355	7.90916	7.85273	8.28767	8.22934	8.29665	7.83381	8.04783	7.74837	8.15692	8.37292	8.28042		8.08245		0.393417	0.00173413	0.11812		0.359409	0.0031486	0.155057		0.035141	0.716179	0.968054		Dlgap3	discs, large (Drosophila) homolog-associated protein 3
10354765	4.97384	5.08202	5.13271	5.5138	5.35637	4.92962	4.98393	5.42852	4.94573	5.38104	5.56695	5.59033		5.2404		0.39338	0.037358	0.500792		0.203739	0.243732	0.777794		-0.0565383	0.738462	0.971644		---	---
10533034	7.28875	7.18938	7.17601	7.63045	7.49016	7.5001	7.28118	7.29357	7.13309	7.75652	7.52909	7.60073		7.40575		0.392833	0.00106866	0.0906856		0.32219	0.00400668	0.173054		-0.0179037	0.842002	0.986504		Ccdc60	coiled-coil domain containing 60
10517250	6.63634	6.55456	6.97397	7.25999	7.07524	7.31677	6.49255	7.06405	6.83389	7.17069	7.1997	7.19804		6.98131		0.39264	0.0255045	0.43619		0.495707	0.00776719	0.231881		-0.075211	0.628058	0.957473		Extl1	exostoses (multiple)-like 1
10408227	9.26469	9.22038	9.18757	9.72253	9.59122	9.5676	9.12016	9.3256	9.27038	9.55128	9.65475	9.68794		9.43034		0.392613	0.000703837	0.0719128		0.402899	0.000581074	0.0556891		-0.0144967	0.864121	0.988285		Hfe	hemochromatosis
10484752	8.21646	8.522	8.10647	8.54331	8.97142	8.60277	8.16168	8.22301	7.93966	8.30939	8.47125	8.71844		8.39882		0.391578	0.0314471	0.471221		0.424189	0.0219297	0.361408		0.173526	0.295572	0.893445		Olfr1195	olfactory receptor 1195
10427653	8.72349	8.80838	8.87538	9.16575	9.43787	9.43855	8.88598	9.06789	8.8999	9.31969	9.33952	9.36807		9.11087		0.39117	0.00187927	0.122156		0.544974	0.000158774	0.0278098		-0.148838	0.145707	0.84124		Spef2	sperm flagellar 2
10608295	6.27814	5.95083	6.07407	5.94204	6.27069	6.20868	5.95031	6.00617	5.79146	6.84125	5.93777	6.14064		6.116		0.390576	0.0832787	0.646092		0.0394547	0.850249	0.979082		0.185036	0.384579	0.91288		LOC100039753	spermiogenesis specific transcript on the Y family member
10489444	5.60483	5.4822	5.72721	4.88663	5.8001	5.79054	5.42478	5.60146	5.78582	5.86383	6.10301	6.01661		5.67392		0.390462	0.100852	0.684068		-0.112326	0.615313	0.936154		0.000728	0.997385	0.999988		Wfdc15b	WAP four-disulfide core domain 15B
10521667	5.11518	5.23565	5.27499	5.80222	5.26231	5.44379	5.05998	5.26134	4.94414	5.74252	5.41977	5.27367		5.31963		0.390167	0.0322747	0.474586		0.294168	0.0910199	0.600663		0.120121	0.463798	0.925582		Bst1	bone marrow stromal cell antigen 1
10360018	6.52605	6.49203	6.9339	6.78341	7.12916	6.67058	6.20672	6.56872	6.60654	6.85085	6.88994	6.81112		6.70575		0.389976	0.0330937	0.478324		0.210389	0.213567	0.756411		0.189998	0.25805	0.883342		Fcrla	Fc receptor-like A
10584254	5.7403	6.24731	6.0188	5.89532	5.89269	6.01082	4.6543	5.88744	6.01718	5.68677	6.18266	5.85904		5.84105		0.389848	0.229867	0.819644		-0.069195	0.825261	0.975109		0.482497	0.14433	0.840982		Acrv1	acrosomal vesicle protein 1
10356018	6.0121	6.10725	6.08631	5.92157	6.11769	6.10527	4.97594	6.20198	5.93553	6.34345	5.94454	5.99469		5.97886		0.389743	0.156304	0.75609		-0.020375	0.937834	0.993255		0.364067	0.18277	0.859958		---	---
10453717	6.59407	6.38859	6.72872	6.07979	6.25183	6.28778	6.35255	6.25319	6.19599	6.7958	6.5915	6.58254		6.42519		0.38937	0.00454074	0.198466		-0.363994	0.00677896	0.223163		0.303218	0.0179752	0.722435		Fabp5l2	fatty acid binding protein 5-like 2
10421806	6.18526	6.53797	6.03227	6.45904	6.49111	6.16249	6.27109	6.48884	5.46718	6.68994	6.31398	6.39031		6.29079		0.389042	0.138596	0.739357		0.119048	0.633669	0.940879		0.176131	0.483671	0.93056		AU017455	expressed sequence AU017455
10486789	6.08902	5.79118	5.56082	6.05002	5.54993	5.45411	5.13049	6.10111	5.53187	6.0117	6.10429	5.81339		5.76566		0.388641	0.140252	0.741174		-0.128984	0.607259	0.933998		0.225853	0.374462	0.910344		Strc	stereocilin
10494423	5.02388	5.83317	5.8618	5.76824	6.10586	5.53183	5.66119	5.90178	5.30664	6.18237	6.15975	5.69176		5.75235		0.388088	0.15726	0.756458		0.229021	0.388698	0.861845		-0.050251	0.847326	0.986593		Hfe2	hemochromatosis type 2 (juvenile) (human homolog)
10594967	8.4211	8.53013	8.36346	8.92223	8.84718	8.71	8.49743	8.56238	8.38566	8.90932	8.83475	8.86548		8.65409		0.388027	0.000953876	0.0865204		0.38824	0.000950124	0.0762587		-0.043594	0.619431	0.955795		Unc13c	unc-13 homolog C (C. elegans)
10601539	5.75709	6.12156	5.87046	6.09955	6.15979	6.09833	5.85335	5.96748	5.45896	6.40736	6.41197	5.62444		5.98586		0.387993	0.0924816	0.66807		0.202851	0.354645	0.846619		0.156445	0.471517	0.927081		---	---
10548367	5.65426	5.45553	5.94746	5.79106	5.63917	5.25359	5.78397	5.18951	5.63708	5.87207	5.70803	6.19438		5.67718		0.387969	0.0851462	0.649085		-0.124476	0.554644	0.919374		0.148893	0.481375	0.930221		Clec1a	C-type lectin domain family 1, member a
10405753	8.60757	8.63015	8.49503	8.93817	8.87935	8.85027	8.77551	8.34296	8.5118	8.91248	8.83707	9.04402		8.73537		0.387767	0.00517312	0.214627		0.311682	0.0171017	0.331261		0.034158	0.762162	0.977106		Me1	malic enzyme 1, NADP(+)-dependent, cytosolic
10559745	5.19078	5.24013	5.08288	5.11158	5.50106	5.47766	5.23391	5.0848	5.2584	5.53405	5.56341	5.64238		5.32675		0.387575	0.00525568	0.216142		0.192167	0.110604	0.633224		-0.0211037	0.851782	0.987213		Vmn2r28	vomeronasal 2, receptor 28
10523175	4.57556	5.20291	5.2839	5.66883	4.91408	5.06434	5.00305	5.13946	5.24502	5.73183	5.54143	5.27699		5.22062		0.387574	0.119158	0.715823		0.194959	0.412183	0.873073		-0.108384	0.644641	0.959281		Ereg	epiregulin
10552102	5.14886	5.43276	4.84519	5.15941	5.48202	5.16943	4.75378	4.76021	4.72864	5.05799	5.06052	5.28486		5.07364		0.386914	0.0235135	0.422246		0.128022	0.399964	0.867537		0.394724	0.0214177	0.722435		---	---
10607752	6.25382	6.20377	6.63834	6.56453	6.65253	6.17499	6.54844	6.63845	6.20357	7.12768	6.57974	6.84287		6.53573		0.38661	0.0667067	0.601833		0.098706	0.612009	0.935336		-0.0981787	0.613887	0.954462		Bmx	BMX non-receptor tyrosine kinase
10556932	6.05672	6.07381	5.98842	5.91981	6.01141	6.1855	5.71148	6.00308	6.0322	6.36568	6.33106	6.20965		6.07407		0.386544	0.00412064	0.187755		-0.000743	0.994518	0.999605		0.124064	0.266185	0.885338		Gm16475	ankyrin repeat domain 26 pseudogene
10417366	8.50816	8.76101	8.70057	8.65377	9.03724	8.73298	8.3351	8.65645	8.5736	8.9798	8.79604	8.94889		8.72363		0.386527	0.0115847	0.31497		0.151417	0.257441	0.785545		0.134863	0.310029	0.894981		ENSMUSG00000068790	predicted gene, ENSMUSG00000068790
10410778	6.27287	5.55326	5.76854	6.11948	6.46024	6.71029	5.76441	5.88141	6.12927	6.04657	6.62161	6.26649		6.13287		0.386525	0.106283	0.692088		0.565109	0.026414	0.390997		-0.06014	0.788566	0.98005		Gpr98	G protein-coupled receptor 98
10452450	7.44748	6.84506	7.32969	7.38813	7.18212	7.68198	7.11314	7.17697	7.38523	7.9115	7.45738	7.4647		7.36528		0.386083	0.0687119	0.608517		0.210002	0.294314	0.809459		-0.017702	0.927592	0.994936		Tmem232	transmembrane protein 232
10552044	7.64032	7.89866	8.07749	7.98867	8.33799	8.42079	8.29811	7.63629	8.13523	8.56068	8.07873	8.58729		8.13835		0.385691	0.0895501	0.661963		0.376992	0.0960372	0.608688		-0.151053	0.479561	0.929984		Dmkn	dermokine
10594948	8.7848	8.79409	8.71398	9.04861	9.08124	8.98776	8.69543	8.85183	8.69551	9.1328	9.14304	9.12305		8.92101		0.385374	0.000294929	0.0442468		0.274913	0.00325997	0.157525		0.016701	0.821879	0.983746		Unc13c	unc-13 homolog C (C. elegans)
10575209	5.91884	5.9379	6.19933	5.82672	6.08628	6.10724	5.43389	5.51739	6.21215	6.1921	6.16185	5.9642		5.96316		0.384911	0.0668642	0.602609		-0.0119437	0.950566	0.994932		0.29755	0.143575	0.840006		LOC100505227	hypothetical protein LOC100505227
10445407	7.16956	7.06344	7.23017	7.5168	7.28702	7.42473	6.94965	7.10842	7.17016	7.64221	7.25486	7.48589		7.27524		0.384907	0.0064275	0.242608		0.255124	0.0469627	0.477338		0.0783143	0.504228	0.93473		Tcte1	t-complex-associated testis expressed 1
10472195	6.47174	6.73929	6.57076	6.58761	6.36524	7.00599	6.11665	6.19141	6.40256	6.57989	6.54236	6.74284		6.52636		0.384819	0.0311906	0.468928		0.0590203	0.710202	0.956216		0.357053	0.0425781	0.741367		Nudt15	nudix (nucleoside diphosphate linked moiety X)-type motif 15
10525837	6.19541	5.6979	6.2334	6.63413	5.90551	6.16813	5.9888	6.26558	6.14248	6.72915	6.21903	6.60304		6.23188		0.384784	0.0959284	0.672625		0.193686	0.377624	0.857778		-0.090054	0.67702	0.963712		Dnahc10	dynein, axonemal, heavy chain 10
10541061	8.43036	8.45786	8.53858	8.69648	8.78461	8.92378	8.39066	8.3734	8.43298	8.82638	8.65259	8.87153		8.61493		0.384484	0.00118501	0.0967046		0.326024	0.00356435	0.164089		0.0765907	0.398573	0.915533		Olfr211	olfactory receptor 211
10417725	5.47961	5.54568	5.44476	5.53033	5.52847	5.52371	5.37742	5.37453	4.95442	5.82279	5.49476	5.54219		5.46822		0.384453	0.0112626	0.31126		0.0374903	0.770183	0.966324		0.254555	0.0680718	0.789367		---	---
10593260	6.14849	6.53515	6.51268	6.30956	6.40561	6.90129	6.08447	6.15048	6.31575	6.57949	6.76168	6.36269		6.42228		0.384387	0.0485844	0.552417		0.140045	0.433967	0.880546		0.215205	0.238496	0.8755		Ankk1	ankyrin repeat and kinase domain containing 1
10601764	5.79605	5.12794	6.006	5.10463	5.09533	5.03723	5.46793	4.76172	5.61311	5.75082	5.9133	5.33089		5.41708		0.384083	0.173606	0.772425		-0.564268	0.0564372	0.511174		0.362409	0.197006	0.865387		---	---
10417408	8.11505	8.29568	8.27202	8.1286	8.60959	8.39655	7.93885	8.12343	8.08172	8.45345	8.23762	8.6049		8.27145		0.383991	0.0161481	0.361557		0.150663	0.285795	0.806636		0.179585	0.208417	0.866091		D830030K20Rik	RIKEN cDNA D830030K20 gene
10547976	7.55722	7.28438	7.51828	7.7218	7.72996	7.88595	7.51245	7.38424	7.53643	7.89354	7.98677	7.70478		7.64299		0.383986	0.00417844	0.189061		0.325948	0.0107691	0.271951		-0.0244163	0.820823	0.983714		Tapbpl	TAP binding protein-like
10537791	6.56145	6.33211	6.81406	6.61905	6.61006	6.77959	6.05218	6.12023	6.63519	6.80999	6.52903	6.62021		6.54026		0.383874	0.043742	0.530361		0.100361	0.561367	0.921902		0.300005	0.10203	0.81593		Olfr453	olfactory receptor 453
10536752	7.14849	7.04031	6.6287	6.66537	6.74305	7.18482	6.70988	7.02159	6.72326	7.0887	7.24462	7.27142		6.95585		0.383336	0.0460447	0.540895		-0.0747567	0.667727	0.948047		0.120924	0.490635	0.93176		Fscn3	fascin homolog 3, actin-bundling protein, testicular (Strongylocentrotus purpuratus)
10582322	6.07567	6.33792	6.32657	6.34549	5.9241	6.13514	5.47512	6.38648	6.06737	6.43322	6.33238	6.30876		6.17902		0.381797	0.0850124	0.649085		-0.111809	0.58898	0.928687		0.270399	0.206238	0.865545		Snai3	snail homolog 3 (Drosophila)
10549945	5.0005	5.28223	5.23591	5.3518	4.90903	5.68917	4.77221	5.47427	4.92332	5.40717	5.36279	5.54474		5.2461		0.381634	0.100966	0.684142		0.143788	0.512496	0.907603		0.116281	0.594987	0.950501		Vmn1r67	vomeronasal 1 receptor 67
10395520	7.32418	7.04687	7.57817	7.66165	7.47409	7.71354	7.25942	7.21711	7.38103	7.67676	7.72518	7.6005		7.47154		0.381628	0.0128515	0.328355		0.300021	0.0392406	0.44817		0.0305547	0.814901	0.983648		Immp2l	IMP2 inner mitochondrial membrane peptidase-like (S. cerevisiae)
10385022	4.57297	4.78403	5.1641	5.29871	5.14267	5.73875	5.16147	5.74616	5.10937	6.04819	5.42316	5.69003		5.3233		0.381459	0.137455	0.738325		0.55301	0.0409329	0.455941		-0.498633	0.0606726	0.777549		Efcab9	EF-hand calcium binding domain 9
10583363	5.46586	5.78709	5.85359	5.89379	6.22335	6.06325	5.50705	5.474	5.77912	5.52542	6.02038	6.35869		5.8293		0.381436	0.0806092	0.642378		0.357952	0.0982549	0.615387		0.115452	0.57047	0.944661		---	---
10584356	7.35043	7.13587	6.83088	7.54593	7.36024	7.45024	7.19987	7.06219	7.0665	7.70525	7.42488	7.34228		7.28955		0.381281	0.0191577	0.38681		0.346411	0.0297894	0.406604		-0.00379867	0.978506	0.998534		Olfr876	olfactory receptor 876
10512628	6.85144	6.65517	6.9467	6.90378	6.81201	7.02255	6.35347	6.96249	6.19875	6.8437	6.68656	7.12696		6.7803		0.380837	0.0690209	0.609495		0.095011	0.623468	0.938091		0.312866	0.125568	0.838825		Olfr159	olfactory receptor 159
10420241	5.30658	5.44964	5.64745	3.90657	5.77396	5.78939	5.60119	4.67683	5.40971	5.99624	5.19127	5.64185		5.36589		0.380545	0.424537	0.911565		-0.31125	0.511451	0.907492		0.238649	0.613095	0.954225		Mcpt9	mast cell protease 9
10406934	7.5677	6.99587	7.41576	7.41285	7.32501	7.60273	7.3266	7.15863	7.53634	7.9912	7.3806	7.79124		7.45871		0.380486	0.0668774	0.602609		0.120421	0.531211	0.913455		-0.0140813	0.941062	0.996227		Etv1	ets variant gene 1
10496490	5.96666	6.23485	6.11747	6.45464	6.13732	6.32216	5.57268	5.83848	5.67433	6.09733	5.93396	6.19507		6.04541		0.380285	0.00846132	0.271914		0.198377	0.120729	0.651828		0.411162	0.00538724	0.663589		Mir1956	microRNA mir-1956
10471770	6.46319	6.54043	6.67353	6.93409	7.04958	7.05791	7.27663	6.83216	6.6403	7.46476	7.13656	7.28784		6.94642		0.380021	0.0299903	0.463042		0.454814	0.0126694	0.290375		-0.357316	0.0389119	0.738874		Olfr357	olfactory receptor 357
10536010	5.48192	5.39421	6.08759	5.94061	5.32923	5.94682	5.80258	5.49317	5.54239	6.14914	5.77013	6.05683		5.74955		0.379315	0.108684	0.695407		0.084313	0.704343	0.95499		0.0418577	0.850171	0.987213		C87414	expressed sequence C87414
10545045	9.88663	9.91464	9.90713	10.2862	10.3486	10.1815	9.92525	9.97845	9.86984	10.2914	10.2901	10.3288		10.1007		0.378954	0.000286029	0.0430935		0.36933	0.000349386	0.0404651		-0.0217163	0.765265	0.977757		Fam13a	family with sequence similarity 13, member A
10438899	4.8092	4.65682	5.10122	5.84725	5.44371	5.49178	4.43889	5.07156	4.82725	5.20592	5.12519	5.143		5.09682		0.378801	0.0518449	0.559174		0.738501	0.0014788	0.101705		0.076512	0.666446	0.961266		Cpn2	carboxypeptidase N, polypeptide 2
10576816	5.53974	5.94461	5.57287	5.56794	5.59836	6.10794	5.78293	5.53906	5.66458	6.39039	5.75654	5.97526		5.78669		0.378545	0.0770329	0.633557		0.0723433	0.715134	0.956755		0.0235503	0.905144	0.993075		Cd209b	CD209b antigen
10498337	5.19798	5.38908	5.33856	5.32234	5.24687	6.14567	5.14979	5.89948	5.43203	6.23436	5.96843	5.41378		5.56153		0.378419	0.203669	0.802461		0.263083	0.367031	0.852383		-0.185226	0.521135	0.937445		Clrn1	clarin 1
10587871	8.58934	8.42625	8.45901	8.79643	8.8469	8.78793	8.39296	8.40446	8.44565	8.8159	8.72983	8.83239		8.62725		0.378353	0.000335044	0.0470862		0.318892	0.00118864	0.0873211		0.0771753	0.309252	0.894847		Paqr9	progestin and adipoQ receptor family member IX
10438425	8.29087	8.48591	8.47361	8.64954	8.75202	8.59833	8.36718	8.60376	8.51554	8.75629	8.71639	9.14866		8.61318		0.378283	0.0112577	0.31126		0.249832	0.0686517	0.546203		-0.0786967	0.536159	0.940119		Olfr167	olfactory receptor 167
10473467	7.60991	7.60041	7.42518	7.77685	7.92464	7.77621	7.77823	7.521	7.04997	7.8077	7.69272	7.98306		7.66216		0.378092	0.0409101	0.516182		0.280734	0.112689	0.636803		0.0954327	0.568414	0.944439		Olfr1018	olfactory receptor 1018
10546604	6.633	6.62113	6.62064	6.53482	6.55466	6.77966	6.73753	6.42585	6.76729	7.00112	6.91677	7.14699		6.72829		0.378066	0.0064236	0.242608		-0.00187433	0.986869	0.998449		-0.0186377	0.870086	0.988322		---	---
10538965	5.31483	4.92567	4.9281	5.40685	4.53015	5.64885	4.93477	5.09575	4.49453	5.29179	5.24896	5.11655		5.07807		0.377411	0.177743	0.775724		0.139078	0.605391	0.933378		0.214515	0.429669	0.921421		Fabp1	fatty acid binding protein 1, liver
10416004	6.55256	6.25755	6.69471	6.56439	6.58448	6.82815	6.12527	6.54573	6.67954	7.03339	6.59629	6.85291		6.60958		0.377357	0.0525941	0.559815		0.157397	0.382202	0.859435		0.0514303	0.771455	0.978084		Zfp395	zinc finger protein 395
10490682	8.03722	7.95077	7.89799	8.34542	8.2943	8.25599	7.99377	8.32516	7.96433	8.66821	8.53461	8.21181		8.20663		0.37712	0.0149482	0.352631		0.336578	0.0258015	0.387835		-0.132428	0.329687	0.900469		Zbtb46	zinc finger and BTB domain containing 46
10525989	6.15502	6.33945	6.46779	6.66112	6.07563	6.61492	5.6584	6.07229	6.4251	6.50223	6.66068	6.1235		6.31301		0.376874	0.11889	0.715406		0.129802	0.570744	0.923724		0.268825	0.252195	0.881753		Gpr133	G protein-coupled receptor 133
10488299	6.4547	6.49407	6.4588	6.55025	7.03323	6.6825	6.13635	6.70035	5.92263	6.46204	6.73043	6.69741		6.5269		0.37685	0.0713351	0.617277		0.286139	0.157142	0.698593		0.21608	0.275321	0.887792		Gm14092	predicted gene 14092
10459208	6.03355	6.05115	6.28743	6.07238	5.67376	5.93417	6.25912	6.39893	4.91454	6.40381	6.12118	6.17712		6.02726		0.376508	0.261922	0.838913		-0.230611	0.483501	0.897484		0.266514	0.41995	0.91853		Mir378	microRNA 378
10433792	6.65855	6.9885	6.30619	6.5278	7.05354	7.0697	6.34633	6.89577	6.40832	6.59902	7.02906	7.15157		6.75286		0.376412	0.132901	0.731848		0.232604	0.336521	0.834695		0.100938	0.670863	0.962671		---	---
10427657	8.51719	8.51196	8.48867	8.97889	9.07369	8.98251	8.79364	8.71339	8.6684	9.21008	9.11797	8.97659		8.83608		0.376407	0.000726284	0.0733062		0.505758	7.03e-05	0.0168712		-0.219202	0.019671	0.722435		Spef2	sperm flagellar 2
10493670	6.15646	6.11205	5.75239	6.1331	5.45723	6.03494	5.05801	5.75543	5.7786	5.97372	5.57268	6.17394		5.82988		0.376094	0.156746	0.756312		-0.131872	0.603731	0.932904		0.476282	0.0809346	0.798675		Nup210l	nucleoporin 210-like
10424705	7.04184	6.91825	6.96004	6.99835	7.29059	6.95224	6.58523	7.04353	6.85018	7.35346	7.25829	6.9941		7.02051		0.375637	0.0226469	0.418737		0.107016	0.463107	0.891141		0.147065	0.318887	0.896565		2810039B14Rik	RIKEN cDNA 2810039B14 gene
10349138	9.82508	9.7005	9.9539	9.91999	10.0705	10.092	9.7028	9.65124	9.68164	10.0926	9.99437	10.0754		9.89667		0.375575	0.00121192	0.0976023		0.201004	0.0392498	0.44817		0.147935	0.112245	0.82103		Serpinb11	serine (or cysteine) peptidase inhibitor, clade B (ovalbumin), member 11
10347324	6.35011	6.20897	7.08158	6.91096	6.75853	7.00938	6.55976	6.33809	6.87514	6.90685	6.99411	6.99862		6.74934		0.37553	0.101208	0.684713		0.346068	0.127321	0.659039		-0.04411	0.836777	0.985913		Gm216	predicted gene 216
10427669	7.62617	7.63514	7.71386	8.09465	8.17586	8.15787	7.81332	7.87425	7.62195	8.1661	7.98516	8.28396		7.92902		0.375234	0.00281182	0.148068		0.484404	0.000465697	0.0487009		-0.111449	0.273911	0.88749		Spef2	sperm flagellar 2
10556901	5.47292	4.87954	5.54976	5.68944	5.02697	5.33256	4.62736	6.04692	4.92932	5.65578	5.25247	5.8207		5.35698		0.375119	0.299383	0.861708		0.0489163	0.889454	0.987464		0.0995427	0.777621	0.978229		Abca16	ATP-binding cassette, sub-family A (ABC1), member 16
10544885	8.5802	8.48972	8.79749	8.99316	8.83396	8.9598	8.62285	8.49151	8.58364	8.95375	8.89814	8.97104		8.76461		0.374976	0.00211936	0.12737		0.306507	0.00738924	0.227672		0.0564693	0.554034	0.943296		Fkbp14	FK506 binding protein 14
10368534	7.83606	7.77908	7.84251	8.04577	8.06421	8.09342	7.79497	7.73473	7.85244	8.29441	8.07399	8.13844		7.9625		0.374902	0.000599326	0.0650633		0.248583	0.00877502	0.248016		0.0251747	0.750877	0.974706		Ncoa7	nuclear receptor coactivator 7
10513139	8.32578	8.43205	8.40957	8.71803	8.74612	8.61906	8.35536	8.48434	8.45429	8.87423	8.72658	8.81784		8.58027		0.374883	0.000580144	0.0634695		0.305274	0.00245599	0.131911		-0.0421997	0.594658	0.950462		Ptpn3	protein tyrosine phosphatase, non-receptor type 3
10362062	6.58549	6.37591	6.43076	6.6817	6.76039	5.79895	5.95819	6.7355	6.22239	6.80813	6.63698	6.5947		6.46576		0.374579	0.166907	0.764574		-0.050376	0.845417	0.978327		0.158696	0.542475	0.94103		1700021A07Rik	RIKEN cDNA 1700021A07 gene
10449644	9.97923	9.979	10.0644	10.2465	10.2738	10.229	9.99138	9.94064	10.0141	10.3788	10.3973	10.2935		10.149		0.374448	0.000220644	0.0378997		0.242234	0.00476237	0.186078		0.025494	0.714228	0.967482		Glo1	glyoxalase 1
10412549	8.08495	8.37633	8.32487	8.2157	8.6711	8.389	8.05149	8.3424	8.18671	8.55551	8.45914	8.689		8.36218		0.374347	0.0184274	0.382406		0.163217	0.250373	0.781915		0.0685143	0.61999	0.955816		D830030K20Rik	RIKEN cDNA D830030K20 gene
10513186	8.14527	8.48467	8.2468	8.71054	8.78652	8.69367	8.32865	8.40706	8.33427	8.64392	8.7305	8.81845		8.52753		0.374295	0.0026329	0.143582		0.437998	0.000893855	0.0735692		-0.0644167	0.513704	0.936439		Gm12538	predicted gene 12538
10456378	9.53591	9.80106	9.63017	9.97966	10.0969	9.97894	9.5814	9.66284	9.59662	10.0672	9.93063	9.96561		9.81891		0.374192	0.0013481	0.103527		0.362779	0.00166928	0.107719		0.0420937	0.635622	0.958731		Chmp1b	chromatin modifying protein 1B
10408140	5.58597	5.7474	5.73725	5.44321	5.69933	5.49244	5.60585	4.98243	5.49782	5.68642	5.80205	5.71925		5.58328		0.373875	0.028952	0.455372		-0.145213	0.347554	0.841825		0.328174	0.0494652	0.757117		Vmn1r205	vomeronasal 1 receptor 205
10530089	7.21302	7.12949	7.32265	6.99023	6.8206	7.09658	6.41931	7.33049	7.16995	7.37793	7.40302	7.25832		7.12763		0.373171	0.0853283	0.649385		-0.252582	0.226023	0.765159		0.24847	0.23314	0.871848		Cckar	cholecystokinin A receptor
10404071	6.22908	6.36587	5.86507	6.0937	6.16012	6.12306	5.79536	5.89729	5.89225	6.22906	6.1215	6.35337		6.09381		0.373011	0.0109224	0.307002		-0.0277097	0.822741	0.974179		0.291705	0.0353177	0.732356		Trim38	tripartite motif-containing 38
10555925	10.4594	10.56	10.4232	10.8816	10.939	10.8794	10.499	10.5236	10.4638	10.8472	10.8445	10.9126		10.6861		0.372657	0.000259587	0.0413688		0.419147	0.000100369	0.0213331		-0.0146167	0.835901	0.985878		Cnga4	cyclic nucleotide gated channel alpha 4
10356461	10.4139	10.1838	10.1629	10.7719	10.5523	10.5211	10.1705	9.98394	10.3368	10.5356	10.365	10.7084		10.3922		0.372621	0.0148486	0.352442		0.361533	0.017273	0.332315		0.089838	0.497454	0.932707		Hjurp	Holliday junction recognition protein
10547140	8.68762	8.69788	8.60778	9.17875	9.22872	9.08731	8.70387	8.83718	8.78957	9.07489	9.13774	9.23511		8.93887		0.37237	0.000658502	0.0690669		0.500499	6.26e-05	0.0159147		-0.112449	0.177226	0.857747		Tmcc1	transmembrane and coiled coil domains 1
10577385	5.60283	5.42706	5.73987	4.69478	5.6145	5.59414	5.09638	5.05266	5.1342	5.1978	5.45144	5.75092		5.36305		0.372304	0.133551	0.732703		-0.288778	0.234409	0.772041		0.495503	0.0545651	0.765651		EG654453	predicted gene, EG654453
10412537	8.46614	8.65922	8.71164	8.64175	9.05071	8.76481	8.64799	8.61599	8.5627	9.00507	8.81868	9.11933		8.75534		0.372135	0.0112578	0.31126		0.206759	0.117192	0.646312		0.00344233	0.977844	0.998534		Gm3002	alpha-takusan pseudogene
10505892	5.92186	6.56363	6.68987	6.6289	6.57165	6.64962	6.25069	6.61256	6.03127	6.97471	6.49091	6.54391		6.49413		0.371667	0.111889	0.703882		0.224936	0.316947	0.823265		0.093612	0.670671	0.962671		Ifna1	interferon alpha 1
10509122	5.93965	5.96356	5.48827	5.49643	5.74859	5.59894	5.37586	5.53474	5.71152	6.25594	5.68727	5.79303		5.71615		0.371379	0.0577045	0.575215		-0.182506	0.318235	0.823999		0.256456	0.170352	0.85483		Cnr2	cannabinoid receptor 2 (macrophage)
10480027	6.59732	6.51274	6.83008	6.97416	6.55787	6.79904	6.74209	6.3148	6.65798	7.00947	6.98624	6.83298		6.73457		0.371269	0.0260568	0.438509		0.130311	0.383291	0.859746		0.0750877	0.610904	0.954225		Zbtb2	zinc finger and BTB domain containing 2
10504992	5.19777	5.75132	5.15279	5.60267	5.28661	5.30563	5.11053	5.49026	5.24184	5.54979	5.84985	5.55664		5.42464		0.371218	0.0585118	0.576157		0.03101	0.862499	0.98233		0.0864147	0.63108	0.957889		Nipsnap3a	nipsnap homolog 3A (C. elegans)
10381826	5.6633	5.11744	5.16009	5.52359	5.17024	5.52126	5.01548	5.23165	5.13712	5.72667	5.52865	5.24254		5.3365		0.371208	0.0564842	0.571703		0.0914197	0.608258	0.934156		0.185532	0.307764	0.894263		Gm11639	predicted gene 11639
10582025	7.38819	7.48998	7.10547	6.96569	7.18717	6.76748	7.13414	6.72885	7.23529	7.24496	7.6785	7.28838		7.18451		0.371187	0.0601154	0.580953		-0.35443	0.0706439	0.551527		0.295118	0.123337	0.838825		Pkd1l2	polycystic kidney disease 1 like 2
10359713	10.3231	10.3576	10.3097	10.5727	10.7231	10.643	10.2446	10.2788	10.2479	10.5946	10.5867	10.7032		10.4654		0.371083	0.000339836	0.0472709		0.31612	0.00111667	0.0844718		0.0730767	0.32629	0.898636		Sft2d2	SFT2 domain containing 2
10499921	5.19581	5.08927	5.79996	5.66244	5.76353	5.90438	5.07663	5.56003	5.55936	5.58563	5.90399	5.81964		5.57672		0.371079	0.0847288	0.649054		0.415104	0.0578551	0.51621		-0.036995	0.852969	0.987213		Lce1d	late cornified envelope 1D
10531100	10.6986	10.8083	10.6744	10.991	11.1996	11.0892	10.705	10.8868	10.5853	10.9783	11.106	11.2049		10.9106		0.370757	0.00419188	0.189061		0.366183	0.00452389	0.181753		0.00142333	0.989082	0.999077		Sult1d1	sulfotransferase family 1D, member 1
10608452	6.56542	6.06606	6.24007	6.18451	6.50885	6.47958	6.15277	6.29405	6.05132	7.0614	6.14994	6.39674		6.34589		0.36998	0.115891	0.710388		0.100461	0.650948	0.946011		0.124471	0.576121	0.945617		---	---
10380067	6.45107	6.58534	6.52953	6.63997	6.49849	6.7961	6.82098	6.81116	6.4088	7.1674	6.82269	7.16063		6.72435		0.369928	0.0227443	0.418737		0.122873	0.394951	0.864923		-0.15833	0.278522	0.888902		2012-09-04	septin 4
10468949	7.63106	7.83152	7.88912	8.08219	8.10727	8.15512	7.82171	7.70083	7.88687	8.23081	8.0018	8.28645		7.96873		0.369885	0.00416574	0.188925		0.330957	0.00803538	0.235163		-0.019235	0.852918	0.987213		Dclre1c	DNA cross-link repair 1C, PSO2 homolog (S. cerevisiae)
10459510	5.09266	5.66782	6.09076	5.9664	6.06449	6.01092	5.64575	5.78332	5.4057	6.1682	5.96163	5.81444		5.80601		0.369831	0.110629	0.700789		0.396856	0.0896926	0.597547		0.005488	0.979842	0.998666		Mir694	microRNA 694
10390886	5.09817	5.49487	5.18886	5.52278	5.63533	5.13301	5.36219	4.31754	5.51368	5.52149	5.48151	5.29946		5.29741		0.369681	0.2042	0.803156		0.169743	0.547276	0.917225		0.196157	0.488045	0.931579		Krtap3-3	keratin associated protein 3-3
10498659	4.98396	5.26706	4.54819	5.09257	5.79663	5.53215	5.02902	4.60221	4.57981	4.36349	5.39298	5.56325		5.06261		0.369557	0.266767	0.84307		0.540716	0.11559	0.641718		0.196053	0.546961	0.943091		Sis	sucrase isomaltase (alpha-glucosidase)
10484731	6.27049	7.06411	6.81931	6.92393	7.04003	7.33063	6.69538	6.9303	7.03259	7.28223	7.27923	7.20531		6.98946		0.369499	0.074002	0.624547		0.380226	0.06714	0.543027		-0.16812	0.386538	0.913206		Olfr1173	olfactory receptor 1173
10417411	7.92045	8.16639	8.30159	8.13775	8.67471	8.33917	7.87462	8.12242	8.12413	8.47985	8.21738	8.53208		8.24088		0.36938	0.0381253	0.503088		0.254399	0.131899	0.667493		0.0890883	0.579034	0.946037		Gm3002	alpha-takusan pseudogene
10390685	9.45223	9.40427	9.57437	9.89682	9.98035	9.80374	9.57902	9.50494	9.49394	9.88575	9.89327	9.90651		9.69793		0.36921	0.00065246	0.0686357		0.416681	0.000258908	0.0354067		-0.049015	0.537771	0.940119		Ormdl3	ORM1-like 3 (S. cerevisiae)
10428451	5.91886	5.77014	5.78485	5.76644	5.77245	5.64585	5.37745	5.42942	5.56195	5.88444	5.74227	5.84969		5.70865		0.369193	0.00121208	0.0976023		-0.0963683	0.275987	0.79956		0.368342	0.00123191	0.576339		---	---
10566585	6.05543	6.1513	5.95383	6.10116	6.12351	5.83831	5.37845	6.11673	5.94513	6.25905	5.92769	6.36097		6.01763		0.36913	0.0717912	0.618414		-0.0325257	0.863189	0.982441		0.24008	0.220474	0.867		Gm1966	predicted gene 1966
10544477	5.7252	5.87504	5.72977	5.48727	5.53766	5.29329	5.85137	5.61727	5.81862	6.09213	6.4902	5.81205		5.77749		0.36904	0.0366684	0.497626		-0.337262	0.0523311	0.496919		0.0142493	0.928018	0.994942		Nobox	NOBOX oogenesis homeobox
10592386	7.06221	7.4754	7.41152	7.61033	7.79622	7.91078	7.33908	7.4603	7.50974	7.75014	7.81898	7.84645		7.5826		0.368818	0.0109986	0.307718		0.456065	0.00315907	0.155358		-0.119992	0.337775	0.902538		Olfr146	olfactory receptor 146
10375537	7.07703	7.11492	7.46858	7.4972	7.48711	7.46646	7.09834	7.2148	6.99614	7.28918	7.4928	7.63351		7.31967		0.368735	0.0127131	0.327642		0.26341	0.0563871	0.511063		0.117082	0.361621	0.907479		Mgat1	mannoside acetylglucosaminyltransferase 1
10378240	6.05687	5.67158	6.36652	5.92718	6.29726	5.49146	5.56239	6.19175	6.02075	6.38711	6.45887	6.03422		6.03883		0.368435	0.163572	0.762148		-0.126354	0.617875	0.936675		0.106692	0.673037	0.963078		P2rx1	purinergic receptor P2X, ligand-gated ion channel, 1
10571233	7.85798	8.17945	8.16151	8.48883	8.53285	8.35674	8.24962	7.8504	8.3381	8.44519	8.29271	8.80548		8.29657		0.368422	0.0462	0.54163		0.393163	0.0355321	0.430894		-0.079729	0.63447	0.958451		Fut10	fucosyltransferase 10
10604674	6.21525	6.23285	6.21774	6.67323	6.52414	6.34346	6.31028	6.24854	5.85109	6.50149	6.32941	6.68419		6.34431		0.368395	0.023215	0.420429		0.291665	0.0604759	0.522547		0.085309	0.551184	0.943296		Gm773	predicted gene 773
10455707	8.37359	8.18436	8.39663	8.53935	8.39548	8.62739	7.98841	8.23083	8.14017	8.55807	8.4805	8.42524		8.36167		0.368133	0.00355439	0.174077		0.202551	0.0650645	0.535641		0.198388	0.069902	0.791406		Zfp474	zinc finger protein 474
10473452	6.89766	6.74493	6.85167	6.89905	6.94674	6.98279	5.95961	7.00774	6.7154	7.1165	6.98457	6.68514		6.81598		0.367822	0.124846	0.722949		0.111439	0.623533	0.938101		0.270501	0.246622	0.880548		---	---
10571321	8.90802	8.83983	8.86207	9.33984	9.2527	9.20717	8.87935	8.84999	8.92523	9.30317	9.16463	9.28963		9.06847		0.367618	0.000449054	0.0554359		0.396598	0.000249439	0.0351164		-0.0148853	0.84208	0.986504		Ppp1r3b	protein phosphatase 1, regulatory (inhibitor) subunit 3B
10597323	7.2069	7.00416	7.16522	7.39922	7.29383	7.58726	6.86733	6.99635	7.01515	7.19676	7.43012	7.35459		7.20974		0.36755	0.00481602	0.20681		0.301342	0.0145887	0.311542		0.165818	0.1373	0.840006		Arpp21	cyclic AMP-regulated phosphoprotein, 21
10478109	6.55895	6.81703	6.82801	6.54718	6.59951	6.75519	6.54011	6.43588	6.77836	7.05859	6.91522	6.88294		6.72641		0.36747	0.00910855	0.280159		-0.100706	0.400667	0.867916		0.149884	0.220317	0.867		Adig	adipogenin
10552553	5.30947	5.10521	4.6691	5.12504	5.49529	5.36706	4.91264	4.77685	5.3584	5.51338	5.24162	5.39457		5.18905		0.367227	0.0814216	0.643981		0.301202	0.143455	0.680844		0.011964	0.951065	0.996658		Klk1b7-ps	kallikrein 1-related peptidase b7, pseudogene
10414479	8.62407	8.67097	8.55627	9.08671	9.09439	9.04088	8.68985	8.71409	8.527	8.88572	9.0886	9.05763		8.83635		0.367003	0.001272	0.100282		0.456889	0.00024802	0.0351164		-0.026544	0.757936	0.976559		Olfr740	olfactory receptor 740
10555722	7.91529	7.90832	7.90678	8.31961	8.01127	8.0487	7.9669	7.89818	7.75612	8.23028	8.2201	8.27051		8.03767		0.366563	0.00278232	0.147215		0.216395	0.0433807	0.465149		0.0363977	0.706693	0.967329		Olfr550	olfactory receptor 550
10595570	6.34967	6.42391	6.36012	5.93871	6.13207	6.53536	5.91539	6.58101	6.15379	6.70983	6.54668	6.4933		6.34499		0.366534	0.0666452	0.601431		-0.175855	0.348003	0.841825		0.161169	0.388099	0.913358		Slc25a40	solute carrier family 25, member 40
10346882	8.37365	8.46716	8.51142	8.67706	8.86611	8.79064	8.20959	8.55249	8.35588	8.59591	8.78381	8.83757		8.58511		0.366441	0.00594653	0.233172		0.327193	0.0112353	0.276345		0.078088	0.479043	0.929793		Adam23	a disintegrin and metallopeptidase domain 23
10541968	11.0303	11.2389	11.1548	11.5008	11.5384	11.5294	11.1684	11.1558	11.1825	11.5564	11.4992	11.5502		11.3421		0.366413	0.000441431	0.054738		0.381527	0.000323511	0.0392389		-0.0275567	0.7114	0.967402		Ano2	anoctamin 2
10470149	5.82124	5.69451	5.72082	6.09978	5.82611	5.98265	5.47656	6.09507	6.07365	6.63579	6.26746	5.8399		5.96113		0.36596	0.106491	0.692467		0.223992	0.303824	0.816242		-0.136235	0.524871	0.938337		Lcn5	lipocalin 5
10349644	5.48252	5.35819	5.56074	5.31675	5.51388	5.65111	4.71236	5.52306	5.59898	5.90627	5.54231	5.48338		5.4708		0.365852	0.119149	0.715823		0.026764	0.903485	0.988722		0.189016	0.400054	0.915533		Avpr1b	arginine vasopressin receptor 1B
10471675	9.99477	9.96666	9.96297	10.1644	10.2398	10.1456	10.0495	9.87334	9.93735	10.2784	10.3583	10.3195		10.1075		0.365338	0.000441728	0.054738		0.208463	0.01568	0.322066		0.0214047	0.772896	0.978084		Glo1	glyoxalase 1
10584520	6.58568	6.9955	6.48428	6.88487	6.97043	7.06646	6.71059	6.62033	6.96024	7.04313	7.24798	7.09586		6.88878		0.365272	0.0252271	0.43374		0.285436	0.0674827	0.543834		-0.0752333	0.601895	0.951422		Olfr978	olfactory receptor 978
10378420	6.03648	5.61676	4.47587	5.199	5.84819	5.76398	5.28531	5.58651	4.85013	5.787	5.06889	5.96072		5.45657		0.364884	0.367293	0.892547		0.227355	0.569528	0.923035		0.135719	0.732888	0.970522		Zfp616	zinc finger protein 616
10345228	7.39185	7.55559	7.2706	7.40302	7.11259	7.4922	7.20808	7.15361	7.01905	7.47522	7.23077	7.76931		7.34016		0.364851	0.0325439	0.47599		-0.070077	0.645571	0.944567		0.279099	0.0875279	0.805924		1700001G17Rik	RIKEN cDNA 1700001G17 gene
10378681	10.158	10.2307	10.1927	10.5528	10.5363	10.5504	10.0371	10.2231	10.0769	10.4465	10.5082	10.476		10.3324		0.364533	0.000432855	0.0543837		0.352707	0.000555334	0.0540972		0.0814633	0.282747	0.889912		Inpp5k	inositol polyphosphate 5-phosphatase K
10548437	5.36627	5.41135	5.8403	5.54217	5.48839	5.26253	4.75151	6.27933	5.5965	6.22738	5.79596	5.6965		5.60485		0.364165	0.277117	0.848257		-0.108272	0.739877	0.961762		-0.00314267	0.99229	0.999603		Klra17	killer cell lectin-like receptor, subfamily A, member 17
10433172	5.78457	5.91536	5.57115	5.92435	5.73693	5.74229	5.71201	5.31236	5.56741	6.78226	5.72026	5.18154		5.74587		0.364094	0.274315	0.847604		0.0441627	0.891342	0.987911		0.226438	0.488716	0.931745		Glycam1	glycosylation dependent cell adhesion molecule 1
10535247	9.23455	9.37407	9.23258	9.68697	9.76662	9.68764	9.24463	9.29456	9.21753	9.66527	9.58728	9.59598		9.46564		0.36394	0.000441833	0.054738		0.433344	0.000110567	0.0222108		0.0281617	0.703539	0.967138		Iqce	IQ motif containing E
10512470	6.51893	6.03991	6.87222	6.71274	6.60158	6.7889	6.28267	6.61682	6.72595	7.00061	6.87014	6.84556		6.65634		0.363624	0.0793778	0.638423		0.224053	0.257423	0.785545		-0.0647927	0.73585	0.971191		Cd72	CD72 antigen
10392142	6.43467	7.00153	6.64335	6.89481	6.89888	7.21102	6.57975	6.83233	6.4282	6.95307	7.11287	6.86491		6.82128		0.363519	0.0462701	0.541865		0.308384	0.0828545	0.582243		0.079758	0.629968	0.957889		Cd79b	CD79B antigen
10604694	6.00691	6.16486	6.07445	6.05611	6.18974	5.83528	5.86221	5.8065	5.82554	6.09323	6.33986	6.15014		6.03373		0.362991	0.00549786	0.223206		-0.0550307	0.607703	0.934156		0.250657	0.0357909	0.732356		Mtap7d3	MAP7 domain containing 3
10437443	9.64755	9.64459	9.66182	10.1333	9.99349	10.1096	9.65667	9.71147	9.67559	10.0611	10.0754	9.99578		9.86386		0.362844	0.000309839	0.0451502		0.427489	8.23e-05	0.0187118		-0.0299243	0.671315	0.962705		5730403B10Rik	RIKEN cDNA 5730403B10 gene
10493640	6.27888	6.26194	6.45571	6.23573	5.78503	6.39232	5.6738	6.08119	6.29583	6.60171	6.24364	6.29341		6.2166		0.362649	0.082325	0.644438		-0.194479	0.325834	0.829719		0.315236	0.124434	0.838825		Nup210l	nucleoporin 210-like
10370798	8.32636	8.37184	8.05185	8.29183	8.21913	8.2425	8.03162	7.99328	7.95324	8.47258	8.44342	8.1499		8.2123		0.362582	0.00742861	0.260485		0.00113833	0.991891	0.999273		0.257298	0.0395689	0.738874		Adamtsl5	ADAMTS-like 5
10397230	7.61428	7.34127	7.75864	7.41792	7.73139	7.66927	7.35068	7.54082	7.51122	7.88826	7.72698	7.87393		7.61872		0.36215	0.0146049	0.349897		0.0347903	0.784179	0.969312		0.103825	0.420483	0.91853		2900006K08Rik	RIKEN cDNA 2900006K08 gene
10375787	6.03693	6.25177	6.62577	5.95974	6.59525	6.71706	6.42056	6.25626	6.08478	6.76594	6.27637	6.80533		6.39965		0.362017	0.139216	0.740334		0.119197	0.60904	0.934156		0.0509527	0.826026	0.983966		Olfr1378	olfactory receptor 1378
10484737	7.73403	8.14875	7.74743	7.89245	7.91511	7.83873	7.80323	7.58797	7.78562	7.89113	8.21435	8.15729		7.89301		0.361985	0.0179728	0.377906		0.00535767	0.967652	0.997321		0.151132	0.267462	0.885546		Olfr1177-ps	olfactory receptor 1177, pseudogene
10450912	7.71785	7.89243	7.77722	7.85961	8.09076	7.76765	7.56564	7.68086	7.50705	7.88068	7.86345	8.09482		7.80817		0.361805	0.00647524	0.242951		0.110176	0.324576	0.829509		0.211316	0.0744057	0.797879		Olfr132	olfactory receptor 132
10441565	8.23087	8.09712	8.40257	8.66421	8.43727	8.52291	7.94693	8.30603	8.35685	8.79037	8.56771	8.33627		8.38826		0.36151	0.0321844	0.474263		0.297944	0.0679121	0.543834		0.040248	0.788527	0.980036		Rps6ka2	ribosomal protein S6 kinase, polypeptide 2
10570870	6.65518	6.67221	6.98461	6.44227	6.63089	6.72558	6.12413	6.55824	6.48071	6.6096	6.89961	6.73826		6.62678		0.361465	0.0288686	0.455189		-0.17109	0.256893	0.785525		0.382975	0.0221974	0.722435		1700041G16Rik	RIKEN cDNA 1700041G16 gene
10385455	6.41724	6.61243	6.6319	6.95196	6.83866	6.86771	6.20608	6.50748	6.75257	6.95148	6.78744	6.81053		6.69462		0.361107	0.0179283	0.377641		0.332257	0.0265098	0.391034		0.065145	0.623021	0.956069		Timd2	T-cell immunoglobulin and mucin domain containing 2
10406407	10.5924	10.4773	10.5113	10.7478	10.6938	10.7471	10.3945	10.3094	10.223	10.7286	10.6707	10.61		10.5588		0.360823	0.000633496	0.0674375		0.202593	0.02143	0.360244		0.218007	0.0149674	0.714338		Arrdc3	arrestin domain containing 3
10392135	5.90668	6.01332	6.1815	5.28773	5.56879	5.95753	5.14363	5.95655	5.4602	6.44304	5.62892	5.57068		5.75988		0.360756	0.209778	0.806819		-0.429148	0.141694	0.679445		0.513704	0.0850024	0.803027		Gh	growth hormone
10608477	6.34697	5.91805	6.04367	6.22345	6.64828	6.42966	6.04397	6.23661	5.75937	6.74397	6.03486	6.34267		6.23096		0.360518	0.0981006	0.677558		0.330899	0.125141	0.655838		0.089581	0.660844	0.960239		Ssty2	spermiogenesis specific transcript on the Y 2
10582562	6.34245	6.55748	6.43386	6.12051	6.16861	6.2222	6.5381	5.94496	6.20752	6.61684	6.54958	6.60482		6.35891		0.360222	0.019363	0.389783		-0.274154	0.0607162	0.52302		0.214403	0.12986	0.838825		---	---
10412919	7.64805	8.121	7.60148	7.65651	8.38347	7.92539	7.33797	8.16149	7.54648	7.93929	8.04327	8.14382		7.87568		0.360146	0.159682	0.757633		0.198279	0.423082	0.876687		0.108193	0.658436	0.959933		---	---
10397703	6.41648	6.51921	7.02269	7.24144	7.33079	7.26829	6.58159	6.64917	6.94764	7.00248	7.09602	7.16034		6.93634		0.360144	0.0385304	0.504971		0.627381	0.0019038	0.11591		-0.073341	0.639584	0.959281		3300002A11Rik	RIKEN cDNA 3300002A11 gene
10392894	8.07992	7.92954	8.16397	8.68061	8.35051	8.46803	8.07192	8.17761	8.08943	8.51744	8.41207	8.4898		8.2859		0.360119	0.00434686	0.193693		0.441906	0.00112135	0.0844718		-0.0551757	0.589895	0.949157		Fads6	fatty acid desaturase domain family, member 6
10414483	7.31229	7.5816	7.62494	7.80265	7.80059	7.91781	6.85916	7.40961	7.59836	7.6432	7.66899	7.63445		7.57114		0.359835	0.052051	0.559174		0.334071	0.0680079	0.544241		0.217235	0.213792	0.866091		Olfr742	olfactory receptor 742
10406171	7.96537	8.1415	8.13294	8.46974	8.30091	8.51379	8.1172	8.0876	8.02051	8.46651	8.29903	8.53898		8.25451		0.359741	0.00306663	0.156213		0.34821	0.0037689	0.168987		0.00483733	0.959826	0.99743		Tppp	tubulin polymerization promoting protein
10369750	5.52466	5.93717	5.16972	5.54337	5.71314	5.71193	5.65054	5.56603	5.06845	5.76327	5.80019	5.79916		5.60397		0.359204	0.0887931	0.659521		0.112296	0.569742	0.923121		0.115513	0.558921	0.94407		Gm10118	predicted gene 10118
10484791	8.69245	8.57693	8.72943	9.02413	9.04129	8.87857	8.8265	8.82473	8.60833	9.12926	9.15337	9.05421		8.87827		0.359091	0.00213902	0.128039		0.315063	0.00491283	0.189422		-0.0869203	0.348671	0.904002		Olfr1222	olfactory receptor 1222
10535659	5.00844	5.86471	5.59916	5.80822	5.77987	5.90721	5.55881	5.96063	5.05151	5.94087	5.96251	5.74468		5.68222		0.359033	0.163883	0.762353		0.340998	0.184126	0.728632		-0.0328813	0.893493	0.991627		Cyp3a16	cytochrome P450, family 3, subfamily a, polypeptide 16
10509571	5.5609	5.46554	6.00719	5.04723	5.08548	5.44522	5.05841	5.14945	5.19863	5.82943	5.7635	4.89013		5.37509		0.358854	0.161171	0.75955		-0.485232	0.0676103	0.543834		0.54238	0.0448503	0.7469		Pla2g2c	phospholipase A2, group IIC
10502830	6.79193	6.8504	7.09	6.5648	7.08141	6.93304	6.37971	6.70106	6.83342	7.14624	6.66586	7.17846		6.85136		0.358794	0.0774591	0.634796		-0.0510273	0.785966	0.969906		0.272717	0.166137	0.852336		Nexn	nexilin
10504638	6.97609	6.6175	7.28909	7.10612	6.96389	7.40475	7.03031	6.67899	7.13581	7.60368	7.09468	7.22312		7.09367		0.358792	0.105788	0.691829		0.19736	0.351989	0.844829		0.012522	0.951874	0.996759		E230008N13Rik	RIKEN cDNA E230008N13 gene
10544573	7.45891	7.50689	7.28799	7.42511	7.56556	7.38175	7.42331	7.38186	7.41257	7.92779	7.6922	7.67352		7.51146		0.358589	0.00357509	0.174544		0.039547	0.687934	0.95172		0.0120123	0.90254	0.992562		Rarres2	retinoic acid receptor responder (tazarotene induced) 2
10608339	5.77768	5.55255	5.37267	5.93245	6.04329	6.0034	5.79818	5.67569	5.4879	6.62494	5.45812	5.95311		5.80667		0.358134	0.16191	0.760161		0.425414	0.102835	0.619624		-0.0862907	0.724002	0.968842		Ssty2	spermiogenesis specific transcript on the Y 2
10540509	6.04715	5.58609	6.06806	6.31278	5.72182	5.82585	5.72739	5.87624	5.83224	6.31304	6.25474	5.94161		5.95892		0.357841	0.0717331	0.61824		0.053052	0.772119	0.966671		0.0884763	0.630381	0.957889		Grm7	glutamate receptor, metabotropic 7
10412543	8.14436	8.29639	8.36917	8.33674	8.8121	8.45504	8.13624	8.28554	8.16696	8.56852	8.37194	8.7215		8.38871		0.357742	0.0227887	0.418884		0.264654	0.0753802	0.562308		0.073724	0.593716	0.950135		Gm1973	predicted gene 1973
10462311	6.67706	6.40218	6.34921	5.89837	6.05448	6.10266	5.81858	6.59382	5.93613	6.55134	6.39531	6.47507		6.27118		0.357727	0.0735441	0.623433		-0.457645	0.0282993	0.400881		0.359968	0.0720154	0.796235		---	---
10388648	8.98391	8.96989	8.94351	9.42982	9.47138	9.3932	9.04165	9.03563	8.8383	9.45678	9.20913	9.32283		9.17467		0.357718	0.00195977	0.123945		0.465697	0.000286273	0.0367463		-0.00609333	0.94554	0.996227		Ankrd13b	ankyrin repeat domain 13b
10477218	6.73458	6.45496	6.51396	6.01135	6.70655	6.30086	6.44593	6.38897	6.01124	6.63853	6.73838	6.54163		6.45725		0.357466	0.066935	0.602822		-0.228253	0.219589	0.761102		0.28579	0.131803	0.839529		Ttll9	tubulin tyrosine ligase-like family, member 9
10376366	5.78748	6.30863	5.98771	6.22423	6.43089	6.25176	5.84043	6.54202	5.98842	6.6815	6.71208	6.04892		6.23367		0.357206	0.139179	0.740334		0.274354	0.245759	0.779485		-0.0956857	0.676638	0.963712		2210415F13Rik	RIKEN cDNA 2210415F13 gene
10456414	7.88647	7.98199	8.0523	8.09818	8.16229	8.27163	7.86929	7.93105	7.74226	8.26637	8.11037	8.23731		8.05079		0.35715	0.00198791	0.124287		0.20378	0.0405391	0.45508		0.126051	0.17746	0.8578		Psmg2	proteasome (prosome, macropain) assembly chaperone 2
10567502	6.95004	6.02369	7.13043	6.52668	6.54094	6.9877	6.79351	6.55695	6.75984	7.30684	6.94982	6.92471		6.7876		0.357021	0.192988	0.789112		-0.0162773	0.950596	0.994932		-0.00204833	0.993779	0.999603		---	---
10590646	7.65305	8.1258	7.605	7.66152	8.38209	7.93252	7.34642	8.17309	7.5556	7.95232	8.05189	8.14163		7.88174		0.356908	0.162035	0.76047		0.19743	0.423736	0.876766		0.102912	0.673115	0.963078		---	---
10478407	5.49818	5.53599	5.64706	5.90969	5.39962	5.77106	5.20835	5.62555	5.14041	5.58839	5.89055	5.56589		5.56506		0.356838	0.0519906	0.559174		0.133048	0.431614	0.879891		0.235636	0.176842	0.857576		Serinc3	serine incorporator 3
10440719	4.5386	5.30685	5.60269	5.88831	5.36251	5.38967	4.3895	4.76708	5.15744	5.85372	5.64605	3.88463		5.14892		0.356797	0.466794	0.924788		0.397451	0.419039	0.874912		0.378041	0.441416	0.922723		---	---
10435907	6.10211	6.05024	6.55431	6.39011	6.12836	6.12046	5.33388	6.32575	6.06805	6.58337	6.07171	6.14255		6.15591		0.356652	0.176499	0.775006		-0.0225767	0.928595	0.991478		0.326331	0.212943	0.866091		Cd200r1	CD200 receptor 1
10541491	6.57747	7.04354	6.24745	6.21523	6.9101	6.35046	6.31627	6.51294	5.65573	6.6122	6.28584	6.65667		6.44866		0.35659	0.214786	0.812126		-0.130889	0.637747	0.941918		0.461171	0.117174	0.82943		1700063H04Rik	RIKEN cDNA 1700063H04 gene
10417245	8.29071	8.57055	8.50207	8.43507	8.87783	8.52004	8.31881	8.57522	8.4365	8.78112	8.71177	8.90719		8.57724		0.356519	0.0199513	0.39473		0.156537	0.25457	0.783981		0.0109313	0.934482	0.995698		Gm1973	predicted gene 1973
10409881	5.84336	5.2023	5.52345	5.48943	5.30002	5.65668	5.14281	5.69542	5.16569	5.83565	5.80719	5.43029		5.50769		0.356403	0.104291	0.689428		-0.040994	0.841713	0.977543		0.188396	0.368069	0.909569		Tpbpa	trophoblast specific protein alpha
10413316	7.13002	6.48494	7.33938	7.10466	6.87427	7.35361	7.24495	6.63982	7.12608	7.73966	7.16337	7.17622		7.11475		0.356132	0.187338	0.784827		0.126066	0.627713	0.939534		-0.0188397	0.941892	0.996227		---	---
10595480	8.91891	8.9021	8.9015	9.25677	9.19783	9.21493	9.14142	8.78578	8.90058	9.37988	9.18182	9.33413		9.09297		0.356015	0.00402467	0.185124		0.315671	0.00819547	0.237876		-0.0350897	0.724424	0.969122		Me1	malic enzyme 1, NADP(+)-dependent, cytosolic
10604106	6.03443	6.02874	6.0704	6.14822	6.34675	6.26107	5.60267	6.17975	5.92201	6.2831	6.2676	6.22151		6.11385		0.355927	0.0173425	0.372319		0.207492	0.129232	0.661985		0.143045	0.281414	0.889656		Gm9	predicted gene 9
10526943	7.06058	7.2203	7.24432	7.50446	7.14318	7.44184	6.99834	7.1685	6.92226	7.467	7.19342	7.4964		7.23838		0.35591	0.0159949	0.360666		0.188094	0.15871	0.69884		0.145367	0.266752	0.885338		Gpr146	G protein-coupled receptor 146
10593652	6.40791	6.13952	6.17126	5.90139	6.19582	6.11692	6.14982	6.12829	5.69782	6.53989	6.24137	6.26235		6.1627		0.355892	0.0341617	0.484622		-0.168187	0.275124	0.799017		0.247584	0.119636	0.833739		Cyp19a1	cytochrome P450, family 19, subfamily a, polypeptide 1
10538394	8.22028	8.2998	8.387	8.69102	8.62739	8.77348	8.36629	8.21499	8.44051	8.69023	8.61689	8.78204		8.50916		0.35579	0.00223042	0.131736		0.394932	0.00108894	0.0830573		-0.0382353	0.673855	0.963167		Plekha8	pleckstrin homology domain containing, family A (phosphoinositide binding specific) member 8
10554221	6.5161	6.48638	6.15382	6.01396	6.62474	6.47828	5.96483	6.45255	5.97642	6.51123	6.57065	6.37892		6.34399		0.355667	0.0780489	0.635557		-0.0131063	0.943939	0.993974		0.254168	0.191551	0.8628		Gm9885	predicted gene 9885
10454077	6.01208	5.91224	5.97949	5.43618	6.30138	6.457	5.35046	6.01823	5.89027	6.12599	6.2523	5.94603		5.97347		0.355118	0.183325	0.781515		0.096917	0.70506	0.955022		0.214948	0.407648	0.915882		Taf4b	TAF4B RNA polymerase II, TATA box binding protein (TBP)-associated factor
10506029	5.01507	4.84314	5.62014	5.12748	5.55472	5.29402	5.0529	5.41794	5.02456	5.45951	5.62512	5.47575		5.29253		0.354994	0.0985354	0.678846		0.165955	0.41536	0.87348		-0.00568633	0.97736	0.998534		---	---
10534066	6.72365	6.27403	6.22138	6.71608	6.83038	6.43659	6.7245	6.67143	5.43848	6.51932	6.63091	6.74846		6.4946		0.354761	0.259487	0.837385		0.254661	0.411179	0.872359		0.128218	0.675194	0.963216		2012-09-14	septin 14
10523255	8.20825	8.39523	8.26121	8.58364	8.64815	8.6169	8.0621	8.09573	8.20019	8.47531	8.40481	8.54172		8.37444		0.354605	0.00105608	0.0906149		0.327999	0.0018157	0.113063		0.16889	0.0571211	0.766963		Stbd1	starch binding domain 1
10419448	8.2153	8.23215	8.08555	8.57904	8.30383	8.43036	8.23457	8.16707	8.11156	8.47161	8.55441	8.55036		8.32799		0.354393	0.00216758	0.129313		0.260075	0.0135285	0.300369		0.00659933	0.941363	0.996227		Olfr732	olfactory receptor 732
10548692	6.05043	5.89241	5.65891	6.08458	5.98188	6.00432	5.86038	5.78004	5.60981	6.32161	5.97767	6.01361		5.93631		0.354222	0.0173354	0.372319		0.156342	0.239477	0.775062		0.117174	0.370887	0.910344		Kap	kidney androgen regulated protein
10484805	8.57353	8.57533	8.577	8.90855	9.07973	8.89352	8.71149	8.67445	8.73442	8.99607	9.04923	9.1377		8.82592		0.354213	0.000815266	0.0792011		0.385313	0.000435623	0.0465136		-0.131499	0.113455	0.823219		Olfr1229	olfactory receptor 1229
10493912	5.66266	5.89072	6.12105	6.04312	6.17053	5.80828	5.4954	5.71865	6.01138	5.95259	6.23764	6.09729		5.93411		0.354032	0.0516883	0.559174		0.115832	0.487949	0.899327		0.149668	0.373908	0.910344		Crnn	cornulin
10427683	10.8787	10.9382	11.0507	11.2576	11.3368	11.2787	11.0642	11.1102	10.9215	11.345	11.3801	11.4322		11.1662		0.353737	0.0011323	0.0934977		0.335163	0.00164798	0.107318		-0.0761367	0.360139	0.907479		Spef2	sperm flagellar 2
10598743	6.07072	6.05116	5.49805	5.66895	5.23175	5.91806	5.08634	5.853	5.26483	5.69903	5.81465	5.7515		5.659		0.35367	0.157383	0.756569		-0.26706	0.275638	0.799293		0.47192	0.0683724	0.789377		Nyx	nyctalopin
10528289	7.27445	7.02002	7.50641	7.3039	7.38455	7.86357	7.30735	6.96232	7.22364	7.6756	7.50969	7.3671		7.36655		0.353025	0.06876	0.608517		0.250383	0.179364	0.7243		0.102522	0.568071	0.944439		Ccdc146	coiled-coil domain containing 146
10382435	9.96807	10.0888	10.102	10.4725	10.4807	10.4921	9.96772	10.0462	9.95998	10.3695	10.2864	10.3765		10.2175		0.352857	0.0004742	0.057742		0.428853	0.000100798	0.0213331		0.061638	0.401372	0.915533		Gprc5c	G protein-coupled receptor, family C, group 5, member C
10368062	6.28642	6.26547	6.88263	6.66336	6.64328	6.72996	6.61818	6.26318	6.35749	6.8833	6.69888	6.71437		6.58387		0.352566	0.0503441	0.557079		0.20069	0.235319	0.772861		0.065225	0.690526	0.96572		Ect2l	epithelial cell transforming sequence 2 oncogene-like
10438427	9.78758	9.9292	9.90375	10.0258	10.143	10.2265	9.95843	9.85179	9.76088	10.1701	10.1566	10.302		10.018		0.352554	0.00233375	0.133406		0.258278	0.0144533	0.309955		0.016476	0.855246	0.987827		Olfr168	olfactory receptor 168
10549108	6.529	6.31811	6.70306	6.73586	6.51154	7.17989	6.64236	6.54423	6.78247	7.20609	6.76814	7.05184		6.74772		0.352339	0.0740594	0.624734		0.292374	0.12923	0.661985		-0.139627	0.448823	0.924103		Abcc9	ATP-binding cassette, sub-family C (CFTR/MRP), member 9
10425632	9.81281	9.8161	9.84545	10.0982	10.1021	10.2404	9.7107	9.80137	9.7917	10.1415	10.0752	10.1436		9.96493		0.352201	0.000507196	0.0593219		0.322093	0.000978505	0.0774871		0.0568647	0.440767	0.922723		Xrcc6	X-ray repair complementing defective repair in Chinese hamster cells 6
10579691	7.86834	7.88951	7.84161	7.46354	8.01472	7.95846	7.34828	7.85529	7.42321	7.95709	8.03462	7.69145		7.77884		0.352127	0.0657863	0.599154		-0.0542467	0.75768	0.964695		0.324225	0.086501	0.805924		Calr3	calreticulin 3
10608549	6.5251	6.15311	6.23859	6.5067	6.80423	6.71774	6.38165	6.54894	6.06864	7.05882	6.35559	6.6411		6.50002		0.352095	0.0891199	0.660764		0.37062	0.0755737	0.563097		-0.0274737	0.886454	0.990595		LOC100039753	spermiogenesis specific transcript on the Y family member
10437936	5.21518	5.32254	5.94035	5.82904	5.66752	5.53686	5.17101	5.45022	5.73214	5.88194	5.77881	5.74785		5.60612		0.351745	0.0956399	0.672206		0.185117	0.356684	0.846619		0.041569	0.832712	0.985618		F830005K03Rik	RIKEN cDNA F830005K03 gene
10461826	7.16704	7.1117	6.94226	7.33245	7.26201	7.44648	6.85093	6.953	7.25072	7.31663	7.40739	7.38584		7.2022		0.351738	0.00963192	0.28712		0.273313	0.032897	0.418791		0.0554493	0.628173	0.957488		---	---
10587299	9.11637	9.03383	9.22637	9.44507	9.3148	9.31753	9.11449	9.01341	9.03911	9.5119	9.34357	9.36674		9.23693		0.351731	0.00165307	0.11593		0.233609	0.018251	0.338691		0.069853	0.421646	0.91853		Ick	intestinal cell kinase
10384208	5.85648	5.73732	5.81762	5.89478	5.9548	5.59779	5.4199	5.72587	5.8287	6.15374	6.17466	5.70002		5.82181		0.351316	0.045344	0.537238		0.011984	0.939641	0.993557		0.145649	0.367206	0.909569		---	---
10566322	8.05488	8.0938	8.074	8.42349	8.57186	8.22747	7.65468	7.99253	8.19508	8.11591	8.27083	8.50911		8.18197		0.351187	0.0390934	0.508523		0.333382	0.0480502	0.482271		0.126796	0.413384	0.918126		Olfr648	olfactory receptor 648
10445172	8.86445	8.88574	9.00419	9.37299	9.27759	9.33834	8.94805	9.05487	8.99618	9.27848	9.34327	9.43045		9.14955		0.351032	0.000866293	0.082358		0.411515	0.000260378	0.0354077		-0.0815747	0.307551	0.894237		Olfr130	olfactory receptor 130
10523325	6.93012	6.56967	6.65547	7.04286	6.66633	6.46682	6.25185	6.65035	6.52067	7.08554	6.88179	6.50833		6.68582		0.350929	0.0911202	0.665766		0.006915	0.971426	0.997392		0.244132	0.223251	0.869054		EG665031	predicted gene, EG665031
10376434	6.67307	6.62628	6.89112	7.06623	6.61229	6.94565	6.36307	6.66754	6.88884	7.0002	7.13095	6.84089		6.80885		0.350864	0.0497673	0.555339		0.14457	0.381098	0.858975		0.0903387	0.579765	0.946299		Butr1	butyrophilin related 1
10417286	8.04664	8.20815	8.25966	8.24429	8.72899	8.30224	8.22085	8.23616	8.23562	8.62358	8.40403	8.71695		8.35226		0.350647	0.0237704	0.424138		0.253691	0.0834922	0.583575		-0.059391	0.663193	0.960313		Gm3002	alpha-takusan pseudogene
10559788	8.62254	8.66644	8.57994	9.17077	8.98139	8.96788	8.64349	8.60665	8.57081	8.83957	8.85678	9.17634		8.80688		0.350581	0.00589754	0.232734		0.417037	0.00197147	0.118408		0.0159943	0.877933	0.989296		Olfr1349	olfactory receptor 1349
10444927	6.99072	6.98724	6.93605	7.40949	7.40892	7.45639	6.87381	6.86329	7.1156	7.31671	7.20763	7.38009		7.16216		0.350579	0.00211282	0.12737		0.453598	0.000327839	0.0393158		0.0204377	0.817402	0.983671		Nrm	nurim (nuclear envelope membrane protein)
10550465	6.09611	5.8177	6.52867	6.37651	6.3316	6.24274	6.13307	6.22069	6.12076	6.71186	6.58683	6.22726		6.28282		0.350478	0.0665655	0.601017		0.169455	0.344281	0.840456		-0.01068	0.95139	0.996658		Ceacam11	carcinoembryonic antigen-related cell adhesion molecule 11
10474141	9.84619	10.0158	9.8815	10.4488	10.4185	10.4217	9.98053	9.92116	9.97942	10.3267	10.3533	10.2524		10.1538		0.350433	0.000595362	0.0649346		0.515163	2.58e-05	0.00910489		-0.045857	0.538596	0.940512		Slc1a2	solute carrier family 1 (glial high affinity glutamate transporter), member 2
10410716	4.63609	4.70885	5.70567	5.0032	5.18263	5.06655	4.77471	5.30321	4.83249	5.83496	4.68308	5.44362		5.09792		0.350415	0.305112	0.863823		0.0672573	0.839967	0.977421		0.0467303	0.888361	0.990862		Gpr150	G protein-coupled receptor 150
10412520	8.12154	8.22339	8.32996	8.27599	8.77608	8.34572	8.25676	8.27761	8.25676	8.66749	8.43159	8.74322		8.39217		0.350394	0.0248552	0.430283		0.240965	0.100578	0.616521		-0.0387453	0.777675	0.978229		Gm3002	alpha-takusan pseudogene
10383930	8.26901	8.43003	8.37523	8.11858	8.39405	8.39897	8.26015	8.34495	8.24764	8.73326	8.54461	8.62602		8.39521		0.350385	0.00434719	0.193693		-0.0542227	0.586229	0.927924		0.0738437	0.46132	0.925582		Gm10278	predicted gene 10278
10559880	5.33195	5.203	5.63202	5.49391	5.52883	5.66188	5.11506	5.81598	5.74894	5.80445	5.87782	6.04803		5.60516		0.350107	0.0781971	0.635645		0.172549	0.357477	0.846619		-0.171003	0.361625	0.907479		Vmn2r33	vomeronasal 2, receptor33
10597571	6.25896	6.43847	6.35691	6.53902	6.50511	6.21026	6.02824	5.84648	6.48736	6.39741	6.5698	6.44498		6.34025		0.350037	0.0461903	0.54163		0.0666833	0.675151	0.949738		0.230755	0.165438	0.852336		---	---
10473580	6.54604	6.60601	6.74091	6.23454	6.70498	6.37756	6.29873	6.2826	6.30383	6.62286	6.4885	6.82346		6.5025		0.349886	0.0194659	0.389898		-0.191958	0.159686	0.7009		0.335932	0.0235864	0.722435		Olfr1158	olfactory receptor 1158
10417239	8.01796	8.27735	8.30761	8.19569	8.74835	8.3596	8.08986	8.28989	8.13622	8.52408	8.36738	8.67409		8.33234		0.349858	0.0380334	0.502906		0.233575	0.142656	0.680844		0.0289803	0.847773	0.986652		Gm1973	predicted gene 1973
10534912	5.97548	6.11494	6.70645	6.48848	6.03413	6.24833	4.62089	6.74508	6.51094	6.52677	6.33912	6.06059		6.1976		0.349857	0.463306	0.923703		-0.00864167	0.98535	0.998318		0.306656	0.519033	0.936958		6430598A04Rik	RIKEN cDNA 6430598A04 gene
10399739	6.2308	6.30679	6.15882	6.10858	6.01087	5.99069	5.99289	6.26027	6.1339	6.54689	6.41303	6.4763		6.21915		0.34972	0.00242474	0.136945		-0.195425	0.04948	0.486588		0.103117	0.266955	0.885373		Allc	allantoicase
10390001	7.60526	7.45699	7.73846	8.33705	8.00523	8.04895	7.71326	7.65699	7.71978	8.07913	7.99357	8.06647		7.86843		0.349717	0.00680526	0.249709		0.530171	0.000410877	0.0448143		-0.0964403	0.374242	0.910344		Mycbpap	MYCBP associated protein
10536107	6.93051	6.56354	6.64598	7.03665	6.66097	6.45808	6.25183	6.64397	6.5177	7.07226	6.8783	6.51202		6.68098		0.349691	0.0901825	0.663878		0.00522233	0.978269	0.997744		0.242177	0.223752	0.869789		EG665031	predicted gene, EG665031
10416181	6.5029	6.07115	6.80137	6.71358	6.67567	7.06527	6.18539	6.73262	6.72535	6.95943	6.88695	6.84574		6.68045		0.349589	0.109874	0.698493		0.359699	0.101139	0.616827		-0.0893123	0.664287	0.960862		Stc1	stanniocalcin 1
10345777	7.01316	6.7547	7.37883	7.27701	7.14822	7.54527	6.81923	6.96932	7.27032	7.4281	7.22874	7.45031		7.19027		0.349428	0.0712472	0.616967		0.274606	0.144319	0.681833		0.029273	0.869567	0.988322		Il1rl2	interleukin 1 receptor-like 2
10549917	5.60476	5.91441	5.47377	6.337	5.49192	6.54451	6.43288	6.00455	5.8098	6.8239	6.00148	6.47012		6.07576		0.349426	0.257656	0.836084		0.460166	0.144691	0.68236		-0.418095	0.181255	0.859822		Vmn2r43	vomeronasal 2, receptor 43
10368817	6.70722	6.54566	7.06315	7.22381	7.04727	7.38248	6.93769	6.98206	6.82362	7.35361	7.22724	7.20999		7.04198		0.349156	0.0253667	0.435258		0.445843	0.00723125	0.227561		-0.142447	0.311265	0.895582		Ccdc162	coiled-coil domain containing 162
10445156	7.23178	7.22887	7.47003	7.87917	7.45508	7.79119	7.21448	7.41432	7.43797	7.6708	7.76405	7.67902		7.51973		0.349032	0.0161682	0.361557		0.398254	0.00801545	0.235163		-0.045364	0.716881	0.968151		Olfr123	olfactory receptor 123
10516484	6.46608	6.56395	5.8522	6.08592	5.71729	6.25383	6.20022	6.25391	5.70055	6.14328	6.71262	6.34554		6.19128		0.348925	0.166985	0.764574		-0.275067	0.267574	0.794932		0.242523	0.325102	0.897762		Gjb3	gap junction protein, beta 3
10355500	10.4202	10.3762	10.4697	10.9467	10.8182	10.8727	10.5052	10.397	10.3667	10.8784	10.7128	10.7244		10.624		0.34889	0.00118464	0.0967046		0.457187	0.000151722	0.0269731		-0.00098	0.99033	0.99944		Igfbp5	insulin-like growth factor binding protein 5
10369901	7.65357	7.7012	7.96154	8.09611	8.17658	8.29387	7.63488	7.82558	8.03941	8.19772	8.13552	8.21295		7.99408		0.348772	0.0138521	0.340848		0.416754	0.00512874	0.19338		-0.0611897	0.614885	0.954524		Rtdr1	rhabdoid tumor deletion region gene 1
10566922	6.50656	6.67031	6.45055	6.70839	6.42734	6.38568	6.36456	6.46438	6.09213	6.76706	6.5691	6.63112		6.5031		0.348737	0.0177558	0.375888		-0.035339	0.781156	0.968167		0.235452	0.0856018	0.80584		B430319F04Rik	RIKEN cDNA B430319F04 gene
10513774	5.48968	5.52817	5.51378	5.84508	5.65445	5.60402	5.7709	5.86379	5.7509	6.44732	6.17352	5.81093		5.78771		0.348722	0.0302254	0.463911		0.190639	0.199204	0.739746		-0.284655	0.0667719	0.783119		---	---
10505717	6.89561	6.57374	6.72478	7.06899	6.95033	6.87703	6.49441	7.03379	6.70594	7.34742	6.8852	7.04732		6.88371		0.348599	0.0500758	0.557079		0.234072	0.16644	0.709646		-0.0133373	0.934035	0.995593		Adamtsl1	ADAMTS-like 1
10490755	6.26735	6.78518	6.57068	6.43491	6.42762	6.34081	6.01384	6.79235	6.06702	6.83245	6.59951	6.48561		6.46811		0.34812	0.115294	0.709239		-0.139953	0.504724	0.905539		0.25	0.244296	0.879749		Hnf4g	hepatocyte nuclear factor 4, gamma
10584470	6.79699	6.76123	6.59516	6.27982	7.08831	6.88474	6.78266	6.47193	6.64314	6.85746	6.88325	7.20084		6.77046		0.347938	0.0941686	0.670531		0.0331617	0.864	0.982659		0.0852153	0.66113	0.960239		Olfr26	olfactory receptor 26
10555779	5.66226	6.26849	5.79271	6.0942	6.18896	6.1941	4.74671	6.46382	5.84073	6.40274	6.09367	5.59858		5.94558		0.347912	0.365904	0.892547		0.251267	0.509659	0.90654		0.224067	0.555666	0.943296		---	---
10399549	7.91678	7.92324	7.98088	8.29688	8.25261	8.39636	7.82116	7.786	7.89744	7.98482	8.26826	8.29515		8.0683		0.347875	0.00368512	0.177036		0.374982	0.0022719	0.126843		0.105434	0.283994	0.890379		2410004P03Rik	RIKEN cDNA 2410004P03 gene
10419426	7.63712	7.90505	7.8663	7.95472	7.78131	8.10011	7.79519	8.02581	7.76561	8.12889	8.17584	8.32491		7.95507		0.347679	0.0131574	0.332025		0.142554	0.247938	0.781034		-0.059375	0.620791	0.955816		Olfr722	olfactory receptor 722
10443814	6.62588	6.75588	6.55349	6.46812	6.94055	6.47427	6.37195	6.59021	6.45838	6.97022	6.76255	6.73006		6.6418		0.347434	0.0267772	0.442833		-0.017437	0.899524	0.988722		0.171572	0.230762	0.871049		---	---
10465054	7.39891	7.27814	7.30181	7.32589	7.22793	7.34708	7.13669	7.22873	6.74531	7.66895	7.18115	7.30291		7.26196		0.347428	0.0382319	0.503088		-0.0259857	0.862542	0.98233		0.289379	0.075278	0.797879		Ccdc85b	coiled-coil domain containing 85B
10466349	6.19251	6.30839	6.65403	6.7036	6.67328	6.81178	6.53987	6.32495	6.47498	6.9018	6.75038	6.72975		6.58878		0.347377	0.0154771	0.357143		0.344578	0.0161185	0.326372		-0.0616253	0.6186	0.955628		Olfr1458	olfactory receptor 1458
10387029	8.77067	8.53933	9.02831	9.24822	8.92886	9.04617	8.74486	8.62475	8.94381	9.44613	8.99023	8.91878		8.93584		0.347241	0.0658809	0.599481		0.294979	0.110273	0.633218		0.00830067	0.961743	0.997722		Dnahc9	dynein, axonemal, heavy chain 9
10555177	5.76408	5.97089	5.5553	5.74052	5.84341	5.65631	5.3658	5.47587	5.6648	5.65068	6.02638	5.87057		5.71538		0.347053	0.0258244	0.437729		-0.0166807	0.90298	0.988722		0.26127	0.0778506	0.797879		---	---
10577492	6.5042	6.61821	6.91797	6.74298	6.84762	6.88509	6.75205	6.56765	6.3737	7.09871	6.81003	6.82529		6.74529		0.346877	0.027086	0.44463		0.145106	0.306436	0.817421		0.115659	0.410587	0.917799		Nek3	NIMA (never in mitosis gene a)-related expressed kinase 3
10570717	6.71219	7.15488	6.96216	6.80458	6.88342	6.84929	6.51583	7.05593	6.76069	7.17505	7.008	7.18955		6.92263		0.34672	0.0365104	0.496844		-0.0973137	0.515352	0.909175		0.165595	0.277513	0.888902		Gm14850	predicted gene 14850
10594340	6.16033	6.63328	6.39417	6.81533	6.86445	6.73231	6.55626	6.27937	6.16969	6.66163	6.67288	6.7108		6.55421		0.346663	0.0219566	0.415039		0.408103	0.00957263	0.257267		0.06082	0.646495	0.959281		Skor1	SKI family transcriptional corepressor 1
10538753	8.70716	8.88552	8.92612	9.0783	9.21476	9.24304	8.77922	8.8639	8.72361	8.99254	9.13847	9.27571		8.9857		0.346661	0.00507211	0.213172		0.339097	0.00578586	0.203887		0.0506953	0.615635	0.954771		Atoh1	atonal homolog 1 (Drosophila)
10448032	5.41824	5.84417	5.7081	6.1476	6.02389	5.76847	5.65177	5.72522	5.52175	5.87201	6.2312	5.83548		5.81233		0.346647	0.040808	0.515808		0.323148	0.0535756	0.500613		0.0239223	0.875062	0.988488		Gm10510	predicted gene 10510
10353686	6.70691	7.2846	6.00831	6.07454	7.21748	6.68996	6.1493	7.01145	6.13406	6.44543	7.07832	6.81099		6.63428		0.346647	0.381063	0.896527		-0.00595333	0.987763	0.998537		0.235008	0.548512	0.943218		Gm9898	predicted gene 9898
10584472	6.35367	6.22229	6.18596	6.51624	6.67877	6.37737	6.39016	6.21892	6.29245	6.49765	6.72616	6.71573		6.43128		0.346003	0.00697113	0.253001		0.270152	0.024981	0.382807		-0.0465377	0.661283	0.960239		Olfr926	olfactory receptor 926
10548769	7.51984	7.35737	6.97592	6.97672	7.4349	7.17394	6.82879	7.13969	6.96993	7.25722	7.44682	7.27177		7.19608		0.345798	0.0526259	0.559815		-0.0891923	0.584602	0.927289		0.304909	0.0815504	0.798675		Gsg1	germ cell-specific gene 1
10503464	6.03535	6.03912	5.98254	6.35094	6.3065	6.45203	5.72973	6.38953	6.20785	6.56587	6.49555	6.3029		6.23816		0.34574	0.0403283	0.514131		0.35082	0.0379986	0.441729		-0.0900313	0.555053	0.943296		Cngb3	cyclic nucleotide gated channel beta 3
10559568	6.82494	6.46007	7.1653	6.78868	6.68285	7.0074	6.77235	6.51269	6.54686	7.25266	6.89912	6.71703		6.8025		0.345642	0.094316	0.670531		0.00953567	0.96045	0.996575		0.206143	0.29696	0.893445		6030429G01Rik	RIKEN cDNA 6030429G01 gene
10376239	5.53653	5.46526	5.99169	6.02186	5.9212	5.71624	5.56931	6.05091	5.60928	6.25466	6.06876	5.94263		5.84569		0.345517	0.0712952	0.617082		0.221944	0.224939	0.763914		-0.0786733	0.65681	0.959933		Gm12238	predicted gene 12238
10418989	6.62857	7.68626	6.97567	6.45875	7.78991	7.16217	6.49613	7.44588	6.5396	6.61206	7.5248	7.38112		7.05841		0.34546	0.415516	0.908659		0.0401073	0.92344	0.991472		0.269634	0.522432	0.937465		---	---
10417226	7.96317	8.07476	8.18631	8.14889	8.66893	8.22247	8.08656	8.16079	8.12957	8.54281	8.27289	8.59731		8.25454		0.345363	0.0320362	0.474257		0.272019	0.0787871	0.571238		-0.0508923	0.722651	0.968233		Gm3002	alpha-takusan pseudogene
10497487	6.4174	6.29799	6.37834	6.65116	6.58793	6.85043	6.09252	6.58107	6.64957	6.95928	6.65506	6.74458		6.57211		0.345251	0.0395688	0.510009		0.331929	0.0462771	0.475832		-0.076477	0.613139	0.954225		---	---
10504926	9.56517	9.63141	9.73404	9.75839	9.88676	9.84758	9.64654	9.59527	9.62018	9.99395	9.90812	9.99486		9.76519		0.344977	0.000835311	0.0801269		0.187365	0.0295916	0.406101		0.0228767	0.764352	0.977413		Rnf20	ring finger protein 20
10598650	6.81886	6.37908	7.08572	6.95452	6.86718	6.78162	6.48039	6.82695	6.57907	7.24686	7.03213	6.64212		6.80788		0.344902	0.102694	0.687109		0.106555	0.592038	0.929783		0.132414	0.507092	0.935595		Gm14483	predicted gene 14483
10608365	6.49904	6.16107	6.19362	6.45623	6.80368	6.64212	6.24742	6.34137	6.04719	6.86992	6.2638	6.53597		6.42179		0.34457	0.0603404	0.581826		0.349433	0.0573594	0.514397		0.0725837	0.666229	0.961266		Ssty2	spermiogenesis specific transcript on the Y 2
10417264	8.4451	8.50347	8.51532	8.43517	8.9344	8.57016	8.569	8.5515	8.48709	8.85671	8.78384	9.00065		8.6377		0.344536	0.0154887	0.357143		0.158608	0.211574	0.75435		-0.047897	0.695799	0.96605		Gm3002	alpha-takusan pseudogene
10463061	6.16493	6.19894	5.87315	6.12419	6.20543	6.08225	5.65208	5.90663	5.77129	6.0178	6.04798	6.29777		6.02854		0.344517	0.0133325	0.334074		0.0582827	0.624906	0.938908		0.302338	0.0251712	0.722435		---	---
10355138	6.38369	6.53429	6.44032	5.86276	6.38775	6.3181	6.48775	6.33696	5.36839	6.60968	6.38111	6.23468		6.27879		0.344126	0.211693	0.808725		-0.263229	0.331773	0.831934		0.388399	0.162841	0.852336		---	---
10528810	5.62432	5.02141	5.90714	5.86304	4.94389	5.34112	4.33817	5.88025	5.43011	5.98991	5.44614	5.24481		5.41919		0.344112	0.405039	0.905449		-0.134939	0.740374	0.96177		0.301444	0.463975	0.925582		Gm10471	predicted gene 10471
10406254	8.58605	8.52994	8.60819	8.8639	8.84553	8.83	8.49787	8.68255	8.43388	8.89885	8.81172	8.93603		8.71038		0.344101	0.00154976	0.11234		0.27175	0.00690633	0.223564		0.036626	0.660124	0.960239		Ell2	elongation factor RNA polymerase II 2
10417458	8.26665	8.50058	8.42002	8.30629	8.83674	8.50437	8.17994	8.35503	8.29546	8.59431	8.48199	8.78641		8.46065		0.344093	0.0299918	0.463042		0.153382	0.287907	0.80739		0.118939	0.404703	0.915533		Gm5458	predicted gene 5458
10474501	7.28486	7.24922	7.15595	7.52809	7.66202	7.49371	7.14098	7.44498	7.03192	7.22652	7.61882	7.80454		7.3868		0.344	0.043117	0.527275		0.331263	0.0499305	0.48813		0.0240487	0.875164	0.988488		Olfr1289	olfactory receptor 1289
10370013	7.0599	6.89528	7.1318	7.32698	7.26433	7.05445	6.73805	7.11723	6.71656	7.26118	7.24606	7.09591		7.07564		0.343768	0.020206	0.39803		0.186259	0.167445	0.71034		0.171711	0.200079	0.865387		Gstt2	glutathione S-transferase, theta 2
10515159	7.02157	7.26402	7.02025	7.1837	7.15863	7.0831	6.69697	7.26614	6.64618	7.28989	7.19068	7.15892		7.08167		0.3434	0.0435886	0.529197		0.039861	0.794971	0.970758		0.232184	0.150342	0.847289		Foxd2	forkhead box D2
10361680	6.23418	6.56167	5.93191	6.68104	6.52542	6.47847	6.42717	6.39666	6.06246	6.83607	6.54182	6.53789		6.43456		0.343161	0.061707	0.587719		0.319056	0.0790976	0.571414		-0.052846	0.753486	0.97524		BC013529	cDNA sequence BC013529
10600852	6.77028	6.60165	7.09812	6.83442	6.5877	6.90881	6.54716	6.8306	7.00972	7.05792	7.23391	7.12436		6.88372		0.342903	0.0482131	0.550797		-0.046374	0.768076	0.965525		0.027524	0.860865	0.988285		F630028O10Rik	RIKEN cDNA F630028O10 gene
10599032	8.13798	7.88225	8.24834	8.15911	8.08283	8.35291	8.04227	8.19076	7.78026	8.33289	8.39716	8.31168		8.15987		0.342812	0.0227569	0.418737		0.108759	0.415822	0.87348		0.0850933	0.52172	0.937465		Wdr44	WD repeat domain 44
10559890	7.2392	7.2477	7.49901	7.78165	7.31108	7.7187	7.5936	7.50212	7.27924	7.80555	7.62591	7.97176		7.54796		0.342752	0.042681	0.525837		0.275176	0.0923575	0.602875		-0.129686	0.40202	0.915533		Vmn2r43	vomeronasal 2, receptor 43
10406740	5.86474	5.46209	5.21817	5.61827	5.70373	5.52677	5.59522	5.38844	5.0888	5.39422	5.88532	5.82117		5.54725		0.342748	0.0992331	0.681274		0.101255	0.604013	0.932904		0.157511	0.424127	0.919506		---	---
10395158	6.09165	6.30356	6.23315	6.48113	6.63571	6.44674	5.94902	6.68137	5.78395	6.34601	6.7086	6.38786		6.3374		0.342708	0.119586	0.716104		0.311738	0.152764	0.693113		0.07134	0.731076	0.970179		6030469F06Rik	laminin, beta pseudogene
10473618	8.81098	9.05491	9.07329	8.97814	9.1433	9.02013	8.71193	8.70519	8.64077	8.98339	8.94265	9.15995		8.93539		0.342701	0.00486918	0.207758		0.067462	0.498489	0.903763		0.293765	0.0116822	0.709795		Olfr1206	olfactory receptor 1206
10523134	6.56405	6.25687	7.05785	7.16959	6.5805	7.01688	6.84795	6.8514	6.71221	7.30179	7.00987	7.12788		6.87474		0.342659	0.117218	0.712714		0.296067	0.169558	0.713154		-0.177598	0.39591	0.915463		Pf4	platelet factor 4
10440673	5.15802	4.9112	5.41059	5.64215	5.79626	5.39561	5.65404	5.73462	4.25976	5.48381	5.47828	5.71357		5.38649		0.342416	0.320255	0.872921		0.451402	0.197758	0.738565		-0.056201	0.867258	0.988285		Krtap14	keratin associated protein 14
10457333	8.1902	8.18861	8.38571	8.58122	8.41301	8.70605	8.3177	8.20039	8.27877	8.71363	8.6007	8.50944		8.42379		0.342302	0.00594801	0.233172		0.311922	0.0100708	0.265635		-0.01078	0.91566	0.994034		Armc4	armadillo repeat containing 4
10573332	6.95618	6.64801	6.75104	6.74162	6.49882	6.423	6.40165	6.69789	5.8681	6.83099	6.41279	6.75067		6.58173		0.34227	0.114343	0.707257		-0.230592	0.271491	0.798169		0.462529	0.0412082	0.739426		4930432K21Rik	RIKEN cDNA 4930432K21 gene
10400508	5.6221	5.64362	5.69309	5.35878	5.81844	5.85487	5.19824	5.66562	5.28878	5.63253	5.58037	5.96655		5.61025		0.342269	0.0635985	0.59251		0.0244257	0.885044	0.986804		0.268724	0.133013	0.840006		Rpl26-ps2	ribosomal protein L26, pseudogene 2
10417492	7.59325	7.45582	7.70454	7.41599	7.95867	7.57795	7.46889	7.43343	7.51157	7.80545	7.68857	7.9466		7.63006		0.342239	0.0278965	0.449816		0.066333	0.630829	0.94021		0.113238	0.417044	0.91853		Gm5458	predicted gene 5458
10605034	5.27843	5.44319	5.9681	5.36948	5.52002	5.60385	5.57669	6.00107	5.51841	6.34114	5.92204	5.85962		5.70017		0.342209	0.116174	0.710872		-0.0654537	0.749537	0.962763		-0.135486	0.512208	0.936109		Xlr4c	X-linked lymphocyte-regulated 4C
10448247	7.00978	7.25701	7.06236	6.99463	7.0262	7.26793	6.59379	6.87614	6.97442	7.15148	7.06319	7.25629		7.04443		0.342201	0.0181018	0.379412		-0.0134603	0.91432	0.9904		0.29493	0.0355178	0.732356		Zfp40	zinc finger protein 40
10468668	7.65529	7.5532	7.55125	8.1136	7.89525	7.89022	7.5774	7.71302	7.77153	8.30738	7.95662	7.82441		7.81743		0.342152	0.0197903	0.393139		0.379777	0.0116843	0.280329		-0.100736	0.436067	0.922723		Afap1l2	actin filament associated protein 1-like 2
10535704	4.83867	5.47299	5.55491	5.99294	5.57558	5.85475	5.61718	5.5839	5.12023	5.70192	5.7655	5.87977		5.57986		0.341961	0.117652	0.713254		0.5189	0.0262606	0.390188		-0.15158	0.466255	0.926129		Cyp3a11	cytochrome P450, family 3, subfamily a, polypeptide 11
10367697	9.71853	9.28759	9.64102	10.0167	9.6909	10.0059	9.49957	9.78226	9.47451	9.69597	10.096	9.9902		9.7416		0.341945	0.0512613	0.559174		0.355472	0.0441313	0.467188		-0.036404	0.819152	0.983671		Ppp1r14c	protein phosphatase 1, regulatory (inhibitor) subunit 14c
10575917	7.1102	6.70654	6.97748	7.06016	6.87042	7.0803	7.00179	6.75559	6.79675	7.54686	7.05789	6.97513		6.99493		0.341914	0.0561647	0.57035		0.0722167	0.659196	0.947624		0.080029	0.625412	0.956307		Wfdc1	WAP four-disulfide core domain 1
10590962	9.12812	9.41109	9.08257	9.29018	9.6113	9.52948	9.11853	9.19131	9.12364	9.42065	9.51342	9.5249		9.32876		0.341826	0.0102224	0.295985		0.269731	0.0322721	0.416976		0.0627623	0.577606	0.945617		1700012B09Rik	RIKEN cDNA 1700012B09 gene
10437629	6.18194	6.16805	6.10858	6.26036	6.21955	6.25542	5.73832	6.11619	6.38786	6.34194	6.59166	6.33279		6.22522		0.341337	0.0369284	0.498589		0.0922483	0.53185	0.91346		0.0720687	0.623936	0.956299		Grin2a	glutamate receptor, ionotropic, NMDA2A (epsilon 1)
10608348	6.55833	6.22018	6.25675	6.47724	6.84434	6.67179	6.27968	6.3808	6.11496	6.93919	6.27669	6.58354		6.46696		0.341323	0.0711716	0.6169		0.319372	0.0883717	0.594709		0.0866023	0.620759	0.955816		Ssty2	spermiogenesis specific transcript on the Y 2
10435982	5.91833	5.5398	6.37001	6.73824	6.08611	5.71956	6.01755	6.52805	6.78876	6.88712	6.43006	7.04092		6.33871		0.341245	0.28793	0.855472		0.238587	0.451053	0.886656		-0.502074	0.129268	0.838825		Btla	B and T lymphocyte associated
10477325	5.7434	6.1138	6.05584	6.10047	6.17024	6.44873	6.45873	6.24247	5.80961	6.39272	6.80781	6.33376		6.22313		0.341159	0.100135	0.683643		0.268802	0.184332	0.728632		-0.19926	0.315699	0.896329		Dnmt3b	DNA methyltransferase 3B
10346594	6.06361	6.07703	6.0266	6.32064	6.28735	6.40969	5.93728	5.75018	6.24314	6.7839	6.19598	5.97412		6.17246		0.341131	0.0959042	0.672625		0.28348	0.157953	0.69884		0.078877	0.680634	0.964588		Cdk15	cyclin-dependent kinase 15
10486059	6.74568	6.55091	6.60548	6.03418	6.19105	6.56415	6.31605	6.43187	6.36315	6.77644	6.87906	6.47822		6.49469		0.340887	0.037593	0.501764		-0.370895	0.0261133	0.389756		0.26367	0.0940533	0.810702		---	---
10462390	6.99581	7.23882	7.21326	7.52117	7.48839	7.53841	7.20787	7.15125	7.34838	7.61617	7.50193	7.61148		7.36941		0.340692	0.00305307	0.156071		0.366689	0.00188179	0.115128		-0.0865363	0.351559	0.90544		Cd274	CD274 antigen
10598656	6.66056	6.19412	6.92761	6.78118	6.74476	6.59106	6.31978	6.73568	6.4632	7.0718	6.97467	6.49421		6.66322		0.340675	0.121023	0.717043		0.111572	0.591896	0.929775		0.087876	0.672016	0.962705		Gm14483	predicted gene 14483
10598658	6.66056	6.19412	6.92761	6.78118	6.74476	6.59106	6.31978	6.73568	6.4632	7.0718	6.97467	6.49421		6.66322		0.340675	0.121023	0.717043		0.111572	0.591896	0.929775		0.087876	0.672016	0.962705		Gm14483	predicted gene 14483
10598660	6.66056	6.19412	6.92761	6.78118	6.74476	6.59106	6.31978	6.73568	6.4632	7.0718	6.97467	6.49421		6.66322		0.340675	0.121023	0.717043		0.111572	0.591896	0.929775		0.087876	0.672016	0.962705		Gm14483	predicted gene 14483
10608327	6.65052	6.42839	6.34688	6.65285	6.84195	6.78079	6.47842	6.60089	6.24503	7.15007	6.50033	6.69534		6.61429		0.34047	0.0619619	0.588348		0.283266	0.111342	0.634299		0.0338167	0.839442	0.986045		LOC100040031	hypothetical protein LOC100040031
10417446	8.01813	8.14273	8.17694	8.2225	8.69135	8.28771	7.88949	8.17189	8.11415	8.46968	8.21647	8.51049		8.24263		0.340368	0.0321547	0.474263		0.28792	0.0619506	0.525426		0.0540897	0.702292	0.966803		4930555G01Rik	RIKEN cDNA 4930555G01 gene
10417452	8.01813	8.14273	8.17694	8.2225	8.69135	8.28771	7.88949	8.17189	8.11415	8.46968	8.21647	8.51049		8.24263		0.340368	0.0321547	0.474263		0.28792	0.0619506	0.525426		0.0540897	0.702292	0.966803		4930555G01Rik	RIKEN cDNA 4930555G01 gene
10598309	6.02366	6.24951	6.25715	6.6501	6.54251	6.27735	6.05403	6.09052	5.89174	6.51027	6.38794	6.15886		6.2578		0.340263	0.0225401	0.418723		0.31321	0.0326472	0.418554		0.164682	0.2232	0.869042		Cacna1f	calcium channel, voltage-dependent, alpha 1F subunit
10602192	4.48219	4.9904	5.05457	5.242	5.07147	5.07937	4.97434	5.28987	5.02396	5.83681	5.24934	5.22277		5.12642		0.340252	0.104804	0.690329		0.28856	0.161571	0.703244		-0.25367	0.213603	0.866091		Mir652	microRNA 652
10408789	6.49359	6.76678	6.83688	6.70007	6.64648	6.64992	6.47192	6.92495	6.64478	6.98491	7.19367	6.8836		6.76646		0.340179	0.0285196	0.452865		-0.0335987	0.806674	0.97184		0.018539	0.892476	0.991446		Ofcc1	orofacial cleft 1 candidate 1
10417326	8.47388	8.51567	8.5175	8.43887	8.91085	8.53055	8.61741	8.56961	8.51421	8.86369	8.81962	9.03813		8.65083		0.34007	0.0154792	0.357143		0.124407	0.314005	0.821882		-0.064724	0.593624	0.950135		Gm3002	alpha-takusan pseudogene
10363157	6.41702	6.42689	6.65353	6.47805	6.42592	6.4913	6.54063	6.24201	6.41893	7.10328	6.55882	6.55952		6.52632		0.340017	0.0426529	0.525837		-0.034057	0.821547	0.973883		0.098622	0.51754	0.936738		Pln	phospholamban
10603706	7.0039	7.12122	7.01623	6.71178	7.08521	6.9396	6.60772	6.64543	6.84991	7.12978	6.80596	7.18717		6.92533		0.339952	0.0232227	0.420429		-0.134916	0.315114	0.822568		0.346092	0.0213565	0.722435		Med4	mediator of RNA polymerase II transcription, subunit 4 homolog (yeast)
10568930	7.53498	7.22901	7.62066	7.50549	7.39504	7.76577	7.50732	7.28707	7.21727	7.80523	7.51586	7.71008		7.50781		0.339837	0.034355	0.486083		0.093884	0.515889	0.909175		0.124331	0.393248	0.915031		1810014F10Rik	RIKEN cDNA 1810014F10 gene
10441195	8.81167	8.89258	8.87697	9.33169	9.3159	9.18208	8.84454	8.90297	9.03421	9.27727	9.29694	9.22688		9.08281		0.339789	0.00133928	0.103323		0.41615	0.000298793	0.0375251		-0.066833	0.412254	0.917844		Dscam	Down syndrome cell adhesion molecule
10375713	8.86641	8.94453	8.97233	9.14197	9.15237	9.21884	8.75814	8.95424	8.88557	9.16223	9.18129	9.2736		9.04263		0.339723	0.00123253	0.0982504		0.243304	0.00993487	0.263222		0.061774	0.442102	0.922723		Mgat4b	mannoside acetylglucosaminyltransferase 4, isoenzyme B
10400124	5.78984	6.20165	5.85875	5.58207	6.01648	6.17423	6.08972	5.65933	5.73313	6.17665	6.21826	6.1059		5.96717		0.339541	0.0739591	0.624481		-0.0258183	0.8828	0.98672		0.122684	0.488632	0.931745		---	---
10405851	5.61302	5.61552	5.3714	5.78083	5.77777	5.66003	5.84197	5.77323	5.19821	5.86736	6.1547	5.80968		5.70531		0.339444	0.0656918	0.599061		0.206231	0.238798	0.774417		-0.0711557	0.67511	0.963213		Gm10775	predicted gene 10775
10443898	9.14439	9.18013	9.17273	9.51284	9.47626	9.37482	9.07963	9.08729	9.07227	9.49609	9.30985	9.45002		9.27969		0.33892	0.000967484	0.0871873		0.288891	0.00287462	0.147276		0.0860167	0.274337	0.88749		Cyp4f15	cytochrome P450, family 4, subfamily f, polypeptide 15
10496262	7.96995	7.94447	8.1915	8.4026	8.32051	8.53858	8.05105	8.12533	8.17846	8.40112	8.4175	8.55227		8.25778		0.338684	0.0047751	0.205549		0.385256	0.00210043	0.122834		-0.0829747	0.401003	0.915533		Nhedc2	Na+/H+ exchanger domain containing 2
10476342	4.71513	5.03299	4.78135	5.51364	5.69881	5.63819	5.29448	5.47739	5.45651	5.52603	5.80014	5.91813		5.4044		0.338641	0.0189766	0.386002		0.77372	7.17e-05	0.0168712		-0.566302	0.000834555	0.540265		---	---
10543895	4.83798	4.47405	4.47208	5.42573	5.67512	4.978	5.60342	5.69921	5.04314	5.9898	5.69919	5.67252		5.29752		0.338584	0.14243	0.741436		0.764913	0.00468322	0.184813		-0.853885	0.00232975	0.616625		2010107G12Rik	RIKEN cDNA 2010107G12 gene
10387363	9.0946	9.4627	9.37716	9.40051	9.73088	9.64306	9.00195	9.00774	9.31337	9.42509	9.31249	9.60108		9.36422		0.338531	0.0329897	0.478324		0.280001	0.0684312	0.545302		0.203797	0.168645	0.854021		Cyb5d1	cytochrome b5 domain containing 1
10418434	6.05516	5.93005	6.03446	6.4101	6.21929	5.89173	5.98513	6.16383	5.95349	6.63208	6.33023	6.15538		6.14674		0.338417	0.045472	0.538217		0.167152	0.286974	0.806983		-0.0275897	0.856589	0.987923		Itih3	inter-alpha trypsin inhibitor, heavy chain 3
10432897	5.25936	6.09151	5.97977	5.89134	6.50037	5.99518	5.66047	6.29237	5.57432	6.48533	6.1492	5.90762		5.98224		0.338326	0.241204	0.828304		0.352086	0.223857	0.763644		-0.06551	0.814482	0.983648		Krt79	keratin 79
10365991	7.12118	6.9169	7.31461	7.32709	7.23896	7.02607	6.54135	7.02492	7.12025	7.41054	7.02922	7.26157		7.11106		0.338268	0.0737293	0.623451		0.0798133	0.648582	0.945162		0.222053	0.219904	0.866955		Epyc	epiphycan
10471929	5.57172	5.4153	5.91653	5.85158	5.56891	5.62943	5.30594	5.97055	5.69255	6.21431	5.51195	6.25734		5.74218		0.338185	0.166917	0.764574		0.0487857	0.834371	0.976669		-0.0218267	0.925401	0.994718		Arhgap15	Rho GTPase activating protein 15
10608377	6.5801	6.22648	6.2723	6.49739	6.87123	6.69808	6.30199	6.39414	6.1346	6.95857	6.28075	6.60563		6.48511		0.338073	0.0779658	0.635377		0.329276	0.0848895	0.585719		0.082715	0.642235	0.959281		LOC100039753	spermiogenesis specific transcript on the Y family member
10527667	7.74211	7.38467	7.83045	7.74905	7.51544	7.99294	7.26544	7.30047	7.68402	7.99868	7.67805	7.5868		7.64401		0.337865	0.0832	0.646092		0.100063	0.582325	0.926484		0.23577	0.209617	0.866091		4930434E21Rik	RIKEN cDNA 4930434E21 gene
10399389	5.52065	6.57482	6.35009	6.74584	6.04284	6.43183	6.14762	6.57932	4.98922	6.28163	6.64132	5.80656		6.17598		0.337786	0.429264	0.913554		0.258319	0.542925	0.915934		0.243134	0.566487	0.944439		1700034J04Rik	RIKEN cDNA 1700034J04 gene
10598644	6.97548	6.72872	7.11576	7.19636	7.05373	6.9915	6.67008	7.0408	6.66079	7.4218	7.16062	6.80241		6.98484		0.337722	0.0721158	0.619061		0.140543	0.42353	0.876766		0.149431	0.395775	0.915463		Gm14483	predicted gene 14483
10555769	6.26918	6.80416	6.40792	6.88269	7.01091	7.1375	6.56257	6.42565	6.85776	6.61097	6.91684	7.3312		6.76811		0.337676	0.115694	0.709978		0.516611	0.0246166	0.380465		-0.121569	0.549873	0.943296		---	---
10417501	8.40287	8.5922	8.57444	8.38274	8.91998	8.57617	8.25883	8.44262	8.36764	8.67999	8.55307	8.84899		8.54996		0.337652	0.0315768	0.471681		0.103129	0.465051	0.892146		0.166803	0.247022	0.880548		Gm5458	predicted gene 5458
10466976	8.61793	8.73246	8.52901	9.176	9.08694	8.79063	8.3741	8.38474	8.28409	8.52277	8.74253	8.79014		8.66928		0.337502	0.0143423	0.34803		0.391387	0.00637529	0.21568		0.278823	0.0348936	0.731021		Gldc	glycine decarboxylase
10484371	7.96655	7.79278	7.74138	8.1874	7.78509	7.9757	7.69954	7.66883	7.79875	8.27558	8.01592	7.8877		7.8996		0.337359	0.023743	0.424138		0.149159	0.268027	0.795424		0.111196	0.402675	0.915533		Calcrl	calcitonin receptor-like
10504617	6.88445	6.47054	6.94576	6.46841	6.53223	6.94049	6.47891	6.24897	6.81634	6.91717	6.93087	6.70823		6.6952		0.33735	0.0924237	0.668066		-0.119873	0.524474	0.910949		0.252178	0.194936	0.864878		E230008N13Rik	RIKEN cDNA E230008N13 gene
10584537	6.43081	6.3691	6.66959	6.20457	6.89638	6.84247	5.8804	6.83088	6.64957	6.84093	6.85734	6.6742		6.59552		0.337204	0.197454	0.795502		0.157972	0.532831	0.913885		0.0362187	0.885243	0.990276		Olfr986	olfactory receptor 986
10505252	7.67638	5.87675	7.22062	7.18373	6.17801	7.01497	7.29985	7.96037	6.28139	7.87793	7.06766	7.60763		7.10377		0.337204	0.528421	0.941012		-0.132349	0.802952	0.97184		-0.255953	0.630853	0.957889		---	---
10560474	5.94053	5.92196	5.75778	5.88084	6.26522	5.74213	6.04745	5.8296	5.6463	6.16307	6.16236	6.20904		5.96386		0.337042	0.0362099	0.495242		0.0893053	0.537872	0.915332		0.032309	0.822195	0.983746		Ppm1n	protein phosphatase, Mg2+/Mn2+ dependent, 1N (putative)
10417421	8.33592	8.43845	8.44414	8.36013	8.84595	8.40645	8.40335	8.49281	8.44721	8.80752	8.62858	8.91776		8.54402		0.336832	0.0242701	0.427837		0.131341	0.327644	0.830618		-0.041617	0.751268	0.974892		Gm3696	predicted gene 3696
10592182	6.1286	6.15956	5.95601	5.37106	6.1952	5.77682	6.00413	5.90623	5.0347	5.79472	6.44141	5.71919		5.87397		0.336753	0.270964	0.845883		-0.300367	0.323236	0.829138		0.43304	0.164631	0.852336		9230110F15Rik	RIKEN cDNA 9230110F15 gene
10368711	5.22968	5.43673	5.51078	5.36252	5.64621	5.60526	5.34504	4.87967	4.60585	5.09071	5.45432	5.29562		5.28853		0.336696	0.086448	0.653789		0.145599	0.431224	0.879718		0.448879	0.0293783	0.726566		---	---
10428910	5.27359	6.04812	5.88899	5.36681	5.4795	5.90798	5.90732	5.43764	5.27351	6.2224	5.81694	5.58899		5.68432		0.336623	0.207693	0.806819		-0.152138	0.556713	0.920075		0.197409	0.448324	0.923825		4933412E24Rik	RIKEN cDNA 4933412E24 gene
10469320	6.08462	5.60497	5.96199	6.19625	5.78925	6.20406	5.82063	5.8426	5.7101	6.23152	6.04936	6.1022		5.96646		0.336582	0.040239	0.514056		0.179324	0.239279	0.774845		0.0927503	0.532454	0.939755		Gm9875	predicted gene 9875
10417258	8.18247	8.30894	8.40876	8.24939	8.77519	8.37492	8.36918	8.35881	8.31843	8.69666	8.53122	8.82807		8.45017		0.33651	0.0299357	0.463042		0.166441	0.241066	0.77624		-0.0487513	0.723012	0.968447		Gm3002	alpha-takusan pseudogene
10600317	5.6348	5.62668	5.07598	4.87233	5.36562	5.31254	5.61428	4.98146	5.23524	5.54053	5.79465	5.50509		5.37993		0.336428	0.132604	0.731443		-0.262322	0.23094	0.768971		0.168827	0.431182	0.921883		Opn1mw	opsin 1 (cone pigments), medium-wave-sensitive (color blindness, deutan)
10472949	6.03105	6.21438	6.0099	6.26377	6.29571	6.2582	6.17734	6.09012	5.74776	6.2025	6.26503	6.55696		6.17606		0.336424	0.0250745	0.432537		0.18745	0.174578	0.718772		0.0800347	0.54718	0.943091		Hoxd12	homeobox D12
10347282	7.1315	7.1954	6.87525	7.06857	6.73147	7.36458	6.67169	6.63136	6.68018	7.04429	7.18155	6.76652		6.9452		0.336376	0.0627944	0.59051		-0.0125113	0.939694	0.993557		0.406305	0.0297777	0.727807		Rufy4	RUN and FYVE domain containing 4
10598789	4.44571	5.23707	5.41896	5.03848	5.24098	5.08673	4.99416	5.58311	5.17119	5.63957	5.59208	5.52561		5.2478		0.336269	0.168676	0.767233		0.088149	0.705946	0.955065		-0.215571	0.364414	0.908382		---	---
10529344	6.78437	6.71211	7.19027	6.87942	6.77273	6.89558	6.83464	6.47938	6.85072	7.13875	7.09451	6.94018		6.88106		0.336233	0.0371818	0.499447		-0.046337	0.748519	0.962475		0.174001	0.243583	0.879273		Haus3	HAUS augmin-like complex, subunit 3
10555570	5.92353	5.67496	5.29619	5.92038	5.34721	5.62173	5.70994	5.92622	5.6911	6.26563	6.1477	5.9224		5.78725		0.336159	0.0934486	0.669621		-0.00178733	0.992351	0.999421		-0.144191	0.445976	0.922973		Phox2a	paired-like homeobox 2a
10366144	5.97042	6.34593	5.85131	6.02503	6.36907	6.54764	6.01716	6.40699	6.15371	6.65923	6.60435	6.3227		6.27279		0.336142	0.0820565	0.644438		0.258025	0.169192	0.712811		-0.136733	0.451093	0.924389		Mgat4c	mannosyl (alpha-1,3-)-glycoprotein beta-1,4-N-acetylglucosaminyltransferase, isozyme C (putative)
10504504	7.54895	7.28261	7.3164	7.79478	7.53611	7.62254	7.41265	7.58038	7.48122	8.01402	7.79107	7.67699		7.58814		0.33594	0.0148155	0.352152		0.268489	0.041054	0.455941		-0.108767	0.366326	0.909355		Grhpr	glyoxylate reductase/hydroxypyruvate reductase
10373626	7.73534	7.89087	7.81273	8.51405	8.37075	8.52554	8.02668	7.97198	7.85513	8.25957	8.27834	8.32315		8.13034		0.335756	0.00178079	0.119468		0.657136	7.9e-06	0.00395579		-0.138285	0.115786	0.828013		Olfr796	olfactory receptor 796
10503647	8.72655	8.72282	8.72474	8.74314	8.98963	8.92431	8.45314	8.59463	8.68279	8.87339	8.945	8.91875		8.77491		0.335528	0.00304157	0.156055		0.160987	0.0939647	0.605816		0.147854	0.12019	0.834933		Gpr63	G protein-coupled receptor 63
10548163	8.91747	8.97929	9.1581	9.39738	9.28427	9.22315	8.92127	8.90899	9.02535	9.27586	9.31109	9.275		9.13977		0.335444	0.00256013	0.141129		0.283314	0.00721749	0.227561		0.0664137	0.452109	0.924389		Tulp3	tubby-like protein 3
10513141	8.78655	8.84393	8.68307	9.08275	8.98838	9.07792	8.81401	8.7772	8.66268	9.05716	9.04681	9.15605		8.91471		0.335377	0.001466	0.109123		0.278502	0.00489435	0.189193		0.019888	0.804293	0.982475		Ptpn3	protein tyrosine phosphatase, non-receptor type 3
10471878	6.02494	6.04592	5.62084	6.22847	6.0311	6.46571	6.12109	5.83258	5.99511	6.31258	6.30403	6.33796		6.11003		0.335269	0.0377122	0.502169		0.344526	0.0336512	0.42332		-0.0856917	0.555917	0.943296		Mir181a-2	microRNA 181a-2
10401997	6.86246	7.05756	7.08185	7.29103	7.31879	6.88563	6.99114	6.63265	6.72071	7.19253	7.18272	6.97476		7.01599		0.335172	0.0363993	0.496177		0.164527	0.264818	0.792018		0.219127	0.146398	0.841517		Ptpn21	protein tyrosine phosphatase, non-receptor type 21
10567514	8.28658	7.68414	8.40774	8.14801	7.99757	8.46722	8.05488	7.72896	8.24519	8.6707	8.21068	8.15303		8.17123		0.335125	0.16159	0.75985		0.078111	0.732394	0.960401		0.116478	0.611389	0.954225		---	---
10547022	7.04636	6.7245	6.90984	6.90576	7.14251	7.09492	6.88112	6.833	7.05778	7.49131	6.98628	7.29878		7.03101		0.334823	0.035294	0.491791		0.154167	0.290467	0.808229		-0.0304053	0.830378	0.985215		Timp4	tissue inhibitor of metalloproteinase 4
10488124	5.97293	6.32293	6.5264	6.2833	6.42601	6.13499	5.87276	6.44282	6.36699	6.8502	6.49844	6.33829		6.33634		0.334788	0.113695	0.705669		0.00734467	0.970489	0.997392		0.046564	0.81481	0.983648		Sel1l2	sel-1 suppressor of lin-12-like 2 (C. elegans)
10537805	6.8208	6.75949	6.3635	7.12337	6.89404	7.23022	6.70891	6.77672	6.78851	6.86981	7.14023	7.26753		6.89526		0.334475	0.0423081	0.523966		0.434616	0.0126747	0.290375		-0.110115	0.463069	0.925582		Olfr447	olfactory receptor 447
10469018	5.86463	5.89412	5.77008	6.10879	6.01219	6.26125	5.56033	6.33461	5.8413	6.00551	6.54013	6.19382		6.03223		0.334408	0.104793	0.690329		0.284461	0.160412	0.702328		-0.069131	0.720687	0.968153		Gm10862	predicted gene 10862
10488449	6.66575	6.62026	6.75797	6.63593	7.00265	6.60086	6.7762	6.54443	6.87712	7.13673	6.94425	7.11976		6.80683		0.334332	0.0233366	0.420429		0.0651547	0.615459	0.936219		-0.0512517	0.692057	0.965746		---	---
10394109	7.41498	7.36138	7.52588	7.75282	7.82624	7.85482	7.41481	7.43217	7.37953	7.72304	7.59776	7.90782		7.59927		0.334038	0.00380979	0.179895		0.377216	0.00172267	0.109966		0.0252427	0.784824	0.979454		Rab40b	Rab40b, member RAS oncogene family
10476497	6.89468	6.87446	7.18009	7.56016	7.41888	7.26239	7.15977	6.99374	7.23376	7.59641	7.47892	7.31391		7.24726		0.333987	0.019915	0.394483		0.430739	0.00502914	0.191696		-0.146016	0.256315	0.883342		Ankrd5	ankyrin repeat domain 5
10515824	6.49243	6.26088	6.57993	6.64588	6.1158	6.40936	6.37031	6.09113	6.00746	6.6166	6.30819	6.54562		6.3703		0.333838	0.0564287	0.571576		-0.0540643	0.73506	0.960828		0.288114	0.0925711	0.80882		Olfr1338	olfactory receptor 1338
10435504	5.64942	6.25207	5.89811	5.774	5.67026	5.76156	6.30148	5.56656	5.07369	5.94074	6.0624	5.93971		5.82417		0.333708	0.220599	0.814779		-0.197931	0.456705	0.889163		0.285958	0.289214	0.89098		Gm5416	predicted gene 5416
10445174	5.5548	6.04253	5.87392	6.06199	5.92835	6.21246	5.69987	5.95654	5.6291	5.80344	6.40203	6.08096		5.93717		0.33364	0.0795531	0.638531		0.243847	0.184808	0.728632		0.0619147	0.725574	0.969328		Olfr133	olfactory receptor 133
10408947	6.67671	6.50613	6.56378	6.86679	6.85715	6.82011	6.80214	7.12167	6.55921	7.32168	6.95991	7.20227		6.8548		0.333615	0.0363053	0.495346		0.265811	0.0835166	0.583632		-0.245467	0.106412	0.818248		Gm10113	predicted gene 10113
10421730	7.92442	7.38035	7.8352	7.64328	7.68009	7.9159	7.65731	7.3952	7.60673	7.93242	7.88948	7.83818		7.72488		0.333612	0.0398198	0.511602		0.0331027	0.820197	0.973883		0.160242	0.284525	0.8904		AU021034	expressed sequence AU021034
10545638	6.45662	6.67882	6.12802	6.17668	6.17591	6.63753	6.12577	6.0788	6.63815	6.31087	6.86758	6.66499		6.41165		0.333576	0.146611	0.745795		-0.091112	0.677003	0.950091		0.140246	0.523836	0.93786		Tlx2	T-cell leukemia, homeobox 2
10344966	7.14554	6.87544	7.44972	7.52805	7.53886	7.29424	7.32923	7.41681	7.19534	7.71563	7.51153	7.7149		7.39294		0.333561	0.0395044	0.510009		0.296817	0.0616406	0.524374		-0.156895	0.293188	0.892041		Ly96	lymphocyte antigen 96
10459421	8.01373	7.85196	8.1009	8.20309	7.89809	8.14813	7.83101	7.7342	8.02382	8.46249	8.00504	8.12215		8.03288		0.333554	0.0357777	0.49364		0.0942377	0.510626	0.907292		0.125858	0.383553	0.9125		Atp8b1	ATPase, class I, type 8B, member 1
10416850	6.78524	6.63241	6.80235	6.83908	6.80041	6.35877	6.65142	6.48485	6.77412	7.19301	6.84837	6.86958		6.7533		0.333521	0.0449694	0.535476		-0.073914	0.62407	0.93848		0.103199	0.496232	0.932707		Scel	sciellin
10497379	7.34202	7.06107	7.19973	7.22338	7.19792	7.2737	6.99154	7.05449	6.84997	7.3686	7.36851	7.15935		7.17419		0.333489	0.00648444	0.242951		0.0307247	0.76063	0.964977		0.235609	0.0365707	0.733735		Gm10742	predicted gene 10742
10555879	8.01639	8.20036	7.98088	8.23649	8.2678	8.40024	8.16291	8.24558	7.99818	8.49077	8.54011	8.37575		8.24295		0.333316	0.00592024	0.233112		0.235632	0.0341759	0.425145		-0.0696797	0.486914	0.931203		Olfr656	olfactory receptor 656
10598601	6.48304	5.90322	6.56462	6.58049	6.57766	6.80011	6.4485	6.37115	6.054	6.71313	6.53891	6.62065		6.47129		0.333015	0.0781445	0.635645		0.335794	0.0760353	0.564055		0.0257427	0.882819	0.989957		4930557A04Rik	RIKEN cDNA 4930557A04 gene
10371286	6.24592	6.18033	6.11569	6.28095	6.45631	5.87443	5.77354	6.1162	6.10595	6.29236	6.45366	6.24855		6.17866		0.332962	0.0477619	0.550435		0.0232497	0.878497	0.986303		0.182085	0.246887	0.880548		---	---
10440338	6.89471	7.3949	7.00504	7.20958	7.3255	7.15522	6.71519	7.36995	7.00116	7.41859	7.31432	7.35199		7.17968		0.332869	0.0723247	0.619903		0.131884	0.445795	0.885008		0.0694523	0.68492	0.965314		4930423O20Rik	RIKEN cDNA 4930423O20 gene
10497622	7.66965	7.45405	7.9668	7.97669	7.85992	8.13458	7.77695	7.35172	7.57144	7.94099	7.8469	7.91072		7.78837		0.332833	0.042406	0.524387		0.293562	0.067624	0.543834		0.130136	0.386311	0.913155		Lrrc34	leucine rich repeat containing 34
10546936	7.52062	7.67329	7.10632	7.57925	7.57349	7.15326	7.30115	7.48508	7.03797	7.5793	7.81378	7.42768		7.4376		0.33219	0.0994932	0.682276		0.00192433	0.991838	0.999273		0.158676	0.407084	0.915878		Prrt3	proline-rich transmembrane protein 3
10608603	4.94083	5.19097	5.69211	5.01068	5.25702	5.18013	4.65127	5.74442	5.49456	5.81671	5.40294	5.66652		5.33735		0.331974	0.244197	0.830163		-0.125363	0.650683	0.945933		-0.02211	0.936029	0.995841		---	---
10468639	8.02284	8.20559	8.13542	7.94057	8.13695	8.26047	7.77355	8.10561	7.94809	8.21834	8.30083	8.30292		8.1126		0.331617	0.0120241	0.320838		-0.00861967	0.93857	0.993418		0.178868	0.13127	0.839529		Dclre1a	DNA cross-link repair 1A, PSO2 homolog (S. cerevisiae)
10583428	7.66692	8.06468	7.73661	7.84136	7.88448	7.80282	7.47669	7.6109	7.6712	7.67695	8.1979	7.87873		7.79244		0.331597	0.0392993	0.50869		0.0201503	0.888849	0.987464		0.236475	0.122593	0.837769		Olfr77	olfactory receptor 77
10425936	6.74377	7.08069	7.16709	7.25617	7.07737	7.08481	6.80081	6.95036	7.01646	7.22342	7.32606	7.21292		7.07833		0.331594	0.0164081	0.364401		0.142265	0.247075	0.780751		0.0746423	0.53382	0.939755		Ribc2	RIB43A domain with coiled-coils 2
10508488	5.67829	5.64823	5.82043	5.80546	5.838	5.84089	5.77954	3.88403	6.07615	5.1896	5.79064	5.75396		5.5921		0.331488	0.47624	0.928429		0.112467	0.806897	0.971883		0.469072	0.319385	0.896565		---	---
10483797	5.19397	5.04338	5.82606	5.86152	5.5523	5.54475	5.18575	5.59056	5.55052	5.53797	5.93037	5.8527		5.55582		0.331406	0.135605	0.736159		0.298386	0.174737	0.718962		-0.0878047	0.676896	0.963712		1700109F18Rik	RIKEN cDNA 1700109F18 gene
10588109	7.49316	7.06695	7.79574	7.5944	7.33417	7.77466	7.29947	7.24352	7.25493	7.85407	7.4892	7.44861		7.47074		0.331323	0.100127	0.683643		0.115792	0.54179	0.915657		0.185981	0.333992	0.902137		1600029I14Rik	RIKEN cDNA 1600029I14 gene
10588452	7.29265	7.84698	7.04749	6.88493	7.39912	7.18522	6.97795	6.59372	6.86272	6.95318	7.46428	7.0107		7.12658		0.331256	0.163715	0.762343		-0.239279	0.303478	0.815977		0.584241	0.0238922	0.722435		Mir135a-1	microRNA 135a-1
10444436	7.61595	7.40916	7.79621	7.57093	7.74062	7.76814	7.44145	7.5134	7.04659	7.57539	7.76305	7.65674		7.5748		0.331249	0.037006	0.498589		0.0861277	0.54743	0.917283		0.273293	0.07568	0.797879		Fkbpl	FK506 binding protein-like
10539802	6.46251	6.82201	5.93947	5.96804	5.69657	6.5911	6.25941	6.51648	6.05204	6.3468	6.89695	6.57754		6.34408		0.331119	0.246725	0.831891		-0.32276	0.258091	0.785545		0.132018	0.63471	0.958451		Bmp10	bone morphogenetic protein 10
10559276	8.78949	8.81447	8.90352	9.2166	9.08484	9.20063	8.57139	8.81499	8.78292	9.0538	9.15186	8.95688		8.94512		0.331083	0.0042124	0.18935		0.331531	0.00417735	0.17536		0.112728	0.24149	0.878592		Kcnq1	potassium voltage-gated channel, subfamily Q, member 1
10478285	5.15745	5.13173	5.31955	5.42677	5.4201	5.55062	4.91967	5.53363	4.16946	5.17871	5.24363	5.19362		5.18708		0.331063	0.224886	0.816373		0.262919	0.328716	0.83098		0.328653	0.228042	0.870098		9430021M05Rik	RIKEN cDNA 9430021M05 gene
10580829	10.6075	10.665	10.5599	11.0689	11.0562	10.9899	10.5463	10.6299	10.5568	10.9215	10.8382	10.966		10.7838		0.33095	0.000802732	0.0787017		0.42754	0.000109326	0.0221719		0.03316	0.649761	0.959281		Cngb1	cyclic nucleotide gated channel beta 1
10541063	8.36127	8.20495	8.07021	8.48837	8.38192	8.65095	8.2536	8.49478	8.37688	8.67443	8.68925	8.75442		8.45009		0.330946	0.00937724	0.283037		0.294936	0.0171134	0.331261		-0.162943	0.147275	0.842903		Olfr212	olfactory receptor 212
10496276	6.03143	6.05586	5.80857	6.2096	5.98153	6.35669	5.8819	6.17939	5.75487	6.6825	6.29131	5.8347		6.08903		0.330782	0.127449	0.727031		0.217321	0.301004	0.814007		0.0265657	0.896689	0.991756		Nhedc1	Na+/H+ exchanger domain containing 1
10541065	9.06513	9.15165	9.01244	9.35517	9.28869	9.42335	9.12465	9.17834	9.06976	9.343	9.52064	9.50141		9.25285		0.330762	0.00193038	0.123649		0.279328	0.00563481	0.201358		-0.0478437	0.564215	0.944439		Olfr213	olfactory receptor 213
10352439	8.01302	7.92229	7.95646	8.52656	8.47691	8.40641	8.07861	8.13934	8.002	8.33941	8.35787	8.51472		8.2278		0.330683	0.00166531	0.116195		0.506038	6.3e-05	0.0159147		-0.109393	0.193011	0.863451		Susd4	sushi domain containing 4
10397761	9.06685	9.06329	9.19196	9.56799	9.47085	9.40617	9.00928	9.05649	9.02545	9.35457	9.4385	9.28983		9.2451		0.330563	0.0014834	0.1092		0.374304	0.000608032	0.0576069		0.076963	0.341723	0.902538		Gm10432	predicted gene 10432
10435388	7.04864	7.0796	7.17857	7.5287	7.55139	7.38879	6.96411	7.16356	7.52219	7.86504	7.54301	7.23291		7.33888		0.330369	0.0771009	0.633557		0.387355	0.0433141	0.464915		-0.114345	0.511898	0.936109		Adcy5	adenylate cyclase 5
10441791	8.36685	8.60248	8.14285	8.27085	8.65465	8.33813	7.97862	8.4179	8.24212	8.33763	8.6275	8.66457		8.38701		0.330356	0.0676451	0.605853		0.0504857	0.761407	0.964977		0.157849	0.351883	0.90544		Airn	antisense Igf2r RNA
10570029	7.24648	7.07996	6.94957	7.03084	7.05381	7.24261	7.07432	6.92896	6.41986	7.10783	7.22317	7.08247		7.03666		0.33011	0.0584972	0.576157		0.0170863	0.914496	0.9904		0.284289	0.0960213	0.811848		Myo16	myosin XVI
10432133	8.74236	8.87015	8.88107	9.02789	9.18178	9.09708	8.64484	8.98973	8.63142	8.98457	9.17578	9.09551		8.94351		0.329956	0.0116272	0.315105		0.271053	0.0300813	0.407983		0.0758657	0.497604	0.932707		Olfr286	olfactory receptor 286
10542840	8.08488	7.83828	7.61471	8.53808	8.12125	7.54893	7.6635	8.12837	8.16774	7.90382	8.55581	8.48934		8.05456		0.329786	0.237157	0.825529		0.223463	0.414454	0.873398		-0.140578	0.604064	0.952384		E330012B07Rik	RIKEN cDNA E330012B07 gene
10544982	8.20202	8.0745	8.1792	8.20394	8.34106	8.32262	8.08048	7.95996	8.00554	8.29635	8.29005	8.44883		8.20038		0.329752	0.00197381	0.124287		0.1373	0.117192	0.646312		0.136579	0.118909	0.833739		Nt5c3	5'-nucleotidase, cytosolic III
10417373	8.07264	8.18816	8.22025	8.25051	8.72368	8.30234	8.22744	8.20738	8.24116	8.61928	8.35169	8.69346		8.3415		0.329486	0.0302432	0.463911		0.265161	0.0701437	0.549659		-0.0649753	0.631182	0.957889		Gm10406	predicted gene 10406
10421577	6.3502	6.09965	6.16088	6.59582	6.83763	5.95352	6.26323	6.39193	5.82463	6.48892	6.52911	6.44928		6.32873		0.32917	0.147545	0.746526		0.258742	0.245794	0.779485		0.043648	0.839618	0.986045		Gm9779	predicted gene 9779
10493896	5.2054	5.4948	5.38337	5.79548	5.2806	5.24093	5.50505	5.04133	5.27039	5.7374	5.58579	5.48106		5.41847		0.329158	0.0752141	0.627676		0.0778123	0.649899	0.945453		0.0889327	0.604487	0.952489		Lce3b	late cornified envelope 3B
10485191	6.13299	6.52129	6.46004	6.6254	6.11062	6.30075	6.25607	5.92726	6.26488	6.64481	6.55842	6.23219		6.33623		0.329075	0.0801211	0.640897		-0.025848	0.881848	0.986432		0.222037	0.218938	0.866091		Prdm11	PR domain containing 11
10409970	6.1933	6.47306	6.75863	6.48158	6.31232	6.74093	5.70668	6.3634	6.40618	6.42292	6.52055	6.51892		6.40821		0.328708	0.130443	0.730169		0.0366133	0.858374	0.98111		0.316245	0.144066	0.840766		8430426H19Rik	RIKEN cDNA 8430426H19 gene
10417253	8.19661	8.37612	8.48241	8.36584	8.85203	8.49038	8.24201	8.37026	8.28242	8.64587	8.43002	8.80457		8.46155		0.328592	0.0400286	0.512639		0.217702	0.149996	0.689302		0.0534843	0.710221	0.967402		Gm1973	predicted gene 1973
10417504	8.19661	8.37612	8.48241	8.36584	8.85203	8.49038	8.24201	8.37026	8.28242	8.64587	8.43002	8.80457		8.46155		0.328592	0.0400286	0.512639		0.217702	0.149996	0.689302		0.0534843	0.710221	0.967402		Gm1973	predicted gene 1973
10417281	8.19661	8.37612	8.48241	8.36584	8.85203	8.49038	8.24201	8.37026	8.28242	8.64587	8.43002	8.80457		8.46155		0.328592	0.0400286	0.512639		0.217702	0.149996	0.689302		0.0534843	0.710221	0.967402		Gm1973	predicted gene 1973
10367611	8.92381	8.7904	9.08135	9.51522	9.2325	9.35936	8.8389	9.07924	8.99496	9.19618	9.35287	9.34886		9.1428		0.32827	0.0125645	0.326566		0.437178	0.00229674	0.127192		-0.0391807	0.726404	0.969448		Gm221	predicted gene 221
10598648	6.711	6.27916	7.04907	6.92664	6.81769	6.70673	6.45069	6.75283	6.45646	7.09847	6.92282	6.62342		6.73291		0.328243	0.111375	0.702633		0.137275	0.482883	0.896937		0.126418	0.51739	0.936738		Gm14483	predicted gene 14483
10555751	7.29846	7.18215	7.28769	7.51178	7.45379	7.48309	7.10626	6.76192	7.47139	7.49534	7.31625	7.51174		7.32332		0.32792	0.0504028	0.557079		0.226787	0.155863	0.697095		0.142908	0.356851	0.907355		Olfr572	olfactory receptor 572
10542120	5.75847	5.79663	5.62685	5.33331	5.46891	5.64382	5.14109	5.87306	5.3736	5.82135	5.71365	5.83637		5.61559		0.327875	0.0698692	0.612449		-0.245305	0.16041	0.702328		0.264734	0.132706	0.840006		Clec2i	C-type lectin domain family 2, member i
10504172	7.35747	7.36388	6.8054	7.99276	7.63434	6.9781	7.14235	7.41288	7.11337	7.74145	7.37547	7.5351		7.37105		0.327807	0.204852	0.803659		0.359485	0.167653	0.710413		-0.0472843	0.849051	0.986824		4933409K07Rik	RIKEN cDNA 4933409K07 gene
10390075	6.25235	6.29493	6.03406	6.6943	6.6688	5.92046	6.19743	6.34755	5.9612	6.5689	6.35863	6.56152		6.32168		0.327628	0.121313	0.717583		0.234074	0.254754	0.784025		0.0250557	0.899787	0.992014		Gm11545	predicted gene 11545
10488264	5.89379	5.57586	6.23899	6.18199	5.57734	6.54869	5.51984	6.37685	6.0875	6.61624	6.00017	6.35037		6.08064		0.327529	0.287656	0.855211		0.199796	0.509155	0.90654		-0.091852	0.759515	0.976559		Calcoco2	calcium binding and coiled-coil domain 2
10390869	6.11001	6.61183	6.09881	5.90004	6.06594	6.23627	5.94344	5.91306	5.40357	5.99026	6.23319	6.01902		6.04379		0.327466	0.0977815	0.676248		-0.206136	0.277803	0.801042		0.520193	0.0155377	0.715056		Krt39	keratin 39
10471782	7.82021	8.2165	8.11169	8.42427	8.2695	8.45858	8.03412	8.00663	8.02127	8.24754	8.38027	8.41596		8.20055		0.32725	0.0114538	0.313545		0.334649	0.0101564	0.266236		0.028792	0.792667	0.981305		Olfr368	olfactory receptor 368
10375145	5.82854	6.02764	6.61551	6.30058	6.34439	6.39437	5.8808	6.4875	6.36092	6.75278	6.38769	6.57012		6.32924		0.327125	0.144177	0.742628		0.189215	0.381632	0.859435		-0.085841	0.686944	0.965501		Lcp2	lymphocyte cytosolic protein 2
10608373	6.36918	6.02026	6.00367	6.25869	6.42295	6.37333	6.12304	6.38985	5.95231	7.0454	6.05819	6.34284		6.27998		0.327072	0.171051	0.769666		0.220624	0.343761	0.840069		-0.0240347	0.916001	0.994034		Ssty2	spermiogenesis specific transcript on the Y 2
10369023	6.39389	6.909	6.33707	6.30281	6.43847	6.34617	6.34476	6.71622	6.43544	6.95901	6.87148	6.64707		6.55845		0.327052	0.0651845	0.59807		-0.184167	0.271644	0.798169		0.0478483	0.768879	0.977939		Fam162b	family with sequence similarity 162, member B
10382425	9.76443	9.84457	9.90883	10.2972	10.2786	10.3079	9.78816	9.84732	9.83495	10.159	10.1159	10.1766		10.0269		0.326996	0.000624651	0.0669249		0.455286	4.36e-05	0.0122649		0.0158	0.820065	0.983714		Gprc5c	G protein-coupled receptor, family C, group 5, member C
10601980	6.44235	6.30814	6.75113	6.65302	6.53121	6.86789	6.50466	6.46092	6.77773	6.75533	6.84743	7.12114		6.66841		0.326865	0.0531351	0.561114		0.183504	0.247702	0.780928		-0.0805613	0.602097	0.951438		Mum1l1	melanoma associated antigen (mutated) 1-like 1
10592162	6.51678	6.723	6.37467	6.15355	6.12548	6.39798	5.89009	5.98231	6.55898	6.57088	6.34034	6.50071		6.34457		0.326848	0.0835413	0.646784		-0.312478	0.0960698	0.608688		0.394354	0.04265	0.741367		---	---
10406928	6.30566	6.86053	6.60724	6.72239	6.85012	6.68658	6.14353	7.05748	6.41213	7.01325	7.04783	6.5314		6.68651		0.326449	0.18771	0.785104		0.161887	0.499686	0.903938		0.053433	0.821924	0.983746		Cd180	CD180 antigen
10368224	6.00949	5.68761	6.05335	5.93281	5.87829	6.12909	5.527	5.79133	5.25086	5.8098	5.70674	6.03158		5.81733		0.326311	0.0601107	0.580953		0.0632473	0.690939	0.952506		0.393754	0.0283379	0.726066		E030030I06Rik	RIKEN cDNA E030030I06 gene
10543684	5.81014	5.32322	5.73717	6.32714	6.03467	6.03517	5.50528	5.66223	5.21771	5.89125	5.74596	5.72654		5.75137		0.326175	0.0593157	0.57839		0.50882	0.00759701	0.229303		0.161768	0.317514	0.896329		Mir183	microRNA 183
10404566	6.02285	6.36288	5.69111	6.5381	6.3695	6.51819	6.09419	6.12461	6.0324	6.34268	6.55368	6.3331		6.24861		0.326089	0.0494781	0.554441		0.449654	0.011447	0.277823		-0.0581197	0.699923	0.96605		4933417A18Rik	RIKEN cDNA 4933417A18 gene
10564520	6.10245	6.38432	5.72828	6.35509	6.11584	6.3453	5.98264	6.45667	5.92689	6.46967	6.20271	6.67207		6.2285		0.326084	0.123903	0.722337		0.200394	0.326887	0.829822		-0.050385	0.800917	0.982161		Snora21	small nucleolar RNA, H/ACA box 21
10452860	8.4528	8.53991	8.66455	8.94681	8.834	8.76652	8.65685	8.59698	8.58922	8.93886	8.97912	8.90307		8.73906		0.325998	0.00220135	0.130235		0.29669	0.00403158	0.173124		-0.061931	0.460174	0.925582		Memo1	mediator of cell motility 1
10584486	7.36972	7.72541	7.90896	7.78371	8.07651	7.95769	7.71017	8.01083	7.65799	8.07379	8.08359	8.19946		7.87982		0.32595	0.0489604	0.553223		0.271272	0.0921231	0.602307		-0.124964	0.411982	0.917799		Olfr943	olfactory receptor 943
10513152	8.98455	8.93837	8.86848	9.31876	9.15673	9.29837	8.8564	8.8064	8.91424	9.18546	9.1961	9.17326		9.05809		0.325929	0.00120638	0.0976023		0.327482	0.00116662	0.0865871		0.071456	0.355785	0.907127		Ptpn3	protein tyrosine phosphatase, non-receptor type 3
10407995	8.79254	8.81389	9.01114	9.1632	9.0196	9.25153	8.89235	8.93263	8.85909	9.04401	9.29604	9.32135		9.03311		0.325778	0.00930652	0.28252		0.27225	0.0231346	0.369494		-0.0221633	0.832638	0.985618		Olfr1370	olfactory receptor 1370
10381107	5.13546	5.10247	5.34567	4.94551	5.31324	4.70945	3.91932	5.79579	5.19716	5.85891	5.1179	4.91243		5.11278		0.325655	0.444317	0.918464		-0.205131	0.626904	0.939186		0.223776	0.596334	0.950629		Krtap31-1	keratin associated protein 31-1
10386211	8.4098	7.92121	8.44321	8.46843	8.31623	8.6405	8.20242	8.01476	8.26914	8.56718	8.38162	8.51362		8.34568		0.325365	0.0494208	0.554017		0.216981	0.167749	0.7105		0.0959643	0.526116	0.938744		Fam183b	family with sequence similarity 183, member B
10602690	5.61955	5.70118	5.51791	5.82965	5.57097	5.67756	5.36146	5.2139	5.11631	5.29643	5.44061	5.92949		5.52292		0.32495	0.0568088	0.572158		0.0798463	0.609613	0.934445		0.38232	0.029575	0.727425		Foxr2	forkhead box R2
10417359	8.3921	8.42209	8.46192	8.33167	8.81536	8.50565	8.5752	8.39474	8.44155	8.79568	8.69691	8.89339		8.56052		0.324829	0.0195824	0.391164		0.125519	0.310786	0.820221		-0.0451273	0.709375	0.967402		Gm3002	alpha-takusan pseudogene
10483150	5.65184	5.09817	5.52401	5.60191	6.14264	5.90415	5.91606	6.08556	5.53381	6.22671	6.00152	6.28152		5.83066		0.324768	0.121007	0.717043		0.458226	0.0375729	0.440273		-0.420473	0.0526906	0.763717		Fign	fidgetin
10578281	6.86239	6.88297	7.02536	7.36721	7.23343	7.37543	7.22734	6.75826	6.85268	7.4087	7.1346	7.26878		7.11643		0.324601	0.0265405	0.441381		0.401782	0.00911527	0.250983		-0.0225163	0.861243	0.988285		Fgf20	fibroblast growth factor 20
10554463	8.31837	8.33069	8.44284	8.64542	8.5513	8.67033	8.31584	8.1468	8.32149	8.58389	8.60265	8.5712		8.4584		0.324541	0.00175975	0.118503		0.25839	0.00733448	0.227561		0.10259	0.215375	0.866091		Hddc3	HD domain containing 3
10599028	4.81659	3.97888	4.92189	5.38584	4.9707	5.53396	4.26079	5.22682	5.68579	5.36729	5.45632	5.32321		5.07734		0.324479	0.365386	0.892547		0.724377	0.0597436	0.521497		-0.485342	0.186141	0.861314		1700023I07Rik	protein phosphatase 1, regulatory (inhibitor) subunit 2 pseudogene
10384474	8.798	8.73647	8.79584	8.74062	8.94982	8.86118	8.71948	8.64448	8.7371	9.03894	8.93663	9.09852		8.83809		0.324341	0.00212068	0.12737		0.0737723	0.376726	0.85744		0.0764133	0.360549	0.907479		Pno1	partner of NOB1 homolog (S. cerevisiae)
10442311	7.57701	7.66005	7.7497	7.70443	7.79785	7.80832	7.36575	7.67532	7.68604	7.98606	7.74793	7.96571		7.72701		0.324198	0.0123496	0.323346		0.107949	0.337154	0.835174		0.0865503	0.437864	0.922723		Ccdc64b	coiled-coil domain containing 64B
10420383	6.06733	6.10825	6.46291	6.31635	6.47216	6.07414	5.97699	6.19196	5.88835	6.20256	6.23488	6.59229		6.21568		0.324142	0.0620515	0.588348		0.0747223	0.639819	0.942707		0.193729	0.238889	0.876031		AU040096	expressed sequence AU040096
10431738	7.47797	7.19433	6.8522	7.46955	7.269	7.38026	7.44575	7.16541	6.92372	7.5848	7.37965	7.54239		7.30709		0.323986	0.0797659	0.639206		0.198103	0.261527	0.788506		-0.00345767	0.983858	0.998666		Prickle1	prickle homolog 1 (Drosophila)
10568099	7.70144	7.38031	7.52042	7.80559	7.79665	7.85247	7.3409	7.57158	7.58604	7.76957	7.83437	7.86643		7.66881		0.323949	0.00807032	0.26641		0.28418	0.0161893	0.32656		0.034549	0.734418	0.970549		Tmem219	transmembrane protein 219
10442256	6.87549	5.32007	5.62667	6.34025	6.37533	6.16401	6.19028	6.43756	5.80033	6.67227	6.09669	6.63062		6.2108		0.323802	0.369327	0.892547		0.352454	0.330232	0.83152		-0.201981	0.570785	0.944661		---	---
10417319	8.47161	8.69178	8.66469	8.5945	9.05635	8.62733	8.53709	8.70451	8.63474	8.95829	8.82284	9.06657		8.73586		0.32379	0.0309703	0.467879		0.150033	0.273669	0.798182		-0.016088	0.90373	0.992823		D830030K20Rik	RIKEN cDNA D830030K20 gene
10522946	5.28789	5.77917	5.80506	6.39879	5.67793	5.52231	5.66071	5.86577	5.86104	6.0736	6.18876	6.09649		5.85146		0.323776	0.156395	0.75618		0.242302	0.278513	0.801068		-0.171799	0.435683	0.922723		Ambn	ameloblastin
10412729	7.76013	7.12241	7.67793	7.51359	7.47574	7.75766	7.54635	6.91273	7.33248	7.56908	7.77265	7.42102		7.48848		0.323732	0.133176	0.731848		0.0621733	0.76053	0.964977		0.256303	0.225051	0.869789		Sntn	sentan, cilia apical structure protein
10570450	6.53803	6.59133	6.68297	6.44229	6.38837	6.19171	6.19847	6.94194	6.69486	6.91217	7.2775	6.61671		6.62303		0.323699	0.131446	0.730999		-0.263324	0.211333	0.754112		-0.00764733	0.969874	0.998534		Dlgap2	discs, large (Drosophila) homolog-associated protein 2
10346330	7.68251	7.66505	7.86716	8.20985	8.15724	8.17229	7.69372	7.79266	7.76561	8.08908	8.12494	8.00906		7.93576		0.323698	0.0018778	0.122156		0.441554	0.000188034	0.0303998		-0.01242	0.877002	0.989031		Plcl1	phospholipase C-like 1
10373834	8.08532	7.99097	8.29328	8.49137	8.18924	8.34413	8.08509	7.99795	7.82	8.26338	8.22822	8.38221		8.18093		0.32359	0.016462	0.364768		0.218391	0.0816174	0.579469		0.155511	0.198672	0.865387		Sec14l4	SEC14-like 4 (S. cerevisiae)
10371054	5.7989	6.27513	5.68003	6.20871	5.71389	6.28671	5.69959	6.00308	5.89443	6.10568	6.51294	5.94881		6.01066		0.323444	0.147595	0.746526		0.151749	0.479116	0.896108		0.0523207	0.805115	0.982475		Creb3l3	cAMP responsive element binding protein 3-like 3
10482249	7.89321	7.60888	7.90776	8.36427	8.19497	8.14076	7.90143	7.80637	7.93615	8.22028	8.18277	8.21095		8.03065		0.323352	0.00777306	0.265329		0.430053	0.00127216	0.0917502		-0.0780343	0.445033	0.922954		Nr6a1	nuclear receptor subfamily 6, group A, member 1
10574880	7.82497	7.54032	7.89556	7.98628	7.75632	7.94445	7.54642	7.76379	7.57096	8.15312	8.00288	7.69469		7.80665		0.323173	0.0399526	0.512491		0.14207	0.325528	0.829685		0.126561	0.378793	0.911861		Tsnaxip1	translin-associated factor X (Tsnax) interacting protein 1
10443933	5.47007	5.58672	5.62463	5.51002	5.94001	5.86976	5.73184	5.35993	5.48005	5.87019	6.10891	5.56165		5.67615		0.322977	0.0701938	0.613387		0.212795	0.212145	0.755064		0.0365327	0.823875	0.983751		Gm10103	predicted gene 10103
10528922	5.63765	6.14295	4.19153	5.74302	6.02997	6.13925	5.48423	6.43223	5.7385	6.20234	6.33722	6.08426		5.84693		0.322952	0.455918	0.922177		0.646703	0.150866	0.690907		-0.560946	0.207206	0.865611		---	---
10427659	8.1765	8.23721	8.3284	8.66114	8.73062	8.59706	8.47205	8.35476	8.37433	8.79654	8.66061	8.71285		8.50851		0.322952	0.00184684	0.121562		0.415572	0.00029269	0.0372149		-0.153013	0.0769165	0.797879		Spef2	sperm flagellar 2
10398370	5.72747	5.72205	5.89167	6.0963	5.82051	5.72842	5.64528	6.02604	5.6446	6.56528	5.8926	5.8269		5.88226		0.322949	0.124017	0.722487		0.101348	0.61044	0.934728		0.00841967	0.966022	0.998124		---	---
10597764	6.20423	6.1257	6.0633	6.13651	6.10675	6.13688	5.29137	6.06891	5.95695	6.17737	6.09533	6.0132		6.03138		0.322889	0.0809191	0.643228		-0.004363	0.979653	0.998001		0.358665	0.0563298	0.765913		Xirp1	xin actin-binding repeat containing 1
10348643	7.71211	7.88707	7.80365	8.15781	8.17055	8.27836	7.89507	7.94485	7.82504	8.20183	8.15804	8.2737		8.02567		0.322872	0.00186595	0.121735		0.401298	0.000387522	0.0431935		-0.087379	0.28799	0.890764		Olfr12	olfactory receptor 12
10368283	6.04871	6.44321	6.18005	6.29615	6.49138	6.73369	6.28279	6.46904	6.17602	6.44721	6.90131	6.54786		6.41812		0.322844	0.0680566	0.606747		0.283085	0.10339	0.621108		-0.0852943	0.601928	0.951422		Taar8b	trace amine-associated receptor 8B
10359917	8.68038	8.64399	8.79631	8.82376	9.00765	9.06349	8.50238	8.69411	8.74274	8.89223	8.96006	9.05543		8.82188		0.322833	0.00727779	0.257482		0.258077	0.0231995	0.369842		0.0604813	0.546435	0.942819		Hsd17b7	hydroxysteroid (17-beta) dehydrogenase 7
10439346	6.86025	6.72335	6.69423	7.03148	6.68528	6.69391	6.84463	6.90173	6.82682	7.25889	7.02646	7.25618		6.90027		0.322785	0.0145103	0.349073		0.044278	0.695938	0.953709		-0.098445	0.391855	0.91433		Eaf2	ELL associated factor 2
10485819	5.84593	5.73556	5.60778	5.52741	6.00202	5.8336	5.57668	5.68729	5.91989	6.37278	5.92536	5.85399		5.82402		0.32276	0.0768918	0.633557		0.0579203	0.731572	0.960328		0.00180233	0.991458	0.99944		Nut	nuclear protein in testis
10570729	6.96808	6.99773	6.67603	6.9213	7.20348	7.03441	6.80479	7.35257	6.86438	7.40566	7.34713	7.23675		7.06769		0.322601	0.0576231	0.575196		0.172447	0.279557	0.801936		-0.12663	0.42103	0.91853		Defa17	defensin, alpha, 17
10570690	6.96808	6.99773	6.67603	6.9213	7.20348	7.03441	6.80479	7.35257	6.86438	7.40566	7.34713	7.23675		7.06769		0.322601	0.0576231	0.575196		0.172447	0.279557	0.801936		-0.12663	0.42103	0.91853		Defa17	defensin, alpha, 17
10545123	4.84159	5.10673	5.0179	5.25119	5.19608	5.03299	5.06875	5.31888	5.0674	5.63717	5.30025	5.48515		5.19367		0.32251	0.0206501	0.402123		0.171344	0.176912	0.72128		-0.162938	0.197254	0.865387		Vmn1r38	vomeronasal 1 receptor 38
10473462	8.25605	8.50782	8.4581	8.65213	8.74302	8.76035	8.34388	8.5479	8.2972	8.83582	8.59015	8.73024		8.56022		0.322413	0.0101932	0.295687		0.311182	0.0123189	0.286324		0.0109933	0.916969	0.994034		Olfr1014	olfactory receptor 1014
10524684	9.04734	9.05725	8.98153	9.55955	9.39705	9.46697	8.93364	9.1203	9.04488	9.28627	9.33667	9.44183		9.22277		0.321987	0.00254934	0.140998		0.445814	0.000240889	0.0346604		-0.00423133	0.959602	0.99743		Msi1	Musashi homolog 1(Drosophila)
10463430	7.2562	7.41367	7.62878	7.79502	7.95315	7.75666	7.79235	7.4496	7.70991	7.89313	7.91994	8.10454		7.72275		0.321916	0.0258204	0.437729		0.402061	0.00838078	0.240895		-0.217736	0.108185	0.819167		Sema4g	sema domain, immunoglobulin domain (Ig), transmembrane domain (TM) and short cytoplasmic domain, (semaphorin) 4G
10501795	6.96366	7.2293	7.05919	6.92119	7.47877	7.53538	6.83458	6.94066	7.02602	7.08378	7.25783	7.42518		7.1463		0.321841	0.0714415	0.617747		0.227731	0.184797	0.728632		0.150294	0.369805	0.910344		Rwdd3	RWD domain containing 3
10415857	6.7577	6.77032	6.5687	6.88171	6.80239	7.08704	7.02044	6.841	6.67549	7.13797	7.1642	7.19965		6.90889		0.321632	0.0143374	0.34803		0.22481	0.0662236	0.540676		-0.146735	0.208958	0.866091		Fam167a	family with sequence similarity 167, member A
10488421	5.53585	5.45192	5.58093	5.51147	5.99166	5.15911	4.65258	5.71336	4.97002	5.20913	5.71897	5.37269		5.40564		0.32161	0.261803	0.838845		0.0311813	0.910596	0.989613		0.410912	0.159322	0.852336		Gm14129	predicted gene 14129
10504636	6.13148	6.09662	6.15834	5.69315	6.38209	6.54657	6.48941	6.11803	6.02227	6.55103	6.82725	6.21599		6.26935		0.321518	0.179849	0.778325		0.0784587	0.73264	0.960401		-0.081095	0.72407	0.968842		E230008N13Rik	RIKEN cDNA E230008N13 gene
10455901	5.85273	6.106	6.20107	6.30634	6.17497	6.28632	6.18554	5.73582	5.71086	5.9773	6.19864	6.42033		6.09633		0.32135	0.0634738	0.592442		0.202612	0.218502	0.760614		0.175858	0.281154	0.889656		Slc27a6	solute carrier family 27 (fatty acid transporter), member 6
10479247	7.15002	6.93061	6.70518	6.61333	6.72087	6.72316	6.47991	6.60391	6.9337	7.32766	6.9591	6.69479		6.82019		0.321342	0.0947941	0.670613		-0.242816	0.193911	0.735691		0.256096	0.172553	0.856192		9030418K01Rik	RIKEN cDNA 9030418K01 gene
10603492	7.34508	7.48947	7.30788	7.84617	7.30124	7.58519	6.96875	7.15932	7.46758	7.63931	7.53561	7.38469		7.41919		0.321322	0.0667282	0.601875		0.196725	0.23741	0.77324		0.182258	0.271405	0.886912		Porcn	porcupine homolog (Drosophila)
10398358	5.13824	4.93586	5.06116	5.33763	5.16923	5.16667	4.45085	5.14111	5.10709	5.83724	5.02639	4.79897		5.09754		0.321181	0.231813	0.821934		0.179424	0.493652	0.902297		0.145402	0.577571	0.945617		---	---
10432129	6.2216	6.50856	6.41866	6.76232	6.99961	6.7674	6.50791	6.5779	6.42636	6.8397	6.7286	6.90723		6.63882		0.321116	0.0103108	0.297333		0.460169	0.00107664	0.0823249		-0.121116	0.264686	0.884512		Olfr288	olfactory receptor 288
10506433	5.6162	5.95887	5.07203	5.409	5.73963	6.04762	5.02382	5.9158	5.51726	5.64158	5.85234	5.92532		5.64329		0.320787	0.255083	0.83531		0.183049	0.506889	0.906016		0.06341	0.816416	0.983671		Dab1	disabled homolog 1 (Drosophila)
10439845	5.87159	5.83221	5.12498	5.2677	5.36844	5.98418	5.76889	5.72659	5.38437	5.94496	6.20458	5.69259		5.68092		0.320765	0.217903	0.812305		-0.0694847	0.781889	0.968631		-0.017025	0.945819	0.996361		Gm5486	predicted gene 5486
10569020	6.62659	6.59708	6.97896	6.53734	6.3596	6.68954	5.92636	6.95432	6.71945	6.68945	7.1479	6.72503		6.66263		0.320748	0.213598	0.811408		-0.20538	0.415335	0.87348		0.200828	0.425419	0.920341		Ifitm6	interferon induced transmembrane protein 6
10598592	6.16638	6.18895	6.31238	6.36707	6.53069	6.44749	6.35335	6.21947	6.06538	6.82554	6.41714	6.35773		6.3543		0.320732	0.0300123	0.463158		0.225849	0.106193	0.626304		0.00983567	0.940049	0.996227		1700012L04Rik	RIKEN cDNA 1700012L04 gene
10361023	5.54019	5.80997	5.73323	6.3045	6.06133	5.83017	5.39286	5.91091	5.46374	6.05493	5.89057	5.78411		5.81471		0.320698	0.0731758	0.622003		0.37087	0.0429821	0.463628		0.105294	0.527048	0.939052		Prox1	prospero-related homeobox 1
10444459	6.79119	6.67176	6.90617	6.76107	6.73642	6.74577	6.36069	6.97822	6.84359	7.28019	6.99171	6.87217		6.82824		0.320525	0.0673647	0.6047		-0.041953	0.794457	0.970648		0.0622073	0.69985	0.96605		Tnxb	tenascin XB
10391013	5.62339	5.33098	5.72881	5.58748	5.71766	5.73935	5.56862	5.83582	5.62041	6.73838	5.5696	5.67841		5.72824		0.320515	0.240033	0.827399		0.120437	0.649226	0.945162		-0.113884	0.666959	0.961266		Krt13	keratin 13
10371670	5.86055	6.31605	5.97166	6.08889	6.18267	6.45139	5.85191	6.27642	5.96506	6.5069	6.45227	6.09567		6.16829		0.320483	0.0836884	0.646784		0.191562	0.278481	0.801042		0.0182863	0.915151	0.994034		---	---
10448150	5.82057	5.55195	5.70748	5.74252	6.16939	6.08728	5.5862	5.77564	5.83895	6.09557	6.21735	5.8492		5.87017		0.320442	0.0429319	0.526608		0.306396	0.0510818	0.493953		-0.040264	0.777724	0.978229		Vmn2r105	vomeronasal 2, receptor 105
10413981	6.73463	6.5624	7.02988	6.62266	6.83989	7.14216	6.90698	6.271	6.62463	7.25415	6.74367	6.76593		6.7915		0.320383	0.153652	0.753189		0.0926007	0.665522	0.94803		0.174769	0.420005	0.91853		Gm626	predicted gene 626
10495385	6.79878	6.80926	7.00124	6.57145	6.54062	7.02282	6.98783	6.79391	6.83684	7.25922	7.09695	7.22314		6.91184		0.320242	0.032842	0.478185		-0.158124	0.251297	0.78253		-0.00310133	0.98144	0.998666		4921515J06Rik	RIKEN cDNA 4921515J06 gene
10482814	5.54737	4.5949	5.69941	5.74125	5.93248	5.88554	5.78067	5.62552	5.52616	6.1077	5.8569	5.92819		5.68551		0.320149	0.201979	0.800454		0.57253	0.0342764	0.425832		-0.363556	0.151832	0.848558		Acvr1c	activin A receptor, type IC
10408689	7.11976	7.38428	7.20741	7.19601	7.12699	7.50305	6.69885	7.19173	7.28187	7.25691	7.49935	7.37659		7.2369		0.320129	0.0725893	0.619903		0.0381983	0.816197	0.973671		0.179664	0.2874	0.890764		Nrn1	neuritin 1
10389130	5.66703	6.0244	6.32072	6.41717	6.50299	6.17649	6.0681	5.70308	5.99383	6.32353	5.95846	6.44317		6.13325		0.320048	0.11248	0.705104		0.3615	0.0775773	0.568027		0.0823807	0.664524	0.960898		Unc45b	unc-45 homolog B (C. elegans)
10451670	5.78609	5.63253	6.01844	6.18586	5.59564	5.80554	5.44463	5.98988	5.69144	6.3543	5.92892	5.8028		5.85301		0.320022	0.140914	0.741174		0.0499937	0.808207	0.972112		0.103703	0.616307	0.95504		Tspo2	translocator protein 2
10494753	5.87371	5.95757	5.93519	5.51105	6.26009	6.44278	5.79533	5.95277	5.99807	6.42925	6.12981	6.14716		6.03606		0.320017	0.140876	0.741174		0.149149	0.473969	0.893982		0.00676867	0.973741	0.998534		---	---
10401822	8.3381	8.45683	8.56469	8.11421	8.31466	8.35099	8.22017	7.95709	8.26779	8.4577	8.40372	8.54239		8.33236		0.319583	0.0135987	0.338833		-0.193253	0.101958	0.618033		0.304855	0.017256	0.721191		Gm5662	predicted gene 5662
10356401	6.06498	6.17223	6.12656	6.37625	6.00707	6.30937	6.13028	6.18919	6.17401	6.51669	6.52616	6.40896		6.25015		0.319443	0.00828627	0.269311		0.109641	0.289452	0.808033		-0.0432373	0.668789	0.961953		---	---
10608368	6.67141	6.41176	6.3319	6.72307	6.91553	6.82297	6.53386	6.63495	6.29308	7.16345	6.51771	6.7387		6.64653		0.319319	0.0780772	0.635557		0.348834	0.0575139	0.515135		-0.015611	0.925686	0.994718		LOC100041256	hypothetical protein LOC100041256
10572282	6.02069	5.73148	5.93767	6.23336	5.69141	5.81218	5.49349	5.95152	5.9805	5.97417	6.0467	6.36219		5.93628		0.319184	0.103385	0.688208		0.0157023	0.931674	0.992359		0.0881093	0.632343	0.958048		Hapln4	hyaluronan and proteoglycan link protein 4
10400510	6.60347	6.21238	6.92281	6.76595	6.54554	6.7514	6.3251	6.46354	6.69442	6.88505	6.64357	6.9115		6.64373		0.319023	0.0900988	0.6638		0.108072	0.540359	0.915471		0.085205	0.628083	0.957473		Clec14a	C-type lectin domain family 14, member a
10481682	6.94691	6.7855	7.33636	7.10019	7.08458	7.17391	6.97041	6.66037	6.98374	7.4917	6.91357	7.16592		7.05109		0.318891	0.091166	0.665766		0.0966383	0.584594	0.927289		0.151416	0.396699	0.915463		Ttc16	tetratricopeptide repeat domain 16
10461553	5.66589	6.067	6.00141	6.38592	6.05787	5.9561	5.86249	5.90154	5.90779	6.37515	6.12144	6.13175		6.0362		0.31884	0.0415038	0.519799		0.221864	0.135591	0.671083		0.0208287	0.882166	0.989769		A430093F15Rik	RIKEN cDNA A430093F15 gene
10448376	7.11944	7.10224	7.27335	7.04817	6.89012	7.23544	6.97769	7.48103	6.73813	7.32561	7.40863	7.41886		7.16823		0.318749	0.082136	0.644438		-0.107102	0.531907	0.913501		0.0993953	0.561308	0.944242		Flywch2	FLYWCH family member 2
10511814	6.17919	5.64302	5.84105	5.62889	5.96679	5.95202	5.54934	5.96163	5.50866	6.12533	6.10403	5.7457		5.85047		0.318475	0.102807	0.687109		-0.0385223	0.832874	0.976669		0.214541	0.254909	0.883342		---	---
10419392	5.6543	6.15489	5.87858	5.81024	5.88283	5.92076	5.72061	5.89088	5.77223	6.35026	5.85243	6.13643		5.9187		0.318469	0.0522599	0.559347		-0.0246443	0.868596	0.983642		0.10135	0.500863	0.933889		1700011H14Rik	RIKEN cDNA 1700011H14 gene
10583262	5.83863	6.0169	5.40236	5.84757	5.66126	5.71741	5.63456	5.87443	5.52139	6.19973	5.96105	5.82447		5.79165		0.31829	0.077876	0.635375		-0.0105537	0.949513	0.99484		0.0758373	0.650761	0.959281		---	---
10410065	6.29732	6.19316	6.49013	6.63527	6.16263	6.28072	5.90302	6.30939	6.16793	6.49998	6.54805	6.28672		6.31453		0.318136	0.0579502	0.576157		0.032669	0.831025	0.976565		0.20009	0.208763	0.866091		Hsd17b3	hydroxysteroid (17-beta) dehydrogenase 3
10535972	5.95688	5.79119	5.76304	6.10387	5.93323	6.31097	5.93105	6.02625	5.88818	6.56581	5.86268	6.37132		6.04204		0.318112	0.0816882	0.644152		0.278987	0.120679	0.651828		-0.111456	0.514175	0.936463		D730045B01Rik	RIKEN cDNA D730045B01 gene
10542181	5.82596	5.20236	5.74914	5.05804	6.00649	5.64537	5.5773	5.70132	5.16278	5.65824	5.8904	5.84708		5.61037		0.318109	0.222656	0.816005		-0.0225177	0.928585	0.991478		0.112021	0.657218	0.959933		Clec9a	C-type lectin domain family 9, member a
10570556	7.87151	7.93682	7.95286	8.41	8.31606	8.35222	7.94175	7.84968	7.90629	8.20112	8.11709	8.333		8.09903		0.317835	0.00193419	0.123649		0.439032	0.000176097	0.0295344		0.0211557	0.789469	0.980282		Mcph1	microcephaly, primary autosomal recessive 1
10539739	6.43862	6.53545	6.24616	6.36857	6.57736	6.06507	6.38054	6.43353	6.46788	7.50317	6.52908	6.20265		6.47901		0.317648	0.269193	0.844384		-0.0697477	0.802711	0.971823		-0.0205747	0.941166	0.996227		Asprv1	aspartic peptidase, retroviral-like 1
10473406	5.92927	6.02761	5.99689	6.20082	6.44125	6.20802	6.10977	6.04591	5.6373	6.5203	6.01426	6.21115		6.11188		0.317576	0.0625535	0.589492		0.29877	0.0770627	0.567203		0.0535983	0.731826	0.970299		Prg3	proteoglycan 3
10507099	5.67683	6.02323	5.53396	5.79916	5.9805	5.37311	5.15309	5.61998	5.21082	5.65402	5.57099	5.71129		5.60891		0.317471	0.111125	0.70218		-0.0270847	0.88474	0.986804		0.416711	0.0444428	0.746249		Gm12824	predicted gene 12824
10522558	6.76818	6.50453	6.65744	6.99318	6.62395	6.43561	6.22122	6.72728	6.48009	7.12351	6.81827	6.43883		6.64934		0.317339	0.14068	0.741174		0.040867	0.841223	0.977421		0.167187	0.419659	0.91853		EG665031	predicted gene, EG665031
10598654	6.86734	6.58902	6.92553	7.0334	6.89833	6.81046	6.55385	6.99543	6.57848	7.33835	7.12433	6.61685		6.86095		0.317256	0.119579	0.716104		0.120102	0.534695	0.914155		0.0847097	0.659922	0.960239		Gm14483	predicted gene 14483
10460490	5.53734	5.46996	5.69461	5.95716	6.0509	5.63435	5.45024	5.92148	5.986	6.26958	6.00874	6.03051		5.83424		0.317038	0.0725561	0.619903		0.313502	0.0753289	0.562308		-0.218604	0.197215	0.865387		Dpp3	dipeptidylpeptidase 3
10469389	6.25613	5.77197	5.61861	6.2899	6.68722	6.00011	6.2497	6.16823	5.861	6.28094	6.48447	6.46445		6.17773		0.316972	0.143792	0.742256		0.443505	0.0504098	0.490926		-0.210743	0.316972	0.896329		Slc39a12	solute carrier family 39 (zinc transporter), member 12
10598586	6.67931	6.55121	6.47786	6.28331	6.70847	6.77839	6.30851	6.34132	6.11102	6.59507	6.4917	6.62469		6.49591		0.316869	0.0338526	0.482773		0.020603	0.87683	0.985629		0.315839	0.0343226	0.729597		Xk	Kell blood group precursor (McLeod phenotype) homolog
10364650	6.4361	6.20737	6.42027	6.89038	6.67034	6.41782	6.61794	6.57757	6.63666	7.18111	6.9116	6.68953		6.63806		0.316686	0.0519959	0.559174		0.30493	0.0597569	0.521497		-0.256145	0.105206	0.818248		Hmha1	histocompatibility (minor) HA-1
10540333	6.03967	6.41122	6.13298	6.56435	6.22931	6.20547	5.95873	6.29915	6.16085	6.53105	6.52243	6.31521		6.28087		0.31665	0.0449451	0.535367		0.138418	0.341748	0.837955		0.055045	0.699966	0.96605		Cntn6	contactin 6
10504642	6.51516	5.81491	6.8342	6.75344	6.45535	6.77013	6.56343	6.1399	6.70657	7.09895	6.54444	6.71619		6.57606		0.316554	0.238743	0.826912		0.271549	0.307882	0.818472		-0.08188	0.752861	0.975194		E230008N13Rik	RIKEN cDNA E230008N13 gene
10569335	7.39931	7.37928	7.80141	7.54604	7.37799	8.07102	7.72328	7.96818	7.49345	8.31353	7.89871	7.9221		7.74119		0.316478	0.152229	0.752991		0.138349	0.514133	0.908483		-0.201636	0.34727	0.902937		H19	H19 fetal liver mRNA
10410204	6.0366	5.95938	5.46798	6.25711	5.61898	5.28816	5.91799	5.99441	5.74119	6.30445	6.4791	5.81941		5.90707		0.316458	0.239218	0.826912		-0.099905	0.701406	0.954361		-0.0632117	0.807901	0.98261		Nlrp4f	NLR family, pyrin domain containing 4F
10345037	8.29641	8.55579	8.46944	8.615	8.67263	8.79111	8.4015	8.50299	8.46253	8.78787	8.76485	8.76319		8.59028		0.316297	0.00380551	0.179895		0.25237	0.0137824	0.302369		-0.0151297	0.862609	0.988285		Paqr8	progestin and adipoQ receptor family member VIII
10363170	6.75174	6.37496	6.70384	6.72852	6.79115	6.73319	6.31209	6.62624	6.52751	6.89907	6.70457	6.81081		6.66364		0.316206	0.0217236	0.413051		0.140772	0.256391	0.785092		0.121568	0.323168	0.897625		Msl3l2	male-specific lethal 3-like 2 (Drosophila)
10555805	6.07557	6.41635	6.29059	6.41319	6.77458	6.40664	6.46026	6.6005	6.43799	6.7421	6.99584	6.70933		6.52691		0.316173	0.0362879	0.495298		0.270636	0.0657152	0.538008		-0.238748	0.0985592	0.811848		Olfr619	olfactory receptor 619
10473847	10.3529	10.4649	10.4848	10.8386	10.751	10.7921	10.47	10.5	10.4708	10.8098	10.783	10.7962		10.6262		0.31609	0.000805698	0.0787017		0.359693	0.000303959	0.037657		-0.0460567	0.511636	0.936109		Acp2	acid phosphatase 2, lysosomal
10364072	6.83328	7.08648	7.16495	7.5592	7.48873	7.51947	7.24727	7.19627	7.01018	7.46448	7.44768	7.48943		7.29228		0.315957	0.00898887	0.278647		0.494234	0.000470635	0.0489034		-0.123008	0.239482	0.876739		Ggt5	gamma-glutamyltransferase 5
10379981	7.73611	7.65367	7.84815	7.96599	7.88484	7.80207	7.58111	7.66063	7.82554	8.0677	7.82616	8.12124		7.8311		0.315942	0.0122578	0.322366		0.138326	0.213587	0.756411		0.056884	0.597329	0.950629		Ptrh2	peptidyl-tRNA hydrolase 2
10402542	8.60033	8.62197	8.75818	9.14331	9.17801	9.04027	8.75616	8.77578	8.87817	9.10641	9.11443	9.13703		8.92584		0.31592	0.00185737	0.121622		0.46037	0.000108405	0.0221521		-0.143211	0.0888654	0.805924		Atg2b	ATG2 autophagy related 2 homolog B (S. cerevisiae)
10439542	8.59803	8.69584	8.71852	9.01811	9.06444	9.11485	8.67309	8.60452	8.58878	8.85784	8.94981	9.00636		8.82418		0.315876	0.00147928	0.109123		0.395009	0.000283966	0.0367463		0.0486657	0.523873	0.93786		Zdhhc23	zinc finger, DHHC domain containing 23
10608608	6.52128	6.08063	6.11444	6.38492	6.54884	6.49821	6.23442	6.49316	6.07481	7.11458	6.17189	6.46294		6.39168		0.315671	0.178907	0.777367		0.238541	0.300643	0.814007		-0.028685	0.898281	0.991756		Ssty2	spermiogenesis specific transcript on the Y 2
10468945	9.07079	9.07467	8.84945	9.14684	9.37874	9.19606	8.98518	8.94659	9.07566	9.27806	9.35064	9.32558		9.13985		0.315615	0.00602891	0.234277		0.242242	0.0241013	0.37692		-0.00417433	0.964598	0.998124		Acbd7	acyl-Coenzyme A binding domain containing 7
10344653	7.42707	7.42992	7.76211	7.85368	7.67517	7.7004	7.25956	7.35781	7.24963	7.64945	7.54082	7.62336		7.54408		0.315546	0.0111148	0.309414		0.203384	0.0739547	0.558643		0.250701	0.0334935	0.729268		Oprk1	opioid receptor, kappa 1
10584598	6.13186	6.26648	6.37094	5.42446	6.21966	6.22627	6.08792	6.05979	5.85999	6.00541	6.32846	6.62028		6.13346		0.315485	0.174959	0.772793		-0.299629	0.195736	0.736902		0.25386	0.267542	0.885546		Mir125b-1	microRNA 125b-1
10429520	8.07504	6.96781	7.90355	7.7345	7.50822	7.69983	7.85616	7.11615	7.4828	8.40355	7.41671	7.58118		7.64546		0.315447	0.351846	0.888461		-0.00127967	0.99692	1		0.163763	0.623395	0.956261		Ly6d	lymphocyte antigen 6 complex, locus D
10545009	8.66359	8.70351	8.56514	8.71913	9.01015	8.88838	8.80354	8.59739	8.69515	9.02154	8.97039	9.04989		8.80732		0.315243	0.00645519	0.24293		0.228474	0.0327343	0.418677		-0.0546123	0.568702	0.944439		Pigy	phosphatidylinositol glycan anchor biosynthesis, class Y
10472034	5.60287	6.30402	6.10415	6.10432	6.29378	6.1878	5.65385	6.17338	5.93019	6.17819	6.20826	6.3165		6.08811		0.315176	0.102282	0.686334		0.191621	0.30056	0.814007		0.0845437	0.640688	0.959281		Lypd6	LY6/PLAUR domain containing 6
10364601	8.44737	8.47204	8.60906	8.9354	8.90513	8.91011	8.53306	8.6037	8.61842	8.95015	8.77855	8.97145		8.72787		0.314986	0.00253071	0.140663		0.407391	0.00040583	0.0445361		-0.0755703	0.364501	0.908382		Abca7	ATP-binding cassette, sub-family A (ABC1), member 7
10593095	6.51149	6.56793	6.68442	6.23588	6.36227	6.32899	6.06109	6.07064	6.1249	6.04823	6.68042	6.47257		6.34573		0.314869	0.0431017	0.527275		-0.278899	0.0675868	0.543834		0.502405	0.00402375	0.663589		Cep164	centrosomal protein 164
10563178	6.41865	6.0283	6.79812	6.7416	6.45934	6.50638	6.35941	6.79915	6.43742	7.0819	6.87681	6.58174		6.59073		0.314821	0.14914	0.748906		0.154081	0.462669	0.891084		-0.11697	0.574977	0.945479		Cd37	CD37 antigen
10368077	6.30619	6.29663	6.61091	6.78782	6.44383	6.58427	6.56802	6.42594	6.39105	6.80062	6.79279	6.73593		6.562		0.314778	0.0190304	0.386434		0.200731	0.106245	0.626304		-0.0570917	0.625387	0.956307		Ect2l	epithelial cell transforming sequence 2 oncogene-like
10601503	5.96594	5.79209	5.40154	5.731	5.8682	5.67623	5.22648	5.67908	5.44264	5.843	5.51146	5.93799		5.67297		0.314751	0.091579	0.66615		0.0386257	0.823966	0.974604		0.270456	0.140143	0.840006		Dach2	dachshund 2 (Drosophila)
10412513	8.07339	8.25244	8.28571	8.13944	8.64316	8.27114	7.98164	8.2296	8.12176	8.44179	8.25278	8.5826		8.27295		0.314726	0.0473841	0.547827		0.1474	0.316197	0.823265		0.09285	0.521556	0.937465		Gm1973	predicted gene 1973
10540401	10.7831	10.8144	10.7498	11.1416	11.1658	11.1603	10.8517	10.8142	10.7392	11.1115	11.0747	11.1631		10.9641		0.31471	0.000749817	0.074889		0.37347	0.000201932	0.0320778		-0.01927	0.778709	0.978505		Lrrn1	leucine rich repeat protein 1, neuronal
10592727	5.42235	5.36925	5.80151	5.85014	5.41384	5.12016	5.24329	5.5234	5.87598	5.68516	5.95718	5.94419		5.60054		0.314622	0.163721	0.762343		-0.0696547	0.746627	0.962269		-0.016523	0.938758	0.996193		Rnf26	ring finger protein 26
10417302	8.55088	8.68101	8.74644	8.63488	9.11316	8.71271	8.7227	8.71157	8.71976	9.07747	8.87449	9.14489		8.8075		0.314274	0.0311878	0.468928		0.160806	0.230363	0.768891		-0.058566	0.652161	0.959523		Gm3002	alpha-takusan pseudogene
10456096	6.10228	6.32571	5.70395	6.08965	5.90514	5.83266	5.81458	5.74566	5.39038	6.37927	5.95465	5.55903		5.90025		0.314111	0.176619	0.775006		-0.101493	0.649114	0.945162		0.393772	0.0980697	0.811848		Pde6a	phosphodiesterase 6A, cGMP-specific, rod, alpha
10461594	5.94934	5.98172	6.13288	5.95632	5.89072	5.72915	5.56974	5.82295	5.61916	5.90027	6.01145	6.04239		5.88384		0.314086	0.00913998	0.280513		-0.162584	0.12797	0.66039		0.350699	0.00482513	0.663589		Ms4a4c	membrane-spanning 4-domains, subfamily A, member 4C
10399415	6.75558	6.97179	6.8456	6.51363	7.06326	6.92876	6.14143	6.5256	6.66727	6.55762	6.68519	7.03342		6.7241		0.313975	0.113582	0.705669		-0.0224447	0.904048	0.988722		0.412894	0.0454782	0.747583		---	---
10598083	6.05545	6.66741	7.16547	6.62856	6.80019	6.6097	6.60848	6.6064	6.53313	6.77035	6.9107	7.00879		6.69705		0.313943	0.176558	0.775006		0.0500403	0.821693	0.973883		0.0467737	0.83313	0.985642		LOC100503984	hypothetical LOC100503984
10463856	7.66139	7.86474	8.15776	8.12501	8.11633	8.20693	7.78182	7.97096	7.81912	8.01351	8.31006	8.1901		8.01814		0.313923	0.0321284	0.474263		0.254791	0.0714604	0.553079		0.037332	0.774459	0.978213		Ccdc147	coiled-coil domain containing 147
10530100	9.11103	9.12631	9.16497	9.30687	9.45165	9.45025	9.13362	9.13129	9.00748	9.41418	9.38718	9.41273		9.25813		0.313899	0.00142969	0.107724		0.268821	0.0039629	0.172889		0.0433043	0.56552	0.944439		Arap2	ArfGAP with RhoGAP domain, ankyrin repeat and PH domain 2
10472313	6.9333	6.70721	6.96784	6.70779	6.6065	7.06465	6.81122	6.7243	6.58909	7.10643	7.01398	6.9456		6.84816		0.313797	0.0321568	0.474263		-0.0764693	0.559713	0.921426		0.161245	0.231602	0.871341		Tbr1	T-box brain gene 1
10459471	7.05909	7.15112	7.06193	7.05098	7.24242	6.95972	6.9931	7.1552	6.98445	7.31258	7.41969	7.3418		7.14434		0.313772	0.00584865	0.232092		-0.00633567	0.945701	0.994444		0.0464603	0.619609	0.955795		Rax	retina and anterior neural fold homeobox
10504644	6.58323	5.91998	6.7614	6.63526	6.47185	6.96087	6.83634	6.05369	6.34515	6.89809	6.47827	6.80004		6.56201		0.313738	0.239404	0.826912		0.267792	0.310871	0.820221		0.00981033	0.969608	0.998534		E230008N13Rik	RIKEN cDNA E230008N13 gene
10504450	6.94885	6.56308	6.85312	6.96093	6.91921	6.84252	6.68766	6.32785	7.13328	7.2704	6.96468	6.85474		6.86053		0.313674	0.129005	0.728541		0.119207	0.544346	0.916329		0.0720813	0.71233	0.967466		Glipr2	GLI pathogenesis-related 2
10348537	6.9601	6.77394	7.0145	6.89897	7.16218	7.42719	6.92896	6.78787	6.78131	7.28726	7.14288	7.00883		7.0145		0.313611	0.0408007	0.515808		0.2466	0.0950905	0.6081		0.0834663	0.547648	0.943152		Ramp1	receptor (calcitonin) activity modifying protein 1
10542112	6.76107	6.82517	6.51605	6.63325	6.57082	6.89921	6.68861	6.71564	6.82526	7.03906	7.13518	6.99601		6.80044		0.313582	0.0173035	0.372319		0.000326	0.99771	1		-0.042403	0.709824	0.967402		Clec2h	C-type lectin domain family 2, member h
10484541	6.45992	6.62274	6.61634	6.79102	6.98391	6.92417	6.73455	6.71988	6.85307	6.93752	7.09446	7.21626		6.82949		0.313581	0.00799309	0.266189		0.33337	0.00560781	0.201358		-0.202836	0.0593099	0.776004		Olfr154	olfactory receptor 154
10392152	7.0469	6.99681	6.81542	6.89723	7.07521	6.9717	6.45131	6.65447	6.40224	6.92329	6.76552	6.75972		6.81332		0.313502	0.0100827	0.293672		0.0283363	0.782197	0.968631		0.450369	0.00102727	0.563537		Scn4a	sodium channel, voltage-gated, type IV, alpha
10461038	9.24987	9.16992	9.24568	9.77967	9.67441	9.78843	9.29534	9.32734	9.23175	9.63911	9.57014	9.58477		9.46304		0.313194	0.00107609	0.0909909		0.525686	1.64e-05	0.00697616		-0.0629923	0.38797	0.913358		Macrod1	MACRO domain containing 1
10584855	6.54926	6.43961	6.0163	6.26915	5.6248	6.1809	5.43418	6.06809	6.26644	6.19914	6.54216	5.96684		6.12974		0.313148	0.244979	0.830649		-0.310106	0.249296	0.781915		0.412155	0.134741	0.840006		Scn2b	sodium channel, voltage-gated, type II, beta
10566670	6.23746	6.6659	6.56262	6.94813	7.08348	6.92976	6.34553	6.68954	6.42435	6.73105	6.89432	6.77341		6.69046		0.313119	0.0322878	0.474586		0.498463	0.00261661	0.137901		0.00218567	0.986568	0.998801		Olfr478	olfactory receptor 478
10426240	5.50519	5.44977	4.97135	5.67444	5.58795	5.32955	5.0302	5.38277	5.00675	5.64305	5.49902	5.21699		5.35809		0.313116	0.102589	0.686941		0.221876	0.232303	0.770284		0.168864	0.356254	0.907179		Klhdc7b	kelch domain containing 7B
10535372	7.50567	7.52551	7.96188	7.65747	7.59984	7.35707	7.15306	7.38797	7.5499	7.66261	7.87192	7.49574		7.56072		0.313114	0.0754601	0.628013		-0.126227	0.443737	0.884593		0.300713	0.0860105	0.805924		Fbxl18	F-box and leucine-rich repeat protein 18
10584187	7.55574	7.50158	7.68843	7.77594	7.73643	7.88467	7.7269	7.44799	7.58411	8.12628	7.72764	7.8437		7.71662		0.312875	0.0218634	0.414821		0.217098	0.0899981	0.598797		-0.00441967	0.970361	0.998534		St3gal4	ST3 beta-galactoside alpha-2,3-sialyltransferase 4
10585331	7.05159	6.7431	7.1159	6.60139	6.70351	6.62242	6.96602	6.65326	6.7303	7.26094	6.8586	7.16835		6.87295		0.31277	0.0421688	0.523335		-0.327759	0.0348006	0.427905		0.187003	0.195141	0.865387		Exph5	exophilin 5
10447118	6.37712	6.46044	6.6143	6.59397	6.3483	6.50221	6.29394	6.2401	5.94581	6.42059	6.47686	6.52045		6.39951		0.312684	0.0176261	0.375299		-0.00246367	0.982707	0.998318		0.324006	0.0147546	0.714234		Gm9959	predicted gene 9959
10375572	6.86974	6.90997	6.99619	6.5534	6.76985	6.78523	6.762	6.9931	6.26544	6.99391	6.90345	7.06064		6.82191		0.312486	0.0748058	0.626452		-0.22247	0.18786	0.73065		0.251784	0.140563	0.840006		Olfr1382	olfactory receptor 1382
10579125	9.29591	9.32487	9.35312	9.69623	9.65433	9.72408	9.42331	9.25603	9.3767	9.70191	9.6316	9.65972		9.50815		0.312397	0.00120278	0.0976023		0.366918	0.000367005	0.0416909		-0.0273807	0.706898	0.967329		Gatad2a	GATA zinc finger domain containing 2A
10402519	8.85326	8.9298	9.02175	9.43912	9.38558	9.32032	9.04872	8.94854	9.04177	9.35537	9.29347	9.32732		9.16375		0.312378	0.00168624	0.116646		0.446739	0.000112548	0.0223561		-0.0780747	0.317623	0.896329		Atg2b	ATG2 autophagy related 2 homolog B (S. cerevisiae)
10450895	6.39942	6.48231	6.24887	6.65249	6.68902	6.7705	6.53031	6.45903	6.53474	6.74532	6.86699	6.84878		6.60232		0.312338	0.00316438	0.159819		0.327139	0.00234291	0.128556		-0.131158	0.138793	0.840006		Olfr114	olfactory receptor 114
10438049	7.76145	7.28363	7.96172	7.81117	7.66255	7.93919	7.75457	7.49964	7.70782	8.17418	7.94898	7.7758		7.77339		0.312311	0.0964454	0.673774		0.135369	0.44595	0.885008		0.0149233	0.932065	0.995269		Spag6	sperm associated antigen 6
10518113	8.58389	8.76154	8.71649	9.02524	9.14614	9.02654	8.56894	8.72417	8.65832	9.04948	8.83273	9.0054		8.84157		0.312059	0.00515575	0.214407		0.378665	0.0014762	0.101705		0.0368323	0.685479	0.965339		9030409G11Rik	RIKEN cDNA 9030409G11 gene
10412503	8.3907	8.53092	8.43405	8.3569	8.83397	8.41863	8.58802	8.5274	8.47176	8.7743	8.74271	9.00599		8.58961		0.311944	0.0327113	0.477261		0.0846057	0.518711	0.909796		-0.0771653	0.555455	0.943296		---	---
10527982	10.3649	10.5854	10.4893	10.6597	10.9176	10.7509	10.4607	10.5241	10.4064	10.6273	10.6854	11.0132		10.6237		0.311537	0.0220401	0.415465		0.296207	0.0277569	0.39922		0.0161033	0.892084	0.991438		A330021E22Rik	RIKEN cDNA A330021E22 gene
10522368	8.72951	8.7629	8.82476	9.149	9.04416	9.06471	8.82354	8.61115	8.70364	9.04837	8.85753	9.16702		8.89886		0.311531	0.0076638	0.264301		0.313565	0.00738489	0.227672		0.0596123	0.541651	0.940834		Nipal1	NIPA-like domain containing 1
10361191	8.75984	8.93642	8.86538	9.21536	9.12213	9.10364	8.96424	8.87615	8.8079	9.10152	9.1599	9.32123		9.01948		0.311456	0.00472333	0.204062		0.293165	0.00676335	0.223088		-0.028882	0.746451	0.973364		Syt14	synaptotagmin XIV
10531183	5.77003	6.0366	5.74901	5.52775	5.94222	5.49332	5.60613	6.00832	5.92413	6.29924	6.25805	5.91397		5.8774		0.310895	0.084157	0.647961		-0.197448	0.252029	0.782838		0.005684	0.972807	0.998534		Adamts3	a disintegrin-like and metallopeptidase (reprolysin type) with thrombospondin type 1 motif, 3
10426611	9.97182	9.9817	10.0177	10.4909	10.3677	10.3766	10.0132	10.0148	10.096	10.3527	10.3003	10.4034		10.1989		0.310817	0.00118583	0.0967046		0.421338	0.000115147	0.0226197		-0.050918	0.485097	0.930922		Cacnb3	calcium channel, voltage-dependent, beta 3 subunit
10438060	6.64196	6.60634	6.55102	6.40237	6.55247	6.38155	6.4861	6.65277	6.32959	6.93904	6.86806	6.59338		6.58372		0.310676	0.0194752	0.389898		-0.15431	0.19923	0.739746		0.110287	0.349367	0.904478		Igll1	immunoglobulin lambda-like polypeptide 1
10575833	6.69933	6.87448	6.22228	6.46854	6.45801	6.44749	6.49161	6.51957	6.27962	6.7882	6.65163	6.78214		6.55691		0.310389	0.058233	0.576157		-0.140682	0.356701	0.846619		0.168429	0.274068	0.88749		Hsd17b2	hydroxysteroid (17-beta) dehydrogenase 2
10358224	8.15999	8.0341	8.58056	8.25442	8.0908	8.33353	8.07146	8.20049	8.15502	8.53203	8.39141	8.43431		8.26985		0.310259	0.0394032	0.509462		-0.0319667	0.81297	0.972987		0.115892	0.398846	0.915533		Ptprc	protein tyrosine phosphatase, receptor type, C
10379524	5.99592	6.08878	6.41843	6.31603	6.19928	6.00052	5.97954	6.35555	6.10815	6.82767	6.45422	6.09199		6.23634		0.310215	0.128768	0.728006		0.00423667	0.982445	0.998318		0.0199653	0.917433	0.994034		Ccl11	chemokine (C-C motif) ligand 11
10521481	10.2338	10.2753	10.1877	10.5567	10.3843	10.4967	10.0607	10.1362	10.0858	10.39	10.396	10.4269		10.3025		0.310103	0.00134722	0.103527		0.246967	0.00584348	0.205261		0.13804	0.0811553	0.798675		Jakmip1	janus kinase and microtubule interacting protein 1
10523329	5.41977	5.30943	6.02303	5.82787	5.17034	5.76185	5.52357	5.46791	5.46262	6.09628	5.67271	5.61539		5.61256		0.310093	0.188221	0.785951		0.002608	0.990773	0.999232		0.099379	0.660977	0.960239		C87414	expressed sequence C87414
10430851	7.18138	7.10633	7.29835	7.10323	7.17132	7.4662	6.91026	7.06952	7.40095	7.43383	7.42575	7.45134		7.25154		0.310062	0.041139	0.517474		0.0515647	0.706151	0.955218		0.0684403	0.617725	0.955598		Cyp2d22	cytochrome P450, family 2, subfamily d, polypeptide 22
10381474	7.08635	6.79138	6.70243	7.06905	6.9184	7.15921	7.00597	6.64937	6.96772	7.12249	7.21195	7.21865		6.99191		0.310007	0.0335214	0.481091		0.188834	0.165552	0.709031		-0.0143027	0.9122	0.993969		Arl4d	ADP-ribosylation factor-like 4D
10497012	9.82241	9.69116	9.71663	10.0248	9.91748	9.90925	9.52449	8.91467	9.10046	9.79942	9.2448	9.42542		9.59092		0.310006	0.0907096	0.665445		0.207104	0.24022	0.775318		0.563526	0.00654278	0.664577		4922501L14Rik	RIKEN cDNA 4922501L14 gene
10466172	5.852	5.75762	5.43251	5.42722	5.61436	5.55791	5.32588	5.61344	5.33071	5.91094	5.70879	5.58015		5.59263		0.309949	0.0430945	0.527275		-0.147549	0.297593	0.812109		0.257365	0.0837464	0.801331		Ms4a1	membrane-spanning 4-domains, subfamily A, member 1
10360563	7.93668	7.88028	8.19595	8.23298	8.10321	8.32264	8.11276	7.8757	8.0898	8.37297	8.27661	8.35809		8.14647		0.309801	0.0151861	0.354534		0.215307	0.0702172	0.54967		-0.0217817	0.842195	0.986504		Smyd3	SET and MYND domain containing 3
10551169	7.76258	7.71566	7.56727	8.16969	8.22585	8.07361	7.52303	7.78398	7.79458	7.97569	8.02689	8.02811		7.88724		0.309699	0.00783679	0.266137		0.474546	0.000457099	0.0480847		-0.018695	0.846645	0.986593		B3gnt8	UDP-GlcNAc:betaGal beta-1,3-N-acetylglucosaminyltransferase 8
10549544	7.00139	7.34199	6.99199	7.38531	7.52837	7.27926	7.40856	7.27924	6.86961	7.65089	7.52854	7.3056		7.29756		0.309204	0.077306	0.634273		0.285851	0.0988933	0.616521		-0.074011	0.648555	0.959281		Gm10388	predicted gene 10388
10417773	8.60894	8.6912	8.73063	8.58071	9.0423	8.76102	8.64167	8.6748	8.57624	8.92999	8.78381	9.10577		8.76059		0.308949	0.0284204	0.452865		0.117759	0.354298	0.846571		0.0460153	0.712409	0.967466		Gm5458	predicted gene 5458
10579442	7.06177	7.08088	6.95825	7.61956	7.24642	7.02917	7.18015	7.09709	7.18633	7.49887	7.27771	7.61371		7.23749		0.308909	0.0515407	0.559174		0.264748	0.0877038	0.592963		-0.120887	0.408809	0.916534		Slc5a5	solute carrier family 5 (sodium iodide symporter), member 5
10445291	5.41245	5.10425	5.36382	5.30537	5.55219	5.51129	5.47555	4.877	5.27758	5.51498	5.22732	5.81414		5.36966		0.30877	0.116099	0.710868		0.162777	0.38657	0.86098		0.0834673	0.652591	0.959523		---	---
10360001	4.84334	4.85333	5.93378	5.03059	5.42851	5.34152	5.08337	5.45017	5.18363	5.9847	5.28471	5.37395		5.31597		0.308727	0.308246	0.865381		0.0567257	0.847729	0.978515		-0.028911	0.921987	0.994565		---	---
10553403	8.86198	9.07462	8.98694	9.08415	9.36371	9.31547	8.95616	9.05726	9.05469	9.16495	9.45294	9.37639		9.14577		0.308721	0.0150309	0.353699		0.279928	0.0241233	0.37692		-0.0481913	0.659076	0.960139		Htatip2	HIV-1 tat interactive protein 2, homolog (human)
10538087	7.5223	7.63197	7.78022	7.8716	7.93834	7.76844	7.44853	7.6768	7.42681	7.76601	7.80635	7.90568		7.71192		0.308635	0.0106368	0.30208		0.21463	0.0550113	0.506471		0.127449	0.227236	0.870028		Lrrc61	leucine rich repeat containing 61
10438423	7.78787	7.93923	7.73167	7.91096	8.13403	7.92418	7.73982	7.70437	7.73681	7.95899	7.90786	8.23976		7.89296		0.308533	0.0151564	0.354487		0.170134	0.139213	0.676222		0.0925903	0.403117	0.915533		Olfr165	olfactory receptor 165
10399666	7.27336	7.23544	7.06407	6.73289	6.73323	6.87318	6.56318	6.88799	7.09795	7.34291	6.88323	7.24824		6.99464		0.308417	0.0682561	0.607273		-0.411189	0.0211809	0.359341		0.341248	0.0471717	0.751254		9030624G23Rik	RIKEN cDNA 9030624G23 gene
10593799	9.38654	9.33655	9.53377	9.63098	9.74689	9.62204	9.32387	9.3927	9.48045	9.64341	9.71406	9.7644		9.54797		0.308284	0.00374777	0.178388		0.24768	0.0131318	0.295831		0.0199473	0.814585	0.983648		Scaper	S phase cyclin A-associated protein in the ER
10478364	6.58392	6.53385	6.19717	6.17731	5.91678	6.69432	5.54858	6.51227	6.43276	6.62924	6.46489	6.32422		6.33461		0.308245	0.267578	0.84307		-0.175509	0.519292	0.910093		0.273773	0.321731	0.897571		Tox2	TOX high mobility group box family member 2
10420724	6.06717	6.71623	6.76116	6.68005	6.78567	7.07259	6.43775	6.82109	6.6851	7.11428	6.91507	6.83917		6.74128		0.308195	0.133168	0.731848		0.331249	0.109346	0.631546		-0.133126	0.497019	0.932707		Defb30	defensin beta 30
10487366	6.57024	6.41132	6.47661	6.59859	6.6136	6.38402	6.28686	6.4225	6.30385	6.60256	6.67558	6.65929		6.50042		0.308071	0.00484952	0.207662		0.046015	0.605567	0.933452		0.148319	0.115726	0.828013		1810024B03Rik	RIKEN cDNA 1810024B03 gene
10403018	7.13757	6.90495	7.1662	6.87203	6.85372	7.26718	7.14389	6.76974	6.6185	7.49329	6.9521	7.01		7.01576		0.307751	0.125167	0.722949		-0.0719267	0.70453	0.955019		0.22553	0.248601	0.880624		IghmAC38.205.12	Ig mu chain V region AC38 205.12
10429128	6.91457	6.41947	7.20552	6.7631	6.56739	6.8776	5.81388	6.48849	6.83782	6.74778	6.67967	6.63515		6.66254		0.307466	0.24533	0.831194		-0.110489	0.667186	0.94803		0.466455	0.0901984	0.806147		Sla	src-like adaptor
10530722	6.45498	6.22767	6.06122	6.03843	6.5781	6.4087	6.32312	6.41292	5.83523	6.33177	6.50558	6.65587		6.31947		0.307316	0.126684	0.726004		0.093785	0.622916	0.937971		0.057532	0.762054	0.977052		A430089I19Rik	RIKEN cDNA A430089I19 gene
10408693	6.61812	6.07821	6.52741	6.37821	6.49157	6.56102	6.14669	6.56983	6.39416	7.21809	6.2446	6.5698		6.48314		0.307273	0.209935	0.806819		0.069025	0.769921	0.966151		0.0376857	0.87294	0.988367		F13a1	coagulation factor XIII, A1 subunit
10345879	5.53569	6.53294	6.23349	6.19977	5.87768	6.07206	5.75286	6.02319	5.95221	6.12753	6.37288	6.1493		6.06913		0.307155	0.179662	0.778325		-0.0508697	0.816288	0.973671		0.19129	0.390512	0.914024		Pou3f3	POU domain, class 3, transcription factor 3
10501802	8.44379	8.24138	8.45269	8.56936	8.71115	8.55592	8.43914	8.27613	8.52312	8.78746	8.5452	8.82716		8.53104		0.307141	0.0160622	0.361003		0.232855	0.0535923	0.500613		-0.033511	0.760282	0.976753		Tmem56	transmembrane protein 56
10453260	7.01961	7.08975	7.14133	7.36743	7.3061	7.20645	6.94075	6.70547	6.4117	7.04324	7.23778	6.6979		7.01396		0.307002	0.0725727	0.619903		0.20976	0.201022	0.741599		0.397593	0.0263215	0.722435		Haao	3-hydroxyanthranilate 3,4-dioxygenase
10460257	6.12898	5.87779	5.44426	5.88454	6.09514	5.89999	5.73781	6.08243	5.59552	6.14888	6.18025	6.00721		5.92357		0.306863	0.105651	0.691829		0.142882	0.427796	0.878937		0.0117587	0.947144	0.996491		1700055N04Rik	RIKEN cDNA 1700055N04 gene
10451665	5.78718	6.2249	6.29133	6.0273	6.26836	6.26476	5.87455	6.23679	5.80919	6.2039	6.49661	6.14016		6.13542		0.306714	0.091463	0.665935		0.0856707	0.614317	0.935666		0.127624	0.456264	0.924858		Apobec2	apolipoprotein B mRNA editing enzyme, catalytic polypeptide 2
10433032	8.21191	8.20583	8.23751	8.47501	8.62106	8.49331	8.18545	8.31169	8.30616	8.5318	8.59242	8.59909		8.3976		0.306668	0.00167098	0.116269		0.311378	0.00150501	0.102318		-0.0493527	0.513281	0.936178		Atf7	activating transcription factor 7
10386182	8.83482	8.78304	8.81533	8.9912	9.04044	8.9666	8.72624	8.75075	8.87258	9.10221	9.03082	9.13629		8.92086		0.306585	0.00141899	0.107577		0.188352	0.023783	0.374006		0.027876	0.703256	0.967125		Olfr332	olfactory receptor 332
10465185	6.80718	6.55605	7.20219	7.42088	6.70102	7.50182	7.15355	7.05578	6.89839	7.53511	7.38218	7.11016		7.11036		0.306578	0.200675	0.799084		0.352768	0.145845	0.684337		-0.18077	0.43848	0.922723		Ehbp1l1	EH domain binding protein 1-like 1
10608484	6.51267	6.06119	6.09367	6.36163	6.55017	6.48631	6.21594	6.47399	6.06217	7.08339	6.14348	6.44485		6.37412		0.30654	0.191534	0.787396		0.243529	0.292082	0.80865		-0.0281927	0.900213	0.992157		Ssty2	spermiogenesis specific transcript on the Y 2
10608457	6.51267	6.06119	6.09367	6.36163	6.55017	6.48631	6.21594	6.47399	6.06217	7.08339	6.14348	6.44485		6.37412		0.30654	0.191534	0.787396		0.243529	0.292082	0.80865		-0.0281927	0.900213	0.992157		Ssty2	spermiogenesis specific transcript on the Y 2
10608454	6.51267	6.06119	6.09367	6.36163	6.55017	6.48631	6.21594	6.47399	6.06217	7.08339	6.14348	6.44485		6.37412		0.30654	0.191534	0.787396		0.243529	0.292082	0.80865		-0.0281927	0.900213	0.992157		Ssty2	spermiogenesis specific transcript on the Y 2
10579958	4.72255	5.84365	6.00347	6.01371	5.98909	5.74329	5.5472	5.68666	4.41384	5.52221	5.91439	5.13036		5.5442		0.306419	0.44878	0.918811		0.392143	0.336654	0.834733		0.30732	0.447485	0.923647		Il15	interleukin 15
10368175	11.5085	11.508	11.602	12.033	11.8714	11.9887	11.6737	11.5384	11.5853	11.932	11.8726	11.9117		11.7521		0.306323	0.00204657	0.125679		0.424827	0.000182462	0.0298969		-0.0595967	0.444898	0.922954		Pde7b	phosphodiesterase 7B
10521088	6.59789	6.63872	6.69917	6.92366	6.9638	6.96215	6.69732	7.02982	6.49424	7.07988	7.07115	6.98926		6.84559		0.306304	0.0252465	0.433864		0.304611	0.0258895	0.388577		-0.0952017	0.435141	0.922723		Slbp	stem-loop binding protein
10369615	9.38876	9.17591	9.22208	9.08918	9.31013	9.24117	9.16201	9.14101	9.06833	9.52174	9.32476	9.44372		9.2574		0.306289	0.00726223	0.257224		-0.04876	0.607272	0.933998		0.138465	0.162139	0.852336		Srgn	serglycin
10397763	7.48164	7.38719	7.54448	7.65804	7.7059	7.86869	7.48212	7.4996	7.56029	7.93758	7.77702	7.74615		7.63739		0.306252	0.00526435	0.216142		0.273104	0.0101292	0.266236		-0.0428957	0.632531	0.958048		9030617O03Rik	RIKEN cDNA 9030617O03 gene
10400844	8.03896	7.66394	8.11259	8.12331	8.14133	8.25499	8.05689	7.77042	8.05705	8.18737	8.26902	8.34655		8.0852		0.306191	0.0354972	0.492822		0.234713	0.0926795	0.603808		-0.0229583	0.859745	0.988231		Pygl	liver glycogen phosphorylase
10573626	9.34419	9.45123	9.46922	9.81114	9.89054	9.82815	9.55758	9.42631	9.46659	9.82249	9.7385	9.80718		9.63443		0.305899	0.00166666	0.116195		0.421729	0.000149781	0.026897		-0.0619433	0.413426	0.918126		Gpt2	glutamic pyruvate transaminase (alanine aminotransferase) 2
10559782	7.44828	7.50758	7.28604	7.77841	7.86087	7.80114	7.39021	7.52316	7.1302	7.50509	7.74055	7.71515		7.55722		0.305743	0.0217208	0.413051		0.399507	0.00518872	0.194635		0.066111	0.57207	0.944661		Olfr5	olfactory receptor 5
10461822	7.41575	7.34076	7.31563	7.30076	7.15792	7.35592	7.36587	7.38164	7.30651	7.90719	7.63776	7.42609		7.40932		0.305676	0.0223862	0.416777		-0.0858463	0.468251	0.892164		0.00604033	0.958758	0.997292		Olfr1490	olfactory receptor 1490
10440926	6.42667	6.85222	6.777	6.71418	7.03644	7.08238	6.66686	6.63253	6.60736	6.78824	6.89547	7.13981		6.8016		0.305588	0.0536885	0.562117		0.259037	0.0938503	0.605451		0.0497127	0.730465	0.969989		Dnajc28	DnaJ (Hsp40) homolog, subfamily C, member 28
10417461	8.48344	8.55163	8.61549	8.63883	9.09471	8.69679	8.60482	8.59845	8.61437	9.00446	8.70633	9.02343		8.7194		0.30553	0.0363889	0.496177		0.259922	0.0672894	0.543759		-0.0556947	0.670523	0.962671		Gm10406	predicted gene 10406
10522908	7.44441	6.08864	5.99346	5.69971	8.03193	8.70984	7.61495	7.13322	6.38813	8.84275	5.28525	7.92488		7.09643		0.305529	0.753318	0.973323		0.971659	0.328073	0.830868		-0.536595	0.582914	0.947132		4931407G18Rik	RIKEN cDNA 4931407G18 gene
10518735	8.24228	8.16475	8.21151	8.67173	8.42863	8.64187	8.27308	8.33948	8.30659	8.63932	8.67798	8.51819		8.42628		0.305447	0.00443102	0.195471		0.374564	0.00115191	0.086408		-0.100206	0.261649	0.883849		Spsb1	splA/ryanodine receptor domain and SOCS box containing 1
10484679	6.66308	6.89211	6.6649	6.76208	7.0143	7.00824	6.70515	6.51216	6.84924	6.81515	6.94981	7.21742		6.8378		0.305275	0.0432509	0.528282		0.188172	0.185319	0.729218		0.051182	0.707377	0.967329		Olfr1132	olfactory receptor 1132
10566684	8.24835	8.66201	8.21744	8.39349	8.51968	8.42447	8.06336	8.35612	8.26711	8.43205	8.46026	8.71007		8.3962		0.305263	0.0453344	0.537238		0.0699463	0.613224	0.935589		0.147071	0.297984	0.893479		Olfr488	olfactory receptor 488
10348932	7.63188	7.72082	7.71479	7.62685	7.7873	7.71575	7.70439	7.57384	7.55316	7.99836	7.74326	8.0054		7.73132		0.305213	0.00753551	0.261914		0.0208	0.826033	0.975324		0.0787033	0.412952	0.918126		Gin1	gypsy retrotransposon integrase 1
10517673	5.93929	6.45054	6.18461	6.57122	6.66902	6.49766	6.01195	6.45895	6.55632	6.68322	6.79516	6.46384		6.44015		0.304999	0.0944955	0.670531		0.387821	0.0404867	0.45508		-0.150928	0.383172	0.9125		Htr6	5-hydroxytryptamine (serotonin) receptor 6
10362149	7.10471	7.37757	7.16899	7.33341	7.46767	7.53929	7.45238	7.33952	7.60274	7.39525	7.85107	8.0633		7.47466		0.304993	0.080856	0.643014		0.229698	0.174855	0.718962		-0.247788	0.146118	0.84147		Taar2	trace amine-associated receptor 2
10605351	8.48633	8.76019	8.53088	9.00252	8.93979	8.71286	8.31215	8.54343	8.57991	8.55997	8.87652	8.91367		8.68485		0.304889	0.0404059	0.514752		0.292587	0.0475496	0.480032		0.113974	0.401311	0.915533		---	---
10473598	7.37827	7.6083	7.70489	7.56086	7.70868	7.96172	7.36003	7.52545	7.22876	7.3678	7.7921	7.86887		7.58881		0.304846	0.0802754	0.641382		0.17993	0.278337	0.801042		0.192408	0.248266	0.880624		Olfr1186	olfactory receptor 1186
10540795	7.22388	7.14978	7.37937	7.4329	7.63252	7.72794	7.58763	7.13732	6.91221	7.407	7.61116	7.53253		7.39452		0.30451	0.0813033	0.643981		0.346778	0.0516316	0.494829		0.0386223	0.811335	0.983293		Irak2	interleukin-1 receptor-associated kinase 2
10447649	6.42919	6.23735	6.49771	6.87063	6.52943	7.00958	6.25516	6.19766	6.29142	6.73514	6.40739	6.5149		6.49796		0.304399	0.0442651	0.533342		0.415132	0.0104125	0.268087		0.140004	0.316507	0.896329		Fndc1	fibronectin type III domain containing 1
10554127	5.36923	5.99708	5.23047	5.78813	5.97401	5.3714	5.34028	5.94161	5.27547	5.84359	5.84669	5.77994		5.64649		0.30429	0.221966	0.815768		0.178922	0.461891	0.890665		0.0131397	0.956323	0.997292		Gm5334	tetraspanin 7 pseudogene
10356333	5.24877	5.58189	6.16563	5.35812	5.59968	5.66681	5.82703	5.32217	5.69034	5.71513	5.85804	6.17895		5.68438		0.304195	0.205528	0.803756		-0.123891	0.593901	0.93017		0.05225	0.821053	0.983746		Snord82	small nucleolar RNA, C/D box 82
10594969	8.31996	8.3265	8.46904	8.87371	8.70896	8.69986	8.50636	8.53449	8.26473	8.74411	8.76919	8.70412		8.57675		0.303949	0.00831406	0.269968		0.389012	0.00179996	0.112477		-0.0633597	0.512842	0.936178		Unc13c	unc-13 homolog C (C. elegans)
10351500	6.99091	7.09654	6.73612	6.8654	7.20206	6.8386	6.65049	6.95441	6.76977	7.02133	7.21308	7.0518		6.94921		0.303849	0.044589	0.533499		0.0274967	0.840258	0.977421		0.149632	0.286053	0.890764		---	---
10483074	6.3486	5.96878	6.06431	5.6468	6.21001	5.94706	6.35024	5.99751	6.0952	6.44373	6.37183	6.53875		6.16523		0.303786	0.0774039	0.634775		-0.192609	0.241348	0.776523		-0.0204187	0.897713	0.991756		Gcg	glucagon
10521471	9.24001	9.35645	9.18918	9.67638	9.59591	9.60554	9.27029	9.28524	9.29462	9.57733	9.58393	9.60017		9.43959		0.303758	0.0013145	0.102496		0.364063	0.000346192	0.0402262		-0.021503	0.763973	0.977356		Ppp2r2c	protein phosphatase 2 (formerly 2A), regulatory subunit B (PR 52), gamma isoform
10581605	6.58036	5.92401	6.82062	6.47152	6.17389	6.45382	6.32422	6.35613	6.35492	6.79442	6.5629	6.58922		6.4505		0.303753	0.144343	0.74305		-0.075249	0.703608	0.95499		0.0965703	0.626174	0.956523		Hp	haptoglobin
10362432	7.31335	6.87875	6.9685	7.37376	7.08996	7.29477	6.35299	7.46095	7.12409	7.46085	7.41936	6.96844		7.14215		0.303537	0.257623	0.836084		0.199297	0.449171	0.885723		0.074189	0.775467	0.978229		Trdn	triadin
10377253	5.06859	5.81297	6.09347	5.80444	5.49848	6.02175	5.32545	5.70959	5.59291	5.74724	5.83569	5.95502		5.70547		0.303333	0.223758	0.816373		0.116547	0.62945	0.939907		0.115692	0.631937	0.958048		---	---
10555903	6.92277	7.36666	7.00351	7.47565	7.52189	7.48596	6.91239	7.30856	6.84222	7.2968	7.46122	7.21446		7.23434		0.303105	0.0622429	0.58865		0.396853	0.0203639	0.354969		0.0765923	0.608684	0.953745		Olfr676	olfactory receptor 676
10405733	7.35595	7.4115	7.55061	7.59613	7.50129	7.70292	7.45942	7.47785	7.48558	7.81178	7.74949	7.77051		7.57275		0.302977	0.00331495	0.165311		0.160761	0.0709786	0.552045		-0.03493	0.671033	0.962705		6720457D02Rik	RIKEN cDNA 6720457D02 gene
10386197	6.25861	6.19569	5.84338	6.25018	6.15254	6.03163	5.83702	6.42186	5.8599	6.86669	6.25833	5.90252		6.15653		0.302923	0.229447	0.819644		0.0455583	0.851407	0.979285		0.0596323	0.806427	0.98261		2210407C18Rik	RIKEN cDNA 2210407C18 gene
10504121	7.06795	7.41491	6.76426	7.77707	7.51441	7.03258	7.08322	7.43329	6.83516	7.55396	7.29217	7.41372		7.26523		0.302728	0.202012	0.800454		0.358984	0.13624	0.671491		-0.0348507	0.878407	0.989296		Gm3893	predicted gene 3893
10504123	7.06795	7.41491	6.76426	7.77707	7.51441	7.03258	7.08322	7.43329	6.83516	7.55396	7.29217	7.41372		7.26523		0.302728	0.202012	0.800454		0.358984	0.13624	0.671491		-0.0348507	0.878407	0.989296		Gm3893	predicted gene 3893
10504125	7.06795	7.41491	6.76426	7.77707	7.51441	7.03258	7.08322	7.43329	6.83516	7.55396	7.29217	7.41372		7.26523		0.302728	0.202012	0.800454		0.358984	0.13624	0.671491		-0.0348507	0.878407	0.989296		Gm3893	predicted gene 3893
10415693	7.92446	8.00019	8.0177	8.30111	8.22948	8.21939	7.84334	7.80274	8.04383	8.28893	8.17149	8.13745		8.08168		0.30265	0.00475547	0.205201		0.269211	0.00936588	0.254987		0.0841467	0.342609	0.902538		Shisa2	shisa homolog 2 (Xenopus laevis)
10585517	6.47266	6.14389	6.51809	6.85764	6.93129	6.65332	6.38537	6.74411	6.50044	6.93284	6.78927	6.81554		6.64537		0.302575	0.040496	0.514883		0.43587	0.00676503	0.223088		-0.165094	0.22957	0.871049		AI118078	expressed sequence AI118078
10481114	6.53732	6.19889	6.16156	6.20328	6.31046	5.71615	6.64238	6.30338	5.83246	6.77688	6.66488	6.24374		6.29928		0.302425	0.219122	0.813948		-0.222625	0.357532	0.846619		0.0398473	0.866487	0.988285		Abo	ABO blood group (transferase A, alpha 1-3-N-acetylgalactosaminyltransferase, transferase B, alpha 1-3-galactosyltransferase)
10398360	5.98037	5.87568	4.99497	5.79533	5.2412	6.22544	5.93901	5.66926	5.38485	5.86062	6.11054	5.92906		5.75053		0.302365	0.322153	0.874059		0.136983	0.647407	0.94495		-0.0473667	0.873761	0.988367		---	---
10425866	5.75314	4.88692	4.97059	5.41219	5.59	5.59079	4.99903	5.54213	5.36111	5.39194	5.59826	5.81911		5.4096		0.302347	0.205211	0.803659		0.327444	0.172858	0.717116		-0.0972063	0.672771	0.963024		Parvg	parvin, gamma
10505556	7.02415	7.47517	6.85311	6.81909	7.00975	7.15377	6.69085	6.74143	6.60114	6.77179	7.11707	7.05136		6.94239		0.302267	0.0865918	0.653789		-0.123275	0.457362	0.889241		0.439671	0.0197313	0.722435		Gm428	predicted gene 428
10360003	7.44647	7.32636	7.34041	7.57341	7.48536	7.07531	7.40116	6.74763	6.64796	7.48928	7.08285	7.13016		7.22886		0.301846	0.166445	0.764574		0.00694567	0.973332	0.997392		0.438831	0.0548141	0.765651		Dusp12	dual specificity phosphatase 12
10574765	7.23719	6.88337	7.52678	7.50065	7.24781	7.41047	7.18203	6.94129	7.35109	7.75823	7.15861	7.46161		7.30493		0.301346	0.142705	0.741436		0.170533	0.389769	0.862229		0.0576407	0.767596	0.977826		Lrrc36	leucine rich repeat containing 36
10478014	7.91222	8.09915	7.6986	8.06002	8.14087	8.11591	7.74862	7.87434	7.57111	8.02295	8.11627	7.95886		7.94324		0.30134	0.0231046	0.420429		0.202282	0.103073	0.620322		0.171968	0.15849	0.852336		Vstm2l	V-set and transmembrane domain containing 2-like
10367521	6.59135	6.70364	6.52255	6.98162	7.00762	7.22958	7.00183	6.55959	6.98507	7.23732	7.13877	7.07356		6.91937		0.301049	0.0379819	0.502721		0.467095	0.00394242	0.172758		-0.242988	0.0829763	0.80034		Olfr809	olfactory receptor 809
10459138	6.36868	6.23705	5.97068	6.34334	6.29732	6.42528	5.93715	6.47659	6.11672	6.81874	6.33996	6.27488		6.30053		0.301041	0.114353	0.707257		0.163173	0.371342	0.854524		0.0153217	0.931756	0.995269		Slc6a7	solute carrier family 6 (neurotransmitter transporter, L-proline), member 7
10489629	6.9028	6.78478	6.56093	7.42715	7.0445	6.90548	6.94711	7.007	6.8107	7.44163	7.26988	6.95639		7.00486		0.301029	0.0902591	0.664		0.376205	0.0408763	0.455799		-0.1721	0.309798	0.894981		Cdh22	cadherin 22
10505917	7.28619	7.20633	7.07676	6.89235	7.331	7.26143	6.68104	7.03945	6.71382	7.13194	6.98755	7.21742		7.06877		0.300868	0.0530313	0.560517		-0.028164	0.842037	0.977595		0.37832	0.0200206	0.722435		---	---
10492625	8.30836	8.56383	8.50854	8.19533	8.46525	8.3807	7.98645	8.1081	8.15758	8.27799	8.40771	8.46702		8.3189		0.300196	0.0148814	0.352515		-0.11315	0.296721	0.811318		0.376201	0.00417961	0.663589		---	---
10367524	7.24066	7.37375	7.1345	7.85512	7.93817	7.82807	7.21186	7.47866	7.91906	7.86	7.77985	7.86933		7.62409		0.299863	0.0730707	0.621625		0.624149	0.00182813	0.113242		-0.286894	0.0844334	0.802179		Olfr813	olfactory receptor 813
10412805	9.10955	8.93859	9.17046	9.34672	9.34612	9.37555	9.26647	9.18207	9.13151	9.51464	9.39899	9.56581		9.27887		0.299798	0.00483837	0.207519		0.283264	0.00676994	0.223088		-0.120487	0.18117	0.859822		Nek10	NIMA (never in mitosis gene a)- related kinase 10
10442238	6.25444	6.51153	6.80994	6.14011	6.62988	6.61133	6.19909	6.60884	6.45972	6.75053	6.75828	6.65797		6.53264		0.299706	0.109962	0.698557		-0.0648653	0.712833	0.956281		0.102751	0.561862	0.944242		3110052M02Rik	RIKEN cDNA 3110052M02 gene
10562897	6.62214	6.60339	6.42381	6.63559	6.68035	6.6413	6.62685	6.43223	6.27794	6.48691	6.67367	7.07511		6.59827		0.299556	0.063483	0.592442		0.102639	0.492283	0.902264		0.104105	0.486269	0.93116		Zfp473	zinc finger protein 473
10424842	5.90892	5.91549	6.38585	6.13751	6.27213	6.30459	5.79643	5.91218	5.71387	5.87669	6.1508	6.29261		6.05559		0.299207	0.0663723	0.600849		0.167991	0.27532	0.799124		0.262595	0.100938	0.814019		---	---
10606355	6.32872	6.3825	6.67069	6.55064	7.07522	6.43211	6.62484	6.64421	6.64484	7.08517	6.81321	6.91272		6.68041		0.299072	0.0894477	0.661548		0.225354	0.187362	0.73065		-0.177326	0.291767	0.891626		Cysltr1	cysteinyl leukotriene receptor 1
10483803	5.71316	5.07883	5.50743	5.29512	5.32635	5.32313	4.92322	5.21885	4.4123	4.4741	5.71349	5.26369		5.18747		0.298969	0.339413	0.882175		-0.11827	0.70002	0.954217		0.58168	0.0789209	0.797879		---	---
10549947	4.11289	3.70103	3.96116	5.97192	6.07051	5.86788	6.04822	4.2178	5.55441	6.0987	6.30365	4.31487		5.18525		0.298929	0.583867	0.951056		2.04508	0.00291621	0.148653		-1.34845	0.0281106	0.726066		Vmn1r70	vomeronasal 1 receptor 70
10493496	6.2085	6.57514	6.35987	6.92447	6.82739	7.05428	6.49596	6.44226	6.54066	6.76104	6.74443	6.87012		6.65034		0.298903	0.0151024	0.353792		0.554211	0.00026968	0.0360478		-0.111792	0.301604	0.893749		Adam15	a disintegrin and metallopeptidase domain 15 (metargidin)
10470543	6.70358	6.71335	6.91354	6.82965	6.87946	6.71254	6.70942	6.85804	6.63171	7.18357	7.057	6.85506		6.83724		0.298818	0.0190646	0.386467		0.0303923	0.783463	0.969028		0.0437653	0.692895	0.965997		Gm347	predicted gene 347
10592701	7.87652	7.7848	7.89197	8.21006	8.13617	8.10232	7.94245	7.5085	8.07333	8.22113	7.90545	8.29295		7.99547		0.298415	0.0663067	0.600849		0.298419	0.0663031	0.540709		0.00967233	0.948242	0.996558		Tmem136	transmembrane protein 136
10356512	7.8062	7.27621	7.82249	7.76033	7.50291	7.7501	7.75836	7.26886	7.60615	8.07782	7.70646	7.74405		7.67333		0.298316	0.1264	0.726004		0.036147	0.844295	0.978241		0.0905053	0.624643	0.956307		Iqca	IQ motif containing with AAA domain
10431812	7.3925	6.82904	7.3041	7.21708	7.19038	7.48133	6.62837	7.37415	7.18527	7.63027	7.32569	7.12594		7.22368		0.298042	0.195414	0.792776		0.121052	0.585978	0.927897		0.112619	0.61199	0.954225		Nell2	NEL-like 2 (chicken)
10406364	8.07161	8.03542	7.95353	8.30256	8.20313	8.43524	8.19826	7.86904	8.12813	8.39375	8.23553	8.45959		8.19049		0.297815	0.0186011	0.383836		0.293455	0.0199729	0.353488		-0.044955	0.68255	0.965156		2210408I21Rik	RIKEN cDNA 2210408I21 gene
10554958	5.80844	6.39651	5.82932	6.32023	6.19035	6.15607	5.46529	6.2382	5.81317	6.01476	6.50572	5.88934		6.05228		0.297724	0.219101	0.813948		0.210793	0.37543	0.856756		0.172537	0.465302	0.925938		Gm10607	predicted gene 10607
10549929	6.42669	6.1293	5.97468	5.84493	6.33033	6.09107	6.15372	6.19587	5.27705	6.41959	5.75571	6.34449		6.07862		0.29772	0.284417	0.853416		-0.08811	0.744988	0.962028		0.301342	0.278923	0.888902		Vmn2r33	vomeronasal 2, receptor33
10484858	10.3234	10.3972	10.3531	10.5472	10.6295	10.6003	10.258	10.3559	10.2645	10.4968	10.6377	10.6368		10.4584		0.29765	0.0019808	0.124287		0.23446	0.0086012	0.244268		0.0650867	0.390095	0.913897		Olfr1264	olfactory receptor 1264
10367624	7.26285	7.35113	7.42382	7.87449	7.59087	7.91585	7.43257	7.37508	7.62712	7.76189	7.82327	7.74241		7.59845		0.297603	0.0168959	0.367437		0.447806	0.00149046	0.101719		-0.132325	0.233977	0.87222		---	---
10384795	9.36905	9.68146	9.49367	9.74461	9.93038	9.80522	9.32211	9.3817	9.5427	9.72371	9.62796	9.78709		9.61747		0.297416	0.0150877	0.353792		0.31201	0.0117717	0.281476		0.099224	0.354168	0.906844		Cyb5d1	cytochrome b5 domain containing 1
10529824	9.34518	9.26907	9.29056	9.47424	9.65343	9.61959	9.28478	9.16398	9.25874	9.56163	9.43996	9.59815		9.41328		0.297414	0.00374649	0.178388		0.280817	0.00532408	0.196372		0.0657697	0.429459	0.921421		Prom1	prominin 1
10438753	6.78416	6.3963	6.88695	7.0718	6.5804	6.77611	6.70776	6.30706	6.68771	7.03928	6.68458	6.87062		6.73273		0.297316	0.119508	0.716104		0.120299	0.507443	0.906154		0.121627	0.502871	0.934314		Leprel1	leprecan-like 1
10404129	6.11838	5.94982	5.81247	5.80124	6.02593	6.24339	5.80372	6.37907	5.27742	6.30053	6.3299	5.72132		5.98027		0.297182	0.277037	0.848257		0.0632963	0.811719	0.972714		0.140153	0.599888	0.950817		Lrrc16a	leucine rich repeat containing 16A
10484856	8.33156	8.38044	8.44845	8.49113	8.73666	8.63448	8.38256	8.40771	8.34488	8.66854	8.57598	8.78179		8.51535		0.297054	0.00617362	0.238079		0.233942	0.021788	0.361033		0.008434	0.924412	0.994718		Olfr1259	olfactory receptor 1259
10498741	4.96122	4.82489	5.39235	4.88757	5.17048	5.00829	5.09162	5.36421	5.14865	5.64045	5.137	5.71801		5.1954		0.296994	0.131758	0.731049		-0.037373	0.840865	0.977421		-0.142006	0.451525	0.924389		Serpini2	serine (or cysteine) peptidase inhibitor, clade I, member 2
10524842	5.97291	6.46252	5.72399	5.95017	5.69182	6.18837	5.17713	5.62861	5.68871	5.70084	6.06335	5.62076		5.82243		0.296832	0.199451	0.797623		-0.10969	0.623127	0.938015		0.55499	0.0275156	0.722435		4930569F06Rik	RIKEN cDNA 4930569F06 gene
10505198	6.87781	7.23988	6.9863	6.72264	6.81091	6.79844	6.54479	6.39337	6.762	6.79369	7.00385	6.79306		6.81056		0.29681	0.0334593	0.480873		-0.257337	0.0586357	0.518123		0.467945	0.00294095	0.646436		Rod1	ROD1 regulator of differentiation 1 (S. pombe)
10513536	6.80276	6.70807	6.62433	6.98199	6.64311	6.69322	6.51895	6.79792	6.42108	6.79822	6.98993	6.8399		6.73496		0.296704	0.0359767	0.494051		0.061052	0.630566	0.94021		0.132406	0.306894	0.894237		---	---
10346164	6.88173	6.54577	6.71598	6.65366	6.753	6.87699	6.56459	6.72098	6.51117	7.13851	6.47445	7.07315		6.7425		0.296452	0.103671	0.68874		0.0467237	0.784114	0.969266		0.115576	0.502033	0.93416		Sdpr	serum deprivation response
10351640	6.11085	5.8429	5.57307	5.5239	5.77679	5.96054	5.66208	5.69353	5.66078	5.83853	5.93501	6.13179		5.80915		0.296312	0.0727575	0.620673		-0.0885323	0.563567	0.922049		0.170143	0.277324	0.888902		Refbp2	RNA and export factor binding protein 2
10450533	7.27753	7.23228	7.10093	7.31454	7.16692	7.52893	6.82748	6.89346	7.38181	7.43148	7.32643	7.23366		7.22629		0.296271	0.0727797	0.620713		0.133217	0.389675	0.862229		0.169327	0.279482	0.888902		Vars2	valyl-tRNA synthetase 2, mitochondrial (putative)
10570516	8.00421	7.95833	7.97447	8.35587	8.3816	8.42094	8.05884	8.0107	8.1174	8.3855	8.34455	8.34557		8.1965		0.296231	0.000997437	0.088034		0.407136	8.39e-05	0.0188874		-0.0833083	0.230649	0.871049		Kbtbd11	kelch repeat and BTB (POZ) domain containing 11
10554367	6.85715	7.05959	6.48888	6.81941	7.19382	6.54846	6.53667	7.31947	6.79831	7.18199	7.12197	7.23909		6.9304		0.2962	0.20836	0.806819		0.0520233	0.818306	0.973883		-0.0829473	0.714712	0.967756		Mesp2	mesoderm posterior 2
10555842	6.91205	6.99112	6.86791	7.46088	7.06955	7.25524	6.97976	6.9707	6.97941	7.24834	7.48182	7.08823		7.10875		0.296177	0.0309805	0.467879		0.338198	0.0167219	0.329476		-0.0529313	0.664925	0.960998		Olfr641	olfactory receptor 641
10397351	7.27149	7.33021	7.41994	7.81245	7.9669	7.89142	7.27307	7.42201	7.49848	7.61331	7.65125	7.81736		7.58066		0.296118	0.00838288	0.271212		0.549711	0.000109749	0.0221719		-0.0573083	0.543465	0.941367		Jdp2	Jun dimerization protein 2
10370046	6.0069	4.74251	6.70996	6.77206	6.49618	5.82851	6.18808	6.21464	5.57097	6.76877	6.36693	5.72592		6.11595		0.295976	0.536406	0.942381		0.545795	0.264677	0.791825		-0.171441	0.718546	0.968151		Gm867	predicted gene 867
10373577	7.76365	7.38248	7.79965	7.71227	7.6714	7.98183	7.58637	7.50941	7.4943	7.87705	7.64771	7.95318		7.69828		0.295949	0.0495116	0.554508		0.139905	0.317169	0.823265		0.118567	0.393321	0.915031		Ormdl2	ORM1-like 2 (S. cerevisiae)
10401803	5.73605	5.83577	6.1786	5.62582	5.75097	5.92447	6.24272	5.52197	5.84685	6.44743	6.27585	5.77597		5.93021		0.295908	0.195983	0.793527		-0.149717	0.499762	0.903938		0.0462937	0.833009	0.985642		---	---
10490350	6.43232	6.42525	6.57062	6.91192	6.7884	6.85225	6.59006	6.65694	6.32735	7.08919	6.8442	6.52857		6.66809		0.295869	0.056679	0.571785		0.374796	0.0210568	0.359259		-0.0487203	0.731116	0.970179		Ppp1r3d	protein phosphatase 1, regulatory subunit 3D
10544583	6.75732	6.58435	6.83318	6.83733	6.65761	6.94513	6.61339	6.41247	6.87005	7.00736	6.67776	7.09822		6.77451		0.295809	0.0702154	0.613387		0.088402	0.559436	0.921426		0.0929817	0.539633	0.940734		Gimap6	GTPase, IMAP family member 6
10362495	6.80138	6.34663	6.59471	6.68823	6.61253	6.57688	6.71299	6.76805	6.77154	7.7978	6.66687	6.67511		6.75106		0.295735	0.272944	0.84662		0.0449707	0.863648	0.982578		-0.169952	0.520371	0.937273		Col10a1	collagen, type X, alpha 1
10545524	5.9896	6.27949	6.21831	6.34526	6.5317	6.334	6.29293	6.51569	6.07798	6.54181	6.95098	6.28012		6.36316		0.295433	0.112726	0.705338		0.241189	0.186508	0.730551		-0.13307	0.452572	0.924389		4931417E11Rik	RIKEN cDNA 4931417E11 gene
10603953	5.62379	5.48275	5.8428	5.96815	5.84345	5.7341	5.92796	5.56997	5.33606	5.69773	6.19149	5.83069		5.75408		0.295306	0.114877	0.707874		0.198788	0.272613	0.798169		0.0384467	0.827054	0.984119		Gm5169	predicted gene 5169
10550155	5.7419	5.90952	5.44404	5.50845	6.24099	5.02734	5.40048	5.29544	5.59535	5.76874	5.58423	5.82314		5.61164		0.29495	0.268984	0.844152		-0.106225	0.682615	0.951284		0.268066	0.312567	0.896271		Bsph1	binder of sperm protein homolog 1
10505163	5.78308	6.03258	5.91668	6.12881	6.19299	6.36393	6.0632	6.27645	6.02216	6.53259	6.47712	6.23681		6.16887		0.2949	0.026894	0.443768		0.317797	0.0189785	0.346504		-0.209825	0.0956915	0.811848		Zkscan16	zinc finger with KRAB and SCAN domains 16
10432439	6.85284	6.50128	7.19642	7.04359	7.23372	7.22039	6.82423	7.15268	7.00801	7.21533	7.42287	7.23137		7.07523		0.294886	0.095212	0.671431		0.315722	0.0767107	0.566549		-0.144792	0.387873	0.913358		Fmnl3	formin-like 3
10367691	6.05253	6.28245	6.15627	6.35683	6.31246	6.32165	6.08704	6.5147	6.19963	6.88075	6.40899	6.39612		6.33079		0.294832	0.0712222	0.6169		0.166563	0.281834	0.804052		-0.103374	0.496606	0.932707		Iyd	iodotyrosine deiodinase
10558657	10.1523	10.2864	10.2961	10.4274	10.4546	10.4605	10.1692	10.2378	10.0943	10.4402	10.4387	10.5068		10.3304		0.294827	0.00224352	0.131931		0.20255	0.0193021	0.34891		0.0778733	0.311735	0.895899		Olfr538	olfactory receptor 538
10436037	7.53763	7.78419	7.30981	7.44365	7.62035	7.14326	7.40427	7.39796	7.50076	7.80677	7.796	7.58417		7.5274		0.294649	0.0672924	0.604662		-0.141456	0.348998	0.842739		0.109548	0.464416	0.925582		---	---
10445718	5.81428	5.93322	6.14555	5.86978	5.84369	5.92829	6.02649	6.06187	5.76338	6.38444	6.29849	6.05261		6.01017		0.294602	0.0347794	0.48846		-0.083766	0.505173	0.905544		0.0137733	0.911802	0.993868		Pgc	progastricsin (pepsinogen C)
10559498	5.69421	5.23669	5.63443	5.63996	5.38599	5.75422	5.74297	5.70751	5.45235	6.02951	5.93235	5.82444		5.66955		0.294494	0.0670479	0.602923		0.0716147	0.629317	0.939852		-0.112499	0.452101	0.924389		9430041J12Rik	RIKEN cDNA 9430041J12 gene
10526897	9.5831	9.86428	9.74821	10.022	10.059	10.0296	9.71551	9.68898	9.74187	9.94571	9.98618	10.0979		9.87353		0.294486	0.0055579	0.224564		0.305005	0.00449759	0.181592		0.016406	0.849793	0.987039		Sun1	Sad1 and UNC84 domain containing 1
10439249	8.0319	8.19805	8.53709	8.54359	8.67736	8.44178	8.08836	8.26332	8.17793	8.56636	8.53286	8.31367		8.36436		0.294424	0.0485123	0.552146		0.298565	0.0459602	0.474868		0.0791377	0.560923	0.944242		Parp14	poly (ADP-ribose) polymerase family, member 14
10513145	9.28102	9.41681	9.33299	9.70916	9.7392	9.67866	9.26141	9.33076	9.3038	9.58817	9.55577	9.63493		9.48606		0.294304	0.00146999	0.109123		0.3654	0.000298229	0.0375251		0.044953	0.527002	0.939033		Ptpn3	protein tyrosine phosphatase, non-receptor type 3
10357696	5.88504	5.76221	5.82594	6.3799	6.49501	6.07379	5.5877	6.45033	5.76326	6.25897	6.35738	6.06759		6.07559		0.29422	0.169553	0.767854		0.491837	0.0324314	0.417533		-0.109366	0.594772	0.950501		Gm10188	predicted gene 10188
10459643	6.13915	6.28192	6.33591	6.08781	5.95245	5.95636	5.87431	5.95729	5.8678	5.95886	5.8958	6.72735		6.08625		0.294201	0.138453	0.739218		-0.253453	0.195769	0.736902		0.352526	0.0822996	0.798993		4930503L19Rik	RIKEN cDNA 4930503L19 gene
10493886	5.0723	5.59223	5.44688	5.4785	5.74249	4.95633	5.80229	5.7992	5.09959	5.85114	5.92384	5.80866		5.54779		0.294188	0.23705	0.825529		0.021968	0.927127	0.991472		-0.196555	0.420688	0.91853		Sprr2k	small proline-rich protein 2K
10505879	7.70877	7.75171	7.92926	8.15383	8.08459	8.12463	7.25944	8.10851	7.68586	7.94792	8.03522	7.95287		7.89522		0.294067	0.113924	0.706238		0.32444	0.0849278	0.585779		0.111973	0.525309	0.938631		Ifna7	interferon alpha 7
10367473	6.71218	6.50069	6.42626	6.75467	6.78825	6.88563	6.62617	6.56864	6.27606	6.96415	6.5944	6.79433		6.65762		0.294008	0.0415416	0.520089		0.263137	0.0631143	0.528902		0.0560913	0.666466	0.961266		Olfr763	olfactory receptor 763
10478776	6.86172	7.0388	7.02698	7.30881	7.13791	7.15128	6.81743	7.00642	7.16153	7.48786	7.1985	7.1804		7.1148		0.293794	0.0301347	0.463911		0.223498	0.0842067	0.584897		-0.019291	0.87225	0.988327		Arfgef2	ADP-ribosylation factor guanine nucleotide-exchange factor 2 (brefeldin A-inhibited)
10395389	7.84118	8.32661	7.69804	7.45124	8.34928	8.2838	7.58581	7.82415	7.75024	8.02974	8.17535	7.83605		7.92929		0.293647	0.23977	0.827095		0.0728283	0.763212	0.965017		0.235213	0.340544	0.902538		Sostdc1	sclerostin domain containing 1
10380712	7.58824	7.46833	7.45921	7.68942	7.5888	7.68118	7.30488	7.17981	7.63291	7.71259	7.70016	7.58571		7.54927		0.29362	0.0240372	0.426179		0.147874	0.212147	0.755064		0.132725	0.259295	0.883342		Prr15l	proline rich 15-like
10519048	6.11843	5.81502	5.87706	5.38493	5.71311	6.05857	5.05915	5.97219	6.15716	6.05002	6.32697	5.69225		5.85207		0.293578	0.319855	0.872921		-0.217967	0.455244	0.889116		0.207335	0.476955	0.928837		Actrt2	actin-related protein T2
10456363	11.0025	11.2042	11.0991	11.401	11.5106	11.3616	11.0677	11.1873	11.017	11.3765	11.3156	11.4601		11.2503		0.293383	0.00623767	0.239311		0.322493	0.00350921	0.16353		0.0112733	0.898026	0.991756		Gnal	guanine nucleotide binding protein, alpha stimulating, olfactory type
10554204	5.83788	6.32388	5.99783	6.22931	6.31438	6.1212	6.09244	6.24976	6.08366	6.5576	6.34257	6.40569		6.21302		0.29334	0.0389387	0.507331		0.168433	0.203733	0.745855		-0.088752	0.490524	0.93176		Agbl1	ATP/GTP binding protein-like 1
10511631	9.92435	9.86166	9.97194	9.89634	9.97983	9.9716	9.75596	9.87441	9.72946	10.043	10.0964	10.0991		9.93367		0.292906	0.00210748	0.12737		0.02994	0.686304	0.951614		0.132708	0.0943235	0.810702		Slc26a7	solute carrier family 26, member 7
10425421	6.05074	6.14872	6.74892	6.29233	6.14679	6.31034	6.04517	5.8737	6.43027	6.48193	6.21799	6.52778		6.27289		0.292852	0.158129	0.756949		-0.066306	0.737436	0.961436		0.199746	0.3231	0.897625		Fam83f	family with sequence similarity 83, member F
10499168	9.19457	9.20599	9.23063	9.72821	9.61122	9.60037	9.22659	9.25484	9.15623	9.482	9.52983	9.50433		9.39373		0.292833	0.00153594	0.112139		0.436203	7.16e-05	0.0168712		-0.00215567	0.975589	0.998534		Kirrel	kin of IRRE like (Drosophila)
10449697	5.72872	6.07196	5.76832	5.73878	6.16765	6.05778	5.93322	5.95247	5.10314	5.73181	6.22121	5.91376		5.86573		0.29265	0.229914	0.819644		0.13174	0.578048	0.925342		0.193389	0.418266	0.91853		Gm9902	predicted gene 9902
10520800	7.04487	6.93578	6.95019	7.14228	6.91264	7.22425	6.43973	6.75563	7.14103	7.32733	6.89681	6.99013		6.98006		0.292622	0.120302	0.716731		0.116108	0.516512	0.909241		0.198149	0.277483	0.888902		Gpn1	GPN-loop GTPase 1
10595081	5.14245	5.63964	5.487	5.42621	5.24226	4.8334	5.35848	5.84677	5.33622	5.91429	5.80285	5.70172		5.47761		0.292461	0.152952	0.752991		-0.255743	0.206169	0.748766		-0.090789	0.642045	0.959281		Tinag	tubulointerstitial nephritis antigen
10532085	7.48244	7.47752	7.38588	7.8041	7.59572	7.81915	7.78839	7.51777	7.41042	8.03152	7.73472	7.82681		7.6562		0.292157	0.0316799	0.472685		0.291043	0.0322046	0.416976		-0.123583	0.317715	0.896329		Tgfbr3	transforming growth factor, beta receptor III
10426467	10.1757	10.1689	10.1725	10.3973	10.2772	10.4079	10.1385	10.1815	10.1311	10.5018	10.4654	10.3599		10.2815		0.292	0.00203313	0.125503		0.188467	0.0241587	0.377011		0.0219567	0.764745	0.977672		Tmem117	transmembrane protein 117
10433034	10.1525	10.1407	10.1359	10.5886	10.6015	10.5251	10.1886	10.1658	10.2266	10.5254	10.454	10.4776		10.3485		0.291973	0.000992219	0.0880209		0.42869	4.77e-05	0.0130477		-0.05067	0.449215	0.924328		Atf7	activating transcription factor 7
10604687	10.2823	10.2919	10.3131	10.5942	10.5469	10.588	10.2998	10.3502	10.265	10.5719	10.5532	10.6659		10.4435		0.291973	0.00127513	0.100306		0.280573	0.00167941	0.108167		-0.00922	0.892792	0.991446		Mmgt1	membrane magnesium transporter 1
10387516	6.53714	6.08453	6.67909	6.77792	6.43097	6.37198	6.31365	6.83365	6.11069	6.91202	6.68567	6.53616		6.52279		0.291953	0.196268	0.793612		0.093369	0.667776	0.948047		0.0142603	0.947498	0.996526		Shbg	sex hormone binding globulin
10396062	6.48461	5.91268	5.64648	6.03963	6.20515	5.97429	5.52047	5.7648	5.5846	5.84623	5.88408	6.01537		5.90653		0.291937	0.133195	0.731848		0.058434	0.75081	0.962998		0.391304	0.0529434	0.763983		---	---
10553148	7.23349	7.25636	7.55124	7.78689	7.75823	7.82498	7.52747	7.32895	7.6476	7.55242	7.8063	8.02098		7.60791		0.291895	0.0548959	0.566913		0.443003	0.00787183	0.233632		-0.154309	0.278599	0.888902		Ccdc114	coiled-coil domain containing 114
10461784	6.06547	6.22396	6.09245	6.09537	6.42276	6.18802	6.06421	6.29303	6.47975	6.36881	6.4883	6.8553		6.30312		0.291802	0.0767267	0.632904		0.108091	0.482748	0.896871		-0.151706	0.330164	0.900481		Olfr1449	olfactory receptor 1449
10457475	9.80852	9.92284	9.8224	10.1076	10.0973	10.1954	9.78328	9.78064	9.79305	10.1078	10.035	10.0892		9.96192		0.291692	0.00154224	0.11234		0.28218	0.00193266	0.116867		0.0655917	0.360366	0.907479		Abhd3	abhydrolase domain containing 3
10354803	6.19401	6.25427	5.98978	5.575	6.30413	6.17213	5.77266	6.02053	5.78692	6.23639	5.87745	6.34119		6.04371		0.291639	0.152104	0.752991		-0.128936	0.509337	0.90654		0.285984	0.159438	0.852336		---	---
10406031	9.09988	9.14029	9.0326	9.43409	9.3872	9.39668	9.09035	9.07098	9.03174	9.51633	9.2513	9.3		9.22929		0.291518	0.00503081	0.212189		0.315069	0.00310454	0.154169		0.0265623	0.753183	0.975208		Lpcat1	lysophosphatidylcholine acyltransferase 1
10539238	6.8574	6.59408	6.80936	6.98969	6.8154	6.9936	6.67764	7.006	6.76956	7.18799	7.2253	6.91441		6.90337		0.2915	0.0371768	0.499447		0.179281	0.171382	0.71545		-0.0641193	0.610261	0.954225		Fam176a	family with sequence similarity 176, member A
10552516	6.60746	6.56168	6.15125	6.05846	6.2703	6.65983	5.64913	5.94931	5.84478	5.97785	6.31938	6.02016		6.17247		0.291391	0.128624	0.728006		-0.110601	0.544397	0.916329		0.625728	0.00501552	0.663589		Klk6	kallikrein related-peptidase 6
10530868	5.83319	5.46181	5.62852	5.92816	5.43521	5.31987	5.68926	5.65015	5.86395	6.28999	6.01472	5.77274		5.74063		0.291364	0.132089	0.731049		-0.0800913	0.662448	0.947825		-0.0932807	0.611757	0.954225		---	---
10416451	5.35445	5.6128	5.56774	5.37853	5.31946	5.63305	5.25445	5.9054	5.15594	5.82834	5.69345	5.66793		5.53096		0.29131	0.132972	0.731848		-0.0679813	0.711268	0.956261		0.073063	0.690916	0.96572		Cpb2	carboxypeptidase B2 (plasma)
10461788	6.48084	7.08101	6.4142	6.85924	6.85558	7.08305	6.60267	6.6465	6.55011	6.73866	6.85297	7.08139		6.77052		0.291243	0.107716	0.694011		0.27394	0.127629	0.659492		0.0589203	0.72885	0.969635		Olfr1451	olfactory receptor 1451
10568696	6.42015	6.84711	6.52699	6.26276	6.81891	6.33655	6.00972	6.25486	6.6183	6.50418	6.75957	6.49263		6.48764		0.291167	0.158335	0.756949		-0.125346	0.52707	0.912179		0.303792	0.142697	0.840006		D7Ertd443e	DNA segment, Chr 7, ERATO Doi 443, expressed
10548552	5.04627	4.72651	4.88454	4.93915	5.48114	4.95394	5.21551	5.13359	4.80187	5.2773	5.26354	5.48316		5.10054		0.291012	0.107494	0.694011		0.238971	0.177498	0.721843		-0.164549	0.341823	0.902538		Klra2	killer cell lectin-like receptor, subfamily A, member 2
10438103	6.69672	6.61208	6.69041	6.39136	6.59936	6.73354	6.32552	6.75628	6.34751	6.77856	6.95989	6.56373		6.62125		0.290958	0.0677478	0.605998		-0.091648	0.534631	0.914155		0.189964	0.211613	0.866091		Ccdc116	coiled-coil domain containing 116
10387100	5.94224	5.65608	6.16645	6.17263	6.17292	6.30538	5.88864	6.25444	5.78467	6.35264	6.26723	6.18043		6.09531		0.290851	0.0748397	0.626452		0.295385	0.0710491	0.552045		-0.0543277	0.718938	0.968151		Shisa6	shisa homolog 6 (Xenopus laevis)
10376941	5.6813	5.81282	5.87066	6.47702	5.31685	6.09722	6.14817	5.89947	5.64291	6.28109	6.32118	5.96048		5.9591		0.290738	0.272854	0.846567		0.175437	0.500091	0.904127		-0.10859	0.674239	0.963167		Tekt3	tektin 3
10551264	5.93484	5.54	5.90762	5.88174	6.04947	6.56545	5.9924	5.91528	5.5597	6.61139	5.8639	5.86418		5.97383		0.290695	0.250285	0.833173		0.371403	0.149697	0.689302		-0.0283083	0.907866	0.993811		Cyp2b19	cytochrome P450, family 2, subfamily b, polypeptide 19
10459512	5.99107	6.08269	6.15967	6.11112	6.04466	5.80226	5.97225	5.93272	5.97428	6.55935	6.06025	6.13171		6.0685		0.290686	0.0510772	0.559174		-0.0917927	0.50157	0.904903		0.118057	0.390837	0.914081		Mc4r	melanocortin 4 receptor
10437239	5.91613	6.05026	5.86465	5.76102	5.4737	5.57846	5.15875	5.92674	4.92113	5.92877	5.56231	5.38757		5.62746		0.290677	0.233735	0.823245		-0.339285	0.169666	0.71333		0.608141	0.0238125	0.722435		---	---
10362581	7.54328	7.43181	7.76942	7.67661	7.76753	7.8637	7.54872	7.65758	7.65041	7.99411	7.93271	7.80168		7.7198		0.290601	0.0162119	0.362079		0.187776	0.0926849	0.603808		-0.0374013	0.719652	0.968151		Tube1	epsilon-tubulin 1
10395869	6.15887	6.19501	6.26683	5.98524	6.19036	6.20174	6.17907	5.83495	5.87374	6.40166	6.03557	6.32175		6.13706		0.290408	0.0397229	0.511364		-0.0811237	0.525668	0.911606		0.244316	0.0751208	0.797879		4921506M07Rik	RIKEN cDNA 4921506M07 gene
10477942	5.89255	6.26079	5.31306	5.14952	5.76201	5.96078	5.6849	5.78058	5.23272	5.68143	5.81331	6.07464		5.71719		0.290394	0.304015	0.863742		-0.198035	0.477187	0.895248		0.256071	0.361983	0.907479		Rbl1	retinoblastoma-like 1 (p107)
10593449	7.04314	6.5811	6.76675	6.93983	6.93978	6.97879	6.58986	6.89636	6.74719	7.32566	6.88881	6.88979		6.88226		0.290279	0.0767672	0.632904		0.155801	0.31555	0.822842		0.0525257	0.729307	0.969635		Layn	layilin
10365537	5.91176	5.21773	5.74672	5.55128	5.89633	6.064	5.54745	5.84255	5.44293	5.94424	5.81308	5.9464		5.74371		0.290263	0.153802	0.753189		0.2118	0.286849	0.806983		0.0144263	0.940496	0.996227		1700113H08Rik	RIKEN cDNA 1700113H08 gene
10530516	6.35881	6.60316	6.8148	6.87434	6.89323	6.5811	6.29709	7.03178	6.62428	6.87742	6.90354	7.04282		6.74186		0.29021	0.138476	0.739218		0.190635	0.315682	0.822842		-0.0587907	0.751538	0.974995		Txk	TXK tyrosine kinase
10603485	8.0904	8.02954	8.14696	8.03871	8.15261	8.01097	7.68554	7.9092	7.95816	8.19298	7.97783	8.25263		8.03713		0.290181	0.0160194	0.360666		-0.0215377	0.835285	0.976826		0.238001	0.0393597	0.738874		Ebp	phenylalkylamine Ca2+ antagonist (emopamil) binding protein
10534301	5.42227	5.87651	5.41049	5.50127	5.92674	5.34885	5.03518	5.6478	5.4426	6.03023	5.51011	5.45573		5.55065		0.290165	0.221081	0.815317		0.0225313	0.921398	0.991191		0.194565	0.402398	0.915533		Gm52	predicted gene 52
10431697	9.96309	10.0468	10.2231	10.248	10.3118	10.4703	9.95247	9.94427	10.0928	10.2034	10.2406	10.416		10.176		0.290116	0.015773	0.359503		0.265686	0.0240803	0.376849		0.08115	0.438299	0.922723		Abcd2	ATP-binding cassette, sub-family D (ALD), member 2
10484811	6.63358	6.64914	6.71318	6.79429	7.0968	6.9079	6.87352	6.21253	6.7728	6.99168	6.70721	7.02887		6.78179		0.289638	0.108177	0.694537		0.26769	0.134182	0.668747		0.0456893	0.786991	0.979663		Olfr1232	olfactory receptor 1232
10417315	8.18955	8.32885	8.32909	8.11409	8.54474	8.13662	8.4059	8.30857	8.35297	8.65286	8.53977	8.74369		8.38722		0.289628	0.0318969	0.474133		-0.0173467	0.884884	0.986804		-0.0733197	0.544095	0.94151		Gm2897	predicted gene 2897
10417235	8.18955	8.32885	8.32909	8.11409	8.54474	8.13662	8.4059	8.30857	8.35297	8.65286	8.53977	8.74369		8.38722		0.289628	0.0318969	0.474133		-0.0173467	0.884884	0.986804		-0.0733197	0.544095	0.94151		Gm2897	predicted gene 2897
10367734	7.57455	7.6255	7.62509	7.92949	7.78597	7.91865	7.54495	7.44196	7.39624	7.9627	7.47468	7.81428		7.6745		0.289503	0.0304074	0.464419		0.269653	0.0409513	0.455941		0.147333	0.230176	0.871049		Ust	uronyl-2-sulfotransferase
10566245	6.58307	7.05511	7.02118	6.862	7.11383	7.32102	6.76579	6.96036	7.05994	7.04762	7.27682	7.33014		7.03308		0.289498	0.0965821	0.674219		0.212498	0.208534	0.75159		-0.042243	0.795012	0.98159		Olfr69	olfactory receptor 69
10417485	8.30072	8.36791	8.22266	7.94541	8.55862	8.17301	8.35204	8.22582	8.28256	8.57911	8.47229	8.6775		8.34647		0.289494	0.0583941	0.576157		-0.071418	0.610873	0.934868		0.010291	0.941179	0.996227		Gm1973	predicted gene 1973
10569714	6.69643	6.70976	6.83887	7.00322	6.90557	6.95896	6.73415	6.81139	6.66483	7.16997	7.21982	6.68861		6.8668		0.289341	0.0470142	0.546139		0.207562	0.135995	0.671433		0.0115647	0.929958	0.99502		Cacng7	calcium channel, voltage-dependent, gamma subunit 7
10425092	6.44011	6.36027	6.56544	6.5439	6.04634	6.60952	5.83926	6.28046	5.96779	6.31034	6.13385	6.51105		6.30069		0.289245	0.115738	0.710128		-0.055354	0.749077	0.962637		0.426105	0.0291838	0.726066		Cyth4	cytohesin 4
10588819	7.91975	7.24215	8.06597	7.81656	7.54897	8.17478	7.83873	7.16174	7.86419	8.16454	7.79782	7.77		7.78043		0.289232	0.291657	0.857786		0.104144	0.697242	0.953709		0.121072	0.651498	0.959523		Cdhr4	cadherin-related family member 4
10365899	8.76457	8.78483	8.92536	8.97057	9.0538	9.07335	8.93703	8.76512	8.88877	9.16362	9.07873	9.21587		8.96847		0.289104	0.00497254	0.210731		0.207653	0.0281041	0.400436		-0.0387183	0.644269	0.959281		Ccdc41	coiled-coil domain containing 41
10376396	6.49911	5.84502	6.79431	6.21225	6.0677	5.97292	6.61302	6.12502	5.63673	6.37174	6.2844	6.58582		6.25067		0.289062	0.297863	0.861688		-0.295192	0.288275	0.80739		0.254557	0.356413	0.907197		Trim58	tripartite motif-containing 58
10548754	5.0373	5.478	5.17634	5.19126	5.28774	5.36658	5.27124	5.77833	4.66837	5.69355	5.81908	5.07089		5.31989		0.288528	0.304933	0.863823		0.0513153	0.85149	0.979313		-0.00876467	0.974469	0.998534		Gprc5d	G protein-coupled receptor, family C, group 5, member D
10545266	5.77764	5.73483	5.83305	5.92737	5.89875	5.78434	5.21352	5.91029	6.16993	6.10505	6.10094	5.9529		5.86738		0.288384	0.164072	0.762582		0.088315	0.655993	0.947269		0.017259	0.930297	0.99502		1700011F03Rik	RIKEN cDNA 1700011F03 gene
10586907	8.74436	8.67239	8.97528	8.82283	8.98766	9.08579	8.6743	8.55021	8.60443	8.99715	8.87179	8.82511		8.81761		0.288371	0.0183168	0.381754		0.168081	0.133131	0.668646		0.1877	0.0977193	0.811848		Mns1	meiosis-specific nuclear structural protein 1
10475420	5.71385	5.95833	5.66475	5.81261	5.9143	5.73561	5.16851	5.64708	5.54552	5.95526	5.69465	5.57605		5.69888		0.288282	0.0728209	0.620888		0.041863	0.777614	0.967355		0.325274	0.0470743	0.751254		Trim69	tripartite motif-containing 69
10445412	6.7765	7.35751	7.03151	7.09509	7.29136	7.12363	6.92178	7.03909	6.87814	7.36965	7.38119	6.9525		7.1015		0.288112	0.0946504	0.670531		0.114857	0.479678	0.89619		0.108838	0.502459	0.93416		Nfkbie	nuclear factor of kappa light polypeptide gene enhancer in B-cells inhibitor, epsilon
10448186	6.30306	6.21678	6.77863	5.98414	6.18295	6.1881	5.98808	6.35191	6.09421	6.34334	6.45371	6.50147		6.2822		0.288104	0.0825734	0.64508		-0.314425	0.0614218	0.523721		0.28809	0.0825866	0.80007		Zfp820	zinc finger protein 820
10414161	5.2733	4.87519	5.42368	5.90249	5.92843	6.06507	5.62271	5.92965	5.48295	6.08915	5.62425	6.18567		5.70021		0.287923	0.144224	0.742764		0.774607	0.00155848	0.103965		-0.487713	0.0226025	0.722435		---	---
10473471	5.57579	5.60944	5.35686	6.12555	6.11014	5.82329	5.26109	6.16933	5.12762	5.68208	5.65277	6.0867		5.71506		0.287835	0.261067	0.838249		0.505631	0.0623421	0.526017		-0.00531733	0.982897	0.998666		---	---
10558655	10.1466	10.2008	10.1757	10.3918	10.4196	10.372	10.0948	10.1595	10.0151	10.325	10.3554	10.4524		10.2591		0.28778	0.00214854	0.128392		0.220067	0.0108133	0.272292		0.0845667	0.260272	0.883342		Olfr46	olfactory receptor 46
10555746	5.64805	5.90073	6.55304	6.18266	5.92908	6.85534	7.1127	7.01577	6.15631	7.41662	7.40309	6.32776		6.54176		0.287561	0.469775	0.925778		0.288417	0.468487	0.892164		-0.727651	0.0857821	0.805924		Olfr568	olfactory receptor 568
10450025	8.7392	8.86557	8.80587	9.05014	9.0834	9.01155	8.80418	8.80047	8.74619	9.05113	9.01092	9.15122		8.92665		0.287478	0.00227603	0.132233		0.244821	0.00620238	0.212041		0.0199303	0.786096	0.979454		2012-03-02	membrane-associated ring finger (C3HC4) 2
10479294	4.94556	5.56242	5.69028	5.43697	5.4516	5.43284	4.51578	5.37822	5.40088	5.80816	5.30529	5.04333		5.33094		0.287298	0.321557	0.8736		0.04105	0.884616	0.986804		0.301125	0.299949	0.893479		---	---
10536425	5.40278	5.4489	5.36625	5.83042	5.71966	6.05337	5.28379	5.86901	5.18054	5.97552	5.67373	5.54596		5.61249		0.287287	0.135713	0.736159		0.461843	0.0257521	0.387835		-0.0384763	0.832683	0.985618		---	---
10496825	6.37095	5.9094	6.052	6.03616	5.59819	6.20868	6.25013	5.70843	6.16432	6.48929	6.24146	6.25362		6.10689		0.287161	0.16498	0.763642		-0.163108	0.415288	0.87348		0.0698237	0.723714	0.968842		Uox	urate oxidase
10476941	7.0135	6.85008	6.24266	6.48712	6.94081	6.96636	6.6148	6.52989	6.45135	6.63507	6.88651	6.93589		6.71284		0.287141	0.172415	0.771406		0.096019	0.634282	0.94108		0.170064	0.40503	0.915533		---	---
10466130	6.0829	6.53297	6.43937	6.49195	6.37173	6.41006	6.11996	6.46383	5.9802	6.75851	6.62743	6.0394		6.35986		0.287115	0.171411	0.770009		0.0728363	0.716845	0.957179		0.163749	0.420925	0.91853		Ms4a8a	membrane-spanning 4-domains, subfamily A, member 8A
10421840	8.25965	8.5081	8.33502	7.98104	8.54445	8.4097	7.8482	8.41168	7.97016	8.18737	8.21371	8.69008		8.27993		0.287043	0.172775	0.771425		-0.0558607	0.781295	0.968272		0.290914	0.167558	0.852661		Wbp4	WW domain binding protein 4
10511484	4.65172	4.69464	4.97377	5.18744	5.23301	4.84639	4.76735	4.91216	5.15565	5.63112	5.18368	4.88138		5.00986		0.287004	0.16306	0.761863		0.31557	0.128681	0.661641		-0.171676	0.389504	0.913897		---	---
10500283	5.63565	5.34642	5.48531	5.53644	5.39407	5.80309	4.76234	5.71022	4.94505	5.27192	5.41466	5.59199		5.4081		0.286988	0.217038	0.812156		0.088738	0.692698	0.952864		0.349927	0.138999	0.840006		Car14	carbonic anhydrase 14
10440172	7.51163	7.54741	7.65914	7.92694	7.40676	7.81225	7.28609	7.56625	7.5709	7.71416	7.71335	7.85664		7.63096		0.28697	0.0588627	0.57704		0.142594	0.315662	0.822842		0.0983103	0.483362	0.93056		Olfr199	olfactory receptor 199
10370530	6.04703	6.30936	6.60516	6.59456	6.20318	6.3766	6.34338	5.73052	6.30325	6.4302	6.3461	6.46161		6.31258		0.286923	0.150547	0.750781		0.0709277	0.70893	0.955851		0.194799	0.315865	0.896329		Ccdc105	coiled-coil domain containing 105
10359339	9.09595	9.20354	9.25564	9.26156	9.47538	9.40521	9.03299	9.1856	9.00409	9.44354	9.25107	9.38847		9.25025		0.286801	0.0105898	0.301466		0.195672	0.0588128	0.518381		0.110818	0.256085	0.883342		Rabgap1l	RAB GTPase activating protein 1-like
10419551	5.6972	6.07896	6.12947	5.78949	6.08772	5.90101	5.72157	5.59493	5.82065	6.27919	5.52004	6.1981		5.90153		0.286726	0.169527	0.767854		-0.042466	0.831149	0.976581		0.256159	0.215532	0.866091		Ccdc12	coiled-coil domain containing 12
10432601	7.92744	8.01629	8.18197	8.47195	8.14457	8.35035	8.05438	8.04957	8.14346	8.616	8.20846	8.2829		8.20394		0.286648	0.0443712	0.533499		0.28039	0.048351	0.482776		-0.0405703	0.75263	0.975194		Tcfcp2	transcription factor CP2
10432820	8.0514	7.93486	7.78564	8.13999	8.23567	8.01399	7.87145	7.95709	7.75491	8.0612	8.15916	8.22259		8.01566		0.286498	0.0149558	0.352631		0.205917	0.0618127	0.524792		0.0628157	0.536979	0.940119		Krt72-ps	keratin 72, pseudogene
10461804	6.59785	6.79557	6.92374	6.70848	6.87773	6.8607	6.2877	6.7995	6.67961	6.95414	6.79406	6.87743		6.76304		0.286271	0.0591374	0.577906		0.0432497	0.755204	0.963674		0.183449	0.203269	0.865387		Olfr1469	olfactory receptor 1469
10362886	6.18779	6.38229	6.33133	6.63895	6.87423	6.54472	6.15395	6.73061	6.50013	6.86317	6.74003	6.63996		6.54893		0.286156	0.075992	0.629605		0.3855	0.0234131	0.371641		-0.161092	0.292259	0.892041		Bend3	BEN domain containing 3
10551587	5.77403	5.84297	5.83452	6.25823	6.23734	6.13392	6.19153	6.24292	5.77873	6.23459	6.5635	6.27334		6.1138		0.286085	0.0512301	0.559174		0.392658	0.0123154	0.286324		-0.253887	0.078025	0.797879		Rinl	Ras and Rab interactor-like
10505537	7.26145	7.5867	7.13847	7.08048	7.37692	7.17697	6.90157	6.96723	6.83332	7.10872	7.27701	7.17415		7.15692		0.285919	0.0406913	0.514883		-0.117419	0.359027	0.847422		0.428168	0.00542385	0.663589		Gm428	predicted gene 428
10505550	7.26145	7.5867	7.13847	7.08048	7.37692	7.17697	6.90157	6.96723	6.83332	7.10872	7.27701	7.17415		7.15692		0.285919	0.0406913	0.514883		-0.117419	0.359027	0.847422		0.428168	0.00542385	0.663589		Gm428	predicted gene 428
10529385	6.31256	6.43498	6.48694	6.55304	6.24234	6.13955	6.54803	6.40545	6.46123	7.07987	6.94324	6.2491		6.48803		0.285835	0.165943	0.764496		-0.099853	0.613594	0.935593		-0.0600743	0.760342	0.976753		Zfyve28	zinc finger, FYVE domain containing 28
10347593	7.04603	6.8534	7.18205	7.15776	7.02794	7.29976	6.95203	7.26718	6.81764	7.48659	7.43222	6.97485		7.12479		0.285604	0.108877	0.695765		0.134662	0.426849	0.8783		0.0148723	0.928965	0.994999		Speg	SPEG complex locus
10602044	6.1894	5.80922	5.82535	6.03768	5.93692	6.12463	5.55627	6.12569	6.22337	6.61425	6.39369	5.75397		6.0492		0.285529	0.242438	0.829504		0.0917593	0.69844	0.953822		-0.0271213	0.908519	0.993811		Frmpd3	FERM and PDZ domain containing 3
10403063	7.56402	3.71793	4.98465	6.62515	4.74958	4.99869	4.79887	4.91333	3.65423	5.41938	4.38645	4.41608		5.01903		0.28516	0.746465	0.972612		0.0356047	0.967717	0.997321		0.966724	0.28567	0.890764		LOC100046275	ig heavy chain V-II region SESS-like
10608371	2.32161	5.42342	5.50839	5.77153	6.19316	4.61109	4.47989	5.11571	5.88635	5.17913	5.70139	5.45587		5.1373		0.284812	0.717397	0.96761		1.10745	0.1776	0.721843		-0.742845	0.354031	0.906844		LOC665406	y-linked testis-specific protein 1-like
10507840	7.34058	7.15337	7.42972	8.0068	7.7384	7.43052	7.34713	7.27656	7.39853	7.88513	7.57783	7.41362		7.49985		0.284787	0.0991337	0.681042		0.417354	0.0234511	0.371805		-0.0328497	0.838562	0.986045		Heyl	hairy/enhancer-of-split related with YRPW motif-like
10603525	5.2375	4.50626	4.95135	4.98562	5.31133	5.02783	5.67917	4.96165	4.31034	5.482	5.34042	4.9831		5.06471		0.284784	0.373752	0.893745		0.209894	0.508317	0.90654		-0.0853557	0.786033	0.979454		Ssxb2	synovial sarcoma, X member B, breakpoint 2
10465943	8.12731	7.95902	7.80281	8.14095	7.98243	8.08527	7.95345	8.01008	7.65502	8.28469	8.08207	8.10615		8.01577		0.284784	0.0366134	0.497259		0.106507	0.390146	0.862527		0.090192	0.464487	0.925582		Dagla	diacylglycerol lipase, alpha
10561351	5.08866	5.35723	5.71756	5.67038	5.24416	5.40586	5.45552	5.57962	5.14039	6.13501	5.45976	5.43502		5.4741		0.284755	0.227386	0.818138		0.0523197	0.818217	0.973883		-0.004026	0.985871	0.998718		Zfp850	zinc finger protein 850
10440246	9.05704	9.09414	9.09669	9.29057	9.32408	9.46091	8.93152	9.08424	8.96502	9.29878	9.1987	9.33681		9.17821		0.284504	0.00453247	0.198466		0.275899	0.00545561	0.199979		0.089029	0.28466	0.8904		Arl13b	ADP-ribosylation factor-like 13B
10413381	6.88867	6.52444	6.85069	7.03021	6.72528	6.97919	6.49377	6.8415	6.87194	7.21217	7.13457	6.71383		6.85552		0.284456	0.113783	0.705805		0.156958	0.362315	0.849371		0.0188677	0.910991	0.993846		Asb14	ankyrin repeat and SOCS box-containing 14
10477739	8.81957	8.83752	8.98072	9.28458	9.28595	9.16198	9.03013	8.79265	8.8295	9.15766	9.09835	9.24896		9.04396		0.284227	0.00984968	0.290153		0.364896	0.00216573	0.12446		-0.004819	0.958387	0.997292		Cep250	centrosomal protein 250
10504178	7.52569	7.61986	7.04662	8.21205	7.93687	7.22828	7.40029	7.53795	7.38275	7.87545	7.65219	7.64514		7.5886		0.283934	0.240581	0.827603		0.395008	0.112888	0.637296		-0.042938	0.854312	0.987573		4933409K07Rik	RIKEN cDNA 4933409K07 gene
10417415	8.1585	8.36614	8.37653	8.24558	8.75793	8.35035	8.11274	8.3318	8.24846	8.5388	8.3421	8.66359		8.37438		0.28383	0.0711812	0.6169		0.150895	0.309538	0.820177		0.0693917	0.633404	0.958048		Gm1973	predicted gene 1973
10386207	6.8027	7.14631	6.91641	7.20686	7.51196	7.37878	7.25172	7.16215	7.16371	7.52974	7.30098	7.59802		7.24745		0.283717	0.0367846	0.49816		0.41073	0.00572828	0.203298		-0.237391	0.0718537	0.796235		Olfr318	olfactory receptor 318
10472418	4.5786	5.24553	5.08804	4.96359	5.24778	5.712	5.35159	5.56037	4.35091	5.65585	5.33563	5.1223		5.18435		0.283636	0.391437	0.90129		0.337065	0.312004	0.820527		-0.116898	0.719853	0.968153		Scn9a	sodium channel, voltage-gated, type IX, alpha
10373439	5.66319	5.8707	6.08571	5.74586	5.96127	5.87816	5.90236	5.43509	5.67162	6.31519	5.37489	6.16966		5.83948		0.283553	0.236084	0.824814		-0.0114373	0.960505	0.996575		0.203509	0.387192	0.913206		Zc3h10	zinc finger CCCH type containing 10
10512945	7.39639	6.9241	7.39652	7.53812	7.35923	7.45211	6.66078	7.28362	7.02919	7.18962	7.18772	7.44686		7.23869		0.28354	0.129745	0.729822		0.210818	0.24816	0.781055		0.247806	0.179823	0.859771		Olfr272	olfactory receptor 272
10526482	7.70854	7.86911	7.97551	8.11363	8.06596	7.93161	7.78125	7.71897	7.89209	7.95599	8.0951	8.19166		7.94162		0.283476	0.0166706	0.365847		0.186013	0.0899277	0.598441		0.0536133	0.601261	0.951348		Polr2j	polymerase (RNA) II (DNA directed) polypeptide J
10498992	7.09516	7.22391	6.55255	7.05765	7.1612	7.06308	6.94032	6.66442	6.748	7.21429	7.02547	6.96332		6.97578		0.283449	0.10314	0.687522		0.136772	0.408015	0.870657		0.172961	0.300192	0.893479		Tlr2	toll-like receptor 2
10415636	6.77771	6.81357	6.81078	6.73746	7.19014	7.05897	6.75716	7.17911	6.37455	6.76484	7.25361	7.14261		6.90504		0.283416	0.185353	0.782262		0.194837	0.351638	0.844615		0.0304107	0.881936	0.989769		Il17d	interleukin 17D
10366803	5.98736	5.51969	5.6476	5.82309	5.97202	5.55819	5.58683	5.72968	5.40803	5.95709	6.04337	5.5743		5.73394		0.283402	0.120926	0.717043		0.0662137	0.70105	0.954361		0.143369	0.412049	0.917799		Cyp27b1	cytochrome P450, family 27, subfamily b, polypeptide 1
10378253	7.23726	7.24767	6.91291	6.76015	7.2475	7.24644	7.08993	6.92097	7.11257	7.42615	7.40437	7.14311		7.14575		0.283389	0.0904092	0.664309		-0.0479147	0.75853	0.964841		0.091456	0.559792	0.944242		Camkk1	calcium/calmodulin-dependent protein kinase kinase 1, alpha
10505543	7.2667	7.58443	7.14555	7.09914	7.39691	7.18872	6.91014	6.96236	6.82636	7.11176	7.27309	7.16367		7.16074		0.28322	0.0408442	0.515863		-0.103979	0.410715	0.871922		0.432612	0.00484181	0.663589		Gm428	predicted gene 428
10549923	7.19909	7.01926	7.40218	7.45566	7.2414	7.48295	7.49812	7.35967	7.42931	7.61722	7.60887	7.91025		7.43533		0.28308	0.0425546	0.525066		0.186493	0.157767	0.698829		-0.222187	0.098685	0.812007		Vmn2r34	vomeronasal 2, receptor 34
10477725	9.14586	9.11212	8.96706	9.30506	9.33365	9.31967	9.16399	9.11682	9.06373	9.40375	9.27991	9.50985		9.22679		0.282993	0.00621414	0.238953		0.244442	0.0139034	0.304134		-0.0398283	0.640272	0.959281		Mmp24	matrix metallopeptidase 24
10354205	6.79023	6.40323	6.35414	6.44625	6.63482	5.95313	6.49407	6.40353	6.57831	6.94095	6.81963	6.56403		6.53186		0.282898	0.147322	0.746526		-0.17113	0.365033	0.851274		0.023894	0.897304	0.991756		---	---
10604576	6.89571	6.78092	6.79563	7.26615	6.61789	7.19313	7.13089	6.66212	6.98536	7.58716	7.07784	6.96188		6.99622		0.282837	0.196382	0.793612		0.201638	0.347348	0.841825		-0.102037	0.628793	0.957703		Gpc3	glypican 3
10555875	8.11306	8.32452	7.99282	8.13386	8.42351	8.33422	7.85361	7.67791	8.2156	8.01409	8.1434	8.43812		8.13873		0.282831	0.107786	0.69415		0.153731	0.360474	0.848177		0.22776	0.185686	0.860702		Olfr653	olfactory receptor 653
10467907	9.2599	9.41194	9.18537	9.41369	9.55598	9.23205	9.15054	9.18805	9.25894	9.39751	9.372	9.67633		9.34186		0.282771	0.0306559	0.466518		0.114834	0.333013	0.832237		0.0865623	0.461087	0.925582		Erlin1	ER lipid raft associated 1
10598240	5.73383	5.74302	6.18145	5.95881	6.18497	6.07856	5.75187	6.25207	5.51981	6.34948	5.57822	6.44379		5.98132		0.282586	0.277064	0.848257		0.188014	0.462303	0.89088		0.04485	0.859031	0.987983		Shroom4	shroom family member 4
10356339	10.9679	10.9529	10.9786	11.2728	11.2312	11.0964	10.9359	11.0055	10.9404	11.2269	11.2564	11.2457		11.0925		0.28243	0.00232227	0.133112		0.23367	0.00746011	0.227756		0.00587667	0.935172	0.995717		Pde6d	phosphodiesterase 6D, cGMP-specific, rod, delta
10380303	6.50404	6.74174	6.67508	6.21847	6.53501	6.35464	6.04567	6.51318	6.2526	6.48071	6.57615	6.60181		6.45826		0.282407	0.050959	0.559174		-0.270913	0.0594095	0.521443		0.369802	0.0155738	0.715056		Car10	carbonic anhydrase 10
10573910	7.88159	7.69622	7.97431	8.21993	7.6961	7.95806	7.76175	7.82505	7.76587	8.15369	7.95408	8.09188		7.91488		0.282327	0.0518818	0.559174		0.107322	0.422704	0.876467		0.0664853	0.615945	0.954885		Irx5	Iroquois related homeobox 5 (Drosophila)
10532339	6.17382	6.59178	6.68637	5.90999	6.54655	6.37222	6.25288	6.19185	6.34874	6.57311	6.7854	6.28163		6.39286		0.282223	0.167351	0.765023		-0.207739	0.299172	0.813006		0.219501	0.274093	0.88749		Pxmp2	peroxisomal membrane protein 2
10390505	6.31706	6.63443	6.18692	6.52198	6.5048	6.67535	6.25522	6.61681	6.24901	6.75588	6.36285	6.84868		6.49408		0.282127	0.108613	0.695355		0.187906	0.268484	0.795585		0.005793	0.97193	0.998534		Snora21	small nucleolar RNA, H/ACA box 21
10453049	8.51848	8.58747	8.62803	8.95348	8.79057	8.9289	8.62899	8.60227	8.47274	8.77339	8.92658	8.85027		8.72176		0.282077	0.00587107	0.232463		0.312991	0.00309642	0.154169		0.00999067	0.904993	0.993075		Cdc42ep3	CDC42 effector protein (Rho GTPase binding) 3
10568956	7.291	7.34577	7.48788	7.39435	7.80701	7.6117	7.22362	7.38889	7.14753	7.45669	7.45311	7.69636		7.44199		0.282038	0.0425594	0.525066		0.229474	0.0884211	0.594709		0.121534	0.341999	0.902538		Olfr60	olfactory receptor 60
10444591	6.26926	5.51886	4.43413	4.89421	6.12855	6.14196	5.14093	6.28231	5.4894	5.98177	5.5452	6.23174		5.67153		0.282023	0.575959	0.949204		0.314153	0.534036	0.914035		-0.230128	0.647261	0.959281		Hspa1l	heat shock protein 1-like
10403312	5.16071	5.01744	5.03366	5.28983	5.33849	5.51107	4.95256	5.40903	4.8556	4.86093	5.56282	5.63943		5.2193		0.282001	0.193096	0.789112		0.309193	0.156895	0.697892		-0.001792	0.993111	0.999603		Akr1c19	aldo-keto reductase family 1, member C19
10570168	7.25661	7.44784	7.63227	7.4782	7.54169	7.72125	7.21362	7.21673	7.27318	7.60382	7.24818	7.69696		7.4442		0.28181	0.0584261	0.576157		0.134811	0.332223	0.832043		0.211063	0.141267	0.840006		1700018L24Rik	RIKEN cDNA 1700018L24 gene
10464113	6.65711	6.47101	6.38992	6.21102	6.26417	6.15435	6.15412	6.39977	6.20736	6.86349	6.6426	6.10007		6.37625		0.281635	0.124633	0.722797		-0.296168	0.108357	0.629429		0.252261	0.164325	0.852336		Habp2	hyaluronic acid binding protein 2
10351015	7.54441	7.4947	7.27149	7.42094	7.16519	7.30452	6.90805	7.40321	7.13896	7.53479	7.73828	7.02186		7.32887		0.281568	0.155914	0.756059		-0.139985	0.463793	0.891436		0.286791	0.149099	0.844922		Serpinc1	serine (or cysteine) peptidase inhibitor, clade C (antithrombin), member 1
10443808	9.11883	9.32199	8.95127	8.89691	9.28831	9.2688	8.82507	8.89119	8.78431	9.04069	9.13732	9.16705		9.05765		0.281496	0.0449429	0.535367		0.0206383	0.870494	0.983642		0.297175	0.0360915	0.732636		Ndufv3	NADH dehydrogenase (ubiquinone) flavoprotein 3
10450384	6.92155	7.16542	7.01983	7.11097	7.17513	6.9519	6.66026	6.88366	6.93137	7.29406	7.17178	6.85365		7.01163		0.281401	0.052949	0.560147		0.043732	0.741086	0.96177		0.210504	0.132279	0.839529		Msh5	mutS homolog 5 (E. coli)
10541642	4.63773	5.29762	5.05203	5.31315	5.21616	5.29472	5.29042	5.24048	5.22023	5.87153	5.01119	5.71232		5.26313		0.281305	0.215011	0.812126		0.27888	0.218702	0.760656		-0.254582	0.25862	0.883342		Vmn2r26	vomeronasal 2, receptor 26
10379535	5.8291	5.86696	5.51024	5.68996	5.81594	5.18714	5.42106	5.78617	5.36259	5.59361	6.09076	5.72902		5.65688		0.281189	0.178985	0.777371		-0.171085	0.400358	0.867679		0.21216	0.301434	0.893749		Ccl8	chemokine (C-C motif) ligand 8
10515111	5.66591	5.96732	5.86123	5.73823	5.83839	5.62096	5.41474	5.59503	5.44385	5.85274	5.59044	5.85372		5.70355		0.281091	0.0290154	0.455686		-0.098957	0.392936	0.864531		0.346945	0.0103297	0.709795		---	---
10367803	6.80469	7.12872	7.18592	7.16103	7.25563	7.21834	6.91488	7.12521	7.07385	7.46496	7.2336	7.25833		7.1521		0.280983	0.0325211	0.475853		0.17189	0.161195	0.702855		0.00179667	0.987717	0.998935		---	---
10548665	5.53799	5.65211	4.79527	5.3426	5.72199	5.58695	5.51824	5.28575	5.45988	5.68855	5.43049	5.98769		5.50063		0.280953	0.228019	0.818261		0.222058	0.33427	0.832945		-0.0928337	0.680688	0.964588		Tas2r115	taste receptor, type 2, member 115
10419429	7.41675	7.32631	7.48769	7.40652	7.59052	7.64298	7.39827	7.58381	7.50534	7.68812	7.73238	7.9096		7.55736		0.280887	0.015101	0.353792		0.136423	0.187314	0.73065		-0.0855557	0.396027	0.915463		Olfr723	olfactory receptor 723
10516487	6.71394	6.62027	6.89724	6.59939	6.84281	7.219	6.62649	7.0267	6.63264	7.15224	7.16649	6.80951		6.85889		0.280801	0.139118	0.740334		0.143247	0.432133	0.879891		-0.0181277	0.919597	0.994186		Gjb4	gap junction protein, beta 4
10409915	5.65184	5.56003	5.02075	5.32054	5.8785	5.51327	5.15736	5.45574	5.48457	6.12245	5.42454	5.39305		5.49855		0.28079	0.257714	0.836084		0.1599	0.510178	0.90695		0.044982	0.851559	0.987213		Cts6	cathepsin 6
10499493	5.89526	6.06515	5.79148	6.03967	5.96813	5.9482	5.96046	6.24554	5.76797	6.60027	5.92142	6.29445		6.0415		0.280724	0.127183	0.727031		0.0680337	0.695949	0.953709		-0.0740257	0.670898	0.962671		Hcn3	hyperpolarization-activated, cyclic nucleotide-gated K+ 3
10440216	6.12578	6.23059	6.20585	5.93103	6.12278	6.05848	5.55018	6.47021	6.31765	6.56809	6.44841	6.16308		6.18268		0.280513	0.200274	0.798571		-0.149976	0.480794	0.896223		0.0747283	0.722892	0.968383		Epha6	Eph receptor A6
10434922	6.01173	5.63188	5.00623	5.89933	5.99108	6.09919	5.37336	6.06682	5.99118	6.86228	5.33704	6.07352		5.86197		0.28049	0.456397	0.922341		0.446588	0.245214	0.779022		-0.260509	0.488286	0.931612		---	---
10443598	5.7904	5.49757	6.28101	6.33559	6.13592	6.45119	5.53741	5.045	6.12661	6.23771	5.42477	5.88793		5.89593		0.280465	0.360938	0.891109		0.451243	0.154039	0.694718		0.286652	0.350878	0.905179		Dnahc8	dynein, axonemal, heavy chain 8
10504422	6.86714	6.55475	6.73705	6.97922	6.83712	6.89466	6.69498	6.78469	6.77982	6.79494	7.04111	7.26484		6.85253		0.280464	0.0434563	0.528908		0.184021	0.161301	0.702855		-0.033519	0.788908	0.980067		Olfr155	olfactory receptor 155
10572663	7.3414	7.16626	7.25425	7.23327	7.2336	7.12652	7.28966	7.43169	7.17819	7.64839	7.62475	7.46768		7.33297		0.280427	0.0116647	0.315639		-0.0561757	0.553712	0.919204		-0.0458733	0.627671	0.95727		Pgls	6-phosphogluconolactonase
10428374	5.81335	5.84289	5.97519	5.4796	6.00893	5.75146	5.6681	5.84119	5.41257	6.04576	5.84474	5.8713		5.79626		0.279982	0.0817559	0.644152		-0.130479	0.389468	0.862049		0.236525	0.133452	0.840006		---	---
10424252	8.59485	8.57394	8.77421	8.6095	8.76064	8.74689	8.70469	8.54678	8.47161	8.81485	8.72839	9.01978		8.69551		0.279978	0.0218195	0.41443		0.0580113	0.588339	0.928624		0.0733023	0.495891	0.932707		Wdyhv1	WDYHV motif containing 1
10491920	6.81254	6.68673	6.61648	6.19667	6.58416	6.44269	6.06855	6.39104	6.24952	6.67818	6.54594	6.3249		6.46645		0.279968	0.0581847	0.576157		-0.29741	0.0463623	0.476295		0.468879	0.00485286	0.663589		Elf2	E74-like factor 2
10548176	7.64755	7.43458	7.60879	7.70831	7.89402	7.50667	7.53583	7.55048	7.39704	7.59704	7.80869	7.9175		7.63387		0.279961	0.0412422	0.518348		0.139359	0.272279	0.798169		0.069187	0.577151	0.945617		5930416I19Rik	RIKEN cDNA 5930416I19 gene
10355113	5.80055	6.40589	6.48709	6.76459	6.65358	6.5872	6.51943	6.42129	6.3882	6.81306	6.69026	6.66543		6.51638		0.27994	0.100783	0.684068		0.437279	0.0177661	0.335293		-0.211798	0.201827	0.865387		---	---
10473604	9.88429	10.1065	10.0047	10.1298	10.2986	10.145	9.87737	9.82629	9.75283	10.0021	10.067	10.2263		10.0267		0.279623	0.0123488	0.323346		0.192624	0.0629955	0.528584		0.179656	0.0797937	0.797879		---	---
10367726	6.49271	6.47142	6.61956	6.32161	6.40046	6.19667	5.95499	6.05251	6.41657	6.48146	6.35516	6.42628		6.34912		0.279613	0.0385448	0.504974		-0.221651	0.0888462	0.5953		0.386544	0.00798615	0.684266		6530403G13Rik	RIKEN cDNA 6530403G13 gene
10530726	6.39426	6.04565	6.0739	6.07526	6.63564	6.43142	6.27426	6.46573	5.98296	6.37392	6.45057	6.73669		6.32836		0.279413	0.143007	0.741436		0.209504	0.261228	0.788506		-0.06971	0.700574	0.96605		A430089I19Rik	RIKEN cDNA A430089I19 gene
10531507	6.39426	6.04565	6.0739	6.07526	6.63564	6.43142	6.27426	6.46573	5.98296	6.37392	6.45057	6.73669		6.32836		0.279413	0.143007	0.741436		0.209504	0.261228	0.788506		-0.06971	0.700574	0.96605		A430089I19Rik	RIKEN cDNA A430089I19 gene
10531518	6.39426	6.04565	6.0739	6.07526	6.63564	6.43142	6.27426	6.46573	5.98296	6.37392	6.45057	6.73669		6.32836		0.279413	0.143007	0.741436		0.209504	0.261228	0.788506		-0.06971	0.700574	0.96605		A430089I19Rik	RIKEN cDNA A430089I19 gene
10535989	6.39426	6.04565	6.0739	6.07526	6.63564	6.43142	6.27426	6.46573	5.98296	6.37392	6.45057	6.73669		6.32836		0.279413	0.143007	0.741436		0.209504	0.261228	0.788506		-0.06971	0.700574	0.96605		A430089I19Rik	RIKEN cDNA A430089I19 gene
10536085	6.39426	6.04565	6.0739	6.07526	6.63564	6.43142	6.27426	6.46573	5.98296	6.37392	6.45057	6.73669		6.32836		0.279413	0.143007	0.741436		0.209504	0.261228	0.788506		-0.06971	0.700574	0.96605		A430089I19Rik	RIKEN cDNA A430089I19 gene
10536136	6.39426	6.04565	6.0739	6.07526	6.63564	6.43142	6.27426	6.46573	5.98296	6.37392	6.45057	6.73669		6.32836		0.279413	0.143007	0.741436		0.209504	0.261228	0.788506		-0.06971	0.700574	0.96605		A430089I19Rik	RIKEN cDNA A430089I19 gene
10526866	6.7292	6.45797	6.49184	6.46758	6.23732	6.73131	7.02599	5.99011	5.84202	6.50931	6.65824	6.52831		6.47244		0.279247	0.310619	0.867488		-0.0809313	0.763484	0.965017		0.273628	0.319975	0.896565		Gm5294	predicted gene 5294
10498383	7.24031	7.26593	7.35595	7.33208	7.51044	7.89919	7.51021	7.39401	7.26618	7.75133	7.55071	7.70602		7.48186		0.27922	0.0646627	0.596716		0.293168	0.0542385	0.503263		-0.102732	0.46398	0.925582		Igsf10	immunoglobulin superfamily, member 10
10554160	5.5235	5.60739	5.60452	5.78754	5.73835	6.144	5.5836	5.85821	5.5504	5.8398	5.94943	6.04064		5.76895		0.279217	0.0460482	0.540895		0.311495	0.0292625	0.404807		-0.085605	0.502628	0.93416		Gm10618	predicted gene 10618
10393266	9.18088	9.27889	9.09581	9.32083	9.42035	9.30334	8.97259	9.13566	9.00948	9.32041	9.33987	9.29465		9.22273		0.279065	0.00510603	0.213588		0.16298	0.0648823	0.535133		0.145947	0.0931568	0.809075		Foxj1	forkhead box J1
10596257	7.78051	7.70004	7.67217	7.59793	7.90763	7.78454	7.62887	7.77482	7.5374	7.96148	7.6689	8.14789		7.76352		0.279063	0.0540067	0.562797		0.0457997	0.728598	0.959903		0.0705413	0.594549	0.950462		Dnajc13	DnaJ (Hsp40) homolog, subfamily C, member 13
10505562	7.23817	7.57675	7.12502	7.07229	7.35639	7.17459	6.8911	6.9361	6.82585	7.07948	7.25023	7.16012		7.14051		0.278923	0.0435097	0.529081		-0.112221	0.376167	0.856988		0.428959	0.0051124	0.663589		Gm428	predicted gene 428
10595079	5.61319	5.92094	5.69709	5.23048	6.08557	5.29589	4.77449	5.91616	5.09708	5.11449	6.03124	5.47816		5.52123		0.278717	0.41534	0.908569		-0.206429	0.543334	0.915992		0.481162	0.172639	0.856192		---	---
10594015	9.11686	9.15464	9.17224	9.33961	9.42294	9.39098	9.16427	9.20793	9.0667	9.46923	9.3696	9.43623		9.27594		0.278716	0.00252528	0.140663		0.2366	0.00692614	0.223564		0.00160933	0.982217	0.998666		Ccdc33	coiled-coil domain containing 33
10385540	7.65869	7.78364	7.58739	8.14229	7.94501	7.98406	7.73791	7.6811	7.83903	7.99222	8.01165	8.08919		7.87101		0.27834	0.00874948	0.27604		0.347215	0.00227244	0.126843		-0.076109	0.398386	0.915533		Olfr1396	olfactory receptor 1396
10567095	6.19157	6.21958	6.66949	6.9692	6.9117	6.6059	6.47649	6.79933	6.60855	7.12959	6.85383	6.73578		6.68092		0.278276	0.116568	0.711364		0.468722	0.0157156	0.322066		-0.267909	0.129211	0.838825		Calca	calcitonin/calcitonin-related polypeptide, alpha
10380637	7.59961	7.65927	7.56939	7.60726	7.56161	7.56754	7.47089	7.63012	7.57798	7.81812	7.98339	7.71207		7.64644		0.278195	0.00802712	0.266189		-0.0306183	0.72606	0.959546		0.0497583	0.571012	0.944661		Hoxb6	homeobox B6
10602009	10.2087	10.3468	10.3636	10.5736	10.6482	10.7273	10.3453	10.3071	10.3216	10.5743	10.5672	10.667		10.4709		0.278167	0.00411694	0.187755		0.34337	0.00100968	0.0794636		-0.0183267	0.814046	0.983648		Rnf128	ring finger protein 128
10582847	5.32756	4.60382	5.08811	5.51256	4.90086	5.28754	4.90923	5.41823	4.43726	5.48866	4.89952	5.21067		5.09034		0.278045	0.33464	0.87896		0.227155	0.427051	0.878511		0.0849267	0.763399	0.977308		Ccdc7	coiled-coil domain containing 7
10368054	6.16433	5.49659	6.26223	5.61387	5.80415	5.93001	5.97152	5.46277	5.75252	6.60629	5.60768	5.80664		5.87322		0.27793	0.328552	0.878503		-0.19171	0.495018	0.903071		0.245446	0.385781	0.913012		Ect2l	epithelial cell transforming sequence 2 oncogene-like
10420675	6.18043	6.65985	6.25681	6.66105	6.77682	7.05956	7.02411	6.59458	6.47251	7.4433	7.02338	6.45806		6.71754		0.277845	0.281337	0.850601		0.466782	0.0842536	0.584897		-0.331373	0.204065	0.865387		Gucy1b2	guanylate cyclase 1, soluble, beta 2
10365174	6.65531	6.62009	6.36922	6.8812	6.48068	6.93738	6.73844	6.70218	6.59691	7.05585	7.02637	6.78885		6.73771		0.277844	0.0653425	0.59807		0.218216	0.135586	0.671083		-0.13097	0.353533	0.90655		Ankrd24	ankyrin repeat domain 24
10512251	6.47212	6.54272	6.35169	5.96815	6.20345	6.38921	6.48915	6.18928	5.67426	5.96724	6.56999	6.64896		6.28885		0.277833	0.242557	0.829504		-0.268572	0.257593	0.785545		0.337946	0.161547	0.852336		AI464131	expressed sequence AI464131
10376897	5.62758	5.73355	5.27438	5.6141	5.67919	5.74223	4.54001	5.76153	5.59514	5.40764	5.4607	5.86163		5.52481		0.277762	0.336341	0.8806		0.133337	0.63849	0.942087		0.24628	0.391673	0.91433		---	---
10474269	6.10293	6.14227	6.05341	6.72431	6.47057	6.08567	6.01492	6.74353	6.12431	6.68903	6.50689	6.52013		6.34816		0.277761	0.18541	0.782262		0.327315	0.124485	0.655093		-0.194718	0.342687	0.902538		Gm6306	predicted gene 6306
10398130	8.37507	7.93948	8.57384	8.36739	8.24679	8.65231	8.28692	8.05161	8.22615	8.58697	8.39973	8.41105		8.34311		0.277696	0.115126	0.708493		0.126034	0.452531	0.887598		0.107904	0.518573	0.936738		Ak7	adenylate kinase 7
10369388	8.3496	8.26416	8.20055	8.29797	8.49359	8.52408	8.05903	8.27081	7.90415	8.46153	8.19602	8.40923		8.28589		0.277596	0.0353998	0.492247		0.167113	0.175167	0.719374		0.193442	0.121871	0.837502		Unc5b	unc-5 homolog B (C. elegans)
10453487	5.79938	5.79365	5.94458	5.61636	6.12713	5.99781	5.36768	5.15599	5.98086	5.68023	5.58575	6.07093		5.76003		0.277459	0.222594	0.816005		0.067893	0.757182	0.964519		0.344363	0.137315	0.840006		Lhcgr	luteinizing hormone/choriogonadotropin receptor
10536405	6.36928	6.4751	5.94267	6.1058	6.20928	6.06522	5.70757	6.29338	6.36414	6.55442	6.70887	5.93369		6.22745		0.2773	0.254679	0.83531		-0.135581	0.568108	0.922882		0.140654	0.55396	0.943296		Nxph1	neurexophilin 1
10589960	10.6113	10.5997	10.578	10.9722	10.9427	10.9973	10.6528	10.7553	10.686	10.9518	10.9964	10.9777		10.8101		0.277283	0.00146659	0.109123		0.374383	0.000152554	0.0269861		-0.10168	0.145939	0.84147		Gadl1	glutamate decarboxylase-like 1
10523341	5.87946	5.86507	6.17885	6.2431	5.71114	6.18075	5.92629	5.91755	6.01809	6.34004	6.16135	6.19221		6.05116		0.277221	0.0780616	0.635557		0.0705373	0.629271	0.939852		0.0204853	0.887907	0.990817		D5Ertd577e	DNA segment, Chr 5, ERATO Doi 577, expressed
10542079	7.89665	7.82581	7.80149	8.04126	8.29831	8.13529	7.76683	7.83102	7.85621	8.0399	8.09589	8.14972		7.9782		0.277146	0.00683002	0.249844		0.316969	0.00301116	0.151865		0.0232943	0.782876	0.979339		Foxm1	forkhead box M1
10445360	7.97028	7.83017	7.9665	8.36606	7.90073	7.91011	7.71732	7.90117	7.88912	8.24817	8.10308	7.98739		7.98251		0.277011	0.0592283	0.578074		0.136646	0.319808	0.825461		0.086452	0.522973	0.937665		Supt3h	suppressor of Ty 3 homolog (S. cerevisiae)
10603936	5.56152	5.29265	5.62353	6.06052	5.72398	5.82142	5.95074	5.59077	5.09853	5.8331	5.81959	5.81836		5.68289		0.276997	0.16842	0.766711		0.37607	0.0711271	0.552303		-0.0541127	0.778087	0.978237		Gm5168	predicted gene 5168
10446027	8.26503	8.07068	8.43421	8.4129	8.25421	8.35341	8.13194	8.18071	8.0839	8.54345	8.38712	8.29692		8.28454		0.276976	0.0240801	0.426179		0.0835337	0.443915	0.884595		0.124452	0.262157	0.884218		Chaf1a	chromatin assembly factor 1, subunit A (p150)
10567498	7.75129	7.25767	8.14274	7.95745	7.77757	8.13221	8.26336	7.60625	7.96856	8.46577	8.26092	7.94207		7.96049		0.276864	0.26753	0.84307		0.23851	0.335759	0.83424		-0.228824	0.354889	0.906893		---	---
10389170	6.37909	6.71181	6.90276	6.94542	6.72131	7.04641	6.94398	6.66669	6.78213	7.08886	7.17094	6.96338		6.86023		0.276791	0.0785207	0.636385		0.239828	0.120653	0.651828		-0.133052	0.369555	0.910344		Gas2l2	growth arrest-specific 2 like 2
10420736	6.14673	5.7646	6.02132	6.2027	5.52366	5.92196	5.55333	6.05467	5.7882	6.09624	5.95569	6.17461		5.93364		0.276784	0.158308	0.756949		-0.094777	0.613582	0.935593		0.17882	0.348343	0.903537		Neil2	nei like 2 (E. coli)
10462435	6.38678	6.40399	6.19882	6.46157	6.42294	6.47837	6.45345	6.37937	5.84478	6.75362	6.70359	6.05035		6.37814		0.276657	0.192367	0.78863		0.124425	0.544158	0.916301		0.104001	0.611192	0.954225		Mlana	melan-A
10567500	7.60848	7.3389	7.83509	7.46233	7.67123	7.86776	7.83196	7.38444	7.86798	8.25779	7.83981	7.81673		7.73187		0.276654	0.163875	0.762353		0.072949	0.700804	0.954361		-0.100635	0.597282	0.950629		---	---
10488567	5.87021	5.75604	6.31861	6.31064	5.76347	5.84625	6.13099	5.80189	5.18703	6.12637	5.92167	5.90184		5.91125		0.276653	0.275188	0.847957		-0.00816667	0.973518	0.997392		0.274983	0.27793	0.888902		Gm14160	predicted gene 14160
10511651	4.83958	4.9402	5.40897	5.03796	5.16259	4.8689	5.1274	4.50572	4.87193	5.26179	5.06935	5.00338		5.00815		0.276492	0.158821	0.756949		-0.0397717	0.83136	0.976669		0.227904	0.238255	0.875325		Lrrc69	leucine rich repeat containing 69
10547088	7.94257	7.98543	8.03201	7.92765	7.90416	8.0924	7.79692	7.82415	8.07273	8.2741	8.05832	8.19062		8.00842		0.276414	0.018141	0.379449		-0.0119283	0.906085	0.988949		0.088736	0.388871	0.913793		Mbd4	methyl-CpG binding domain protein 4
10432558	5.66698	6.05363	5.94983	5.18323	5.34152	5.63251	6.03253	5.1151	5.21178	5.85481	5.81354	5.52024		5.61464		0.276393	0.254058	0.83531		-0.50439	0.0511959	0.494443		0.43701	0.0842669	0.802179		LOC100046692	40S ribosomal protein S10-like
10416510	7.4694	7.29324	7.46646	7.4677	6.98513	7.3583	6.82195	7.17144	7.4799	7.6425	7.3194	7.34049		7.31799		0.276364	0.148223	0.747166		-0.139324	0.448597	0.885723		0.251935	0.183811	0.860141		Nufip1	nuclear fragile X mental retardation protein interacting protein 1
10526181	7.44212	7.47651	7.46511	7.4978	7.60556	7.40354	7.23636	7.37531	7.48463	7.67078	7.34969	7.90442		7.49265		0.276198	0.0588895	0.577143		0.0410533	0.758749	0.96495		0.0958113	0.47806	0.929015		Gatsl2	GATS protein-like 2
10513143	7.60342	7.63252	7.31247	7.89532	7.89319	7.89282	7.59279	7.54069	7.22495	7.53663	7.77787	7.87242		7.64792		0.276158	0.0567831	0.572158		0.377641	0.0144883	0.309955		0.063324	0.633382	0.958048		Ptpn3	protein tyrosine phosphatase, non-receptor type 3
10484681	6.57056	6.86747	6.71792	7.03174	7.23	7.13767	7.11442	6.76633	6.8484	6.9979	7.33898	7.22073		6.98684		0.276151	0.0520487	0.559174		0.414484	0.00773067	0.231224		-0.191068	0.158898	0.852336		Olfr1133	olfactory receptor 1133
10410295	7.68759	7.53174	7.72496	7.5542	7.7828	7.72332	7.45144	7.33878	7.44935	7.81214	7.61544	7.64018		7.60933		0.276062	0.0141889	0.34626		0.0386743	0.68857	0.951786		0.234907	0.0304726	0.727807		Zfp595	zinc finger protein 595
10419343	7.83219	7.93995	7.87943	7.65192	7.5734	7.96875	7.38125	7.50161	7.70878	7.80972	7.67465	7.93543		7.73809		0.276053	0.0491099	0.553459		-0.152501	0.245612	0.779312		0.35331	0.0166325	0.715964		Atg14	VATG14 autophagy related 14 homolog (S. cerevisiae)
10551417	9.74956	9.83715	9.74709	10.0532	10.065	10.056	9.77221	9.78786	9.7698	10.0414	10.059	10.0573		9.91629		0.275948	0.00129991	0.101646		0.280116	0.00116999	0.0865871		0.001312	0.983848	0.998666		Gm10046	predicted gene 10046
10361818	6.17041	6.16924	6.24281	6.52325	6.5068	6.46557	6.1499	6.37698	5.7616	6.55951	6.18829	6.3685		6.29024		0.275938	0.0840275	0.647385		0.304388	0.0602811	0.521878		0.097992	0.512249	0.936109		Nmbr	neuromedin B receptor
10430425	6.3949	6.36266	6.51256	6.19377	6.10596	6.38966	6.12843	6.09311	5.76864	6.15122	6.22314	6.44343		6.23062		0.275869	0.0481716	0.550797		-0.193579	0.146129	0.684469		0.426647	0.00577622	0.663589		Lgals2	lectin, galactose-binding, soluble 2
10460072	7.35661	7.28033	7.32169	7.47447	7.61585	7.49391	7.40061	7.43656	7.12957	7.65438	7.59913	7.54081		7.44199		0.275862	0.0134624	0.335907		0.208531	0.0475058	0.479996		-0.00269833	0.977355	0.998534		Cndp1	carnosine dipeptidase 1 (metallopeptidase M20 family)
10372021	5.61844	5.40828	5.43274	5.2969	5.126	5.61678	5.72592	5.00676	5.43679	5.95369	5.53126	5.51159		5.4721		0.275688	0.187443	0.784827		-0.139925	0.489623	0.900585		0.0966617	0.631038	0.957889		---	---
10576175	6.0349	6.23883	6.27285	6.78359	6.53468	6.37252	6.25466	6.41972	6.14574	6.67707	6.55077	6.41931		6.39205		0.275675	0.0524543	0.559815		0.381402	0.0122054	0.285681		-0.0911817	0.484987	0.930922		Cdh15	cadherin 15
10598839	10.4792	10.6034	10.5622	10.6672	10.7666	10.8109	10.479	10.4807	10.5194	10.7497	10.8061	10.7503		10.6396		0.275663	0.00285489	0.14884		0.199977	0.017718	0.335097		0.0552267	0.454285	0.924389		Rp2h	retinitis pigmentosa 2 homolog (human)
10596070	7.51657	7.51712	7.29403	7.41422	7.54305	7.61609	7.24815	7.41706	7.13884	7.23813	7.59042	7.80196		7.44464		0.275488	0.0793411	0.638423		0.0818797	0.5755	0.925131		0.174557	0.244951	0.879749		---	---
10566227	7.86216	8.03091	7.95058	8.41447	8.55153	8.34459	7.87299	7.81656	8.21749	8.11966	8.09341	8.51982		8.14951		0.275284	0.0750962	0.62723		0.488979	0.00529791	0.195959		-0.0211273	0.882253	0.989789		Olfr620	olfactory receptor 620
10548612	5.34394	5.11968	5.29444	5.39128	4.93534	5.17978	4.8079	5.19406	5.00998	5.4861	5.5036	4.84797		5.17617		0.275239	0.170034	0.768046		-0.0838913	0.662371	0.947825		0.248709	0.211262	0.866091		Tas2r105	taste receptor, type 2, member 105
10581813	5.72916	6.0641	6.34769	5.15348	5.93752	5.46753	6.09582	6.08555	4.93607	6.23085	5.92978	5.78239		5.81333		0.275196	0.403413	0.905353		-0.527472	0.12485	0.655517		0.341171	0.304644	0.894237		Mlkl	mixed lineage kinase domain-like
10375380	6.10579	6.36081	6.04927	5.92744	6.40609	6.35682	6.094	5.49662	5.5146	6.44291	6.06423	5.42336		6.02016		0.275094	0.30527	0.863823		0.0581597	0.824075	0.974604		0.470215	0.0939958	0.810702		---	---
10592380	6.6814	6.9634	6.22046	6.78719	6.88463	7.04146	6.78344	6.60504	6.67405	6.90633	6.76999	7.21145		6.79407		0.275084	0.150736	0.751191		0.282672	0.140857	0.678513		-0.065755	0.718202	0.968151		Olfr919	olfactory receptor 919
10598085	9.12011	8.80893	9.33778	8.59428	9.09577	9.04986	9.14946	8.92891	8.75184	9.10675	9.28705	9.26156		9.04102		0.275047	0.135764	0.736196		-0.175639	0.325162	0.829685		0.145538	0.411427	0.917799		---	---
10392642	10.9215	10.9226	10.9306	11.235	11.2439	11.2142	10.9832	10.9756	10.9747	11.2575	11.2272	11.2734		11.0966		0.274877	0.0010533	0.0906149		0.306103	0.000477719	0.0492341		-0.0529067	0.406631	0.915878		Abca5	ATP-binding cassette, sub-family A (ABC1), member 5
10537394	5.17436	5.54002	5.1901	5.50299	4.80924	5.56504	4.80541	5.46401	4.73946	5.63224	5.52929	4.67192		5.21867		0.274856	0.375529	0.894147		-0.00907033	0.976204	0.997539		0.29853	0.337459	0.902538		1110001J03Rik	RIKEN cDNA 1110001J03 gene
10559657	5.34969	5.77196	5.67208	5.38358	5.95632	5.94176	5.3061	5.80305	5.72379	6.13686	5.8129	5.70757		5.71381		0.274796	0.19423	0.790616		0.162644	0.429834	0.87958		-0.013067	0.948632	0.996658		Fam71e2	family with sequence similarity 71, member E2
10473614	8.25663	8.57897	8.29422	8.26913	8.76214	8.77358	8.24872	8.24431	8.14596	8.34652	8.53444	8.58207		8.41973		0.274686	0.0843658	0.648446		0.225009	0.147948	0.687457		0.163613	0.281221	0.889656		Olfr1203	olfactory receptor 1203
10444218	6.76266	6.66531	7.07418	6.75771	6.83832	6.99566	6.88749	6.97334	6.47773	7.03863	7.01885	7.10511		6.88292		0.27468	0.084005	0.647385		0.0298503	0.839501	0.977421		0.054529	0.71206	0.967402		---	---
10531776	8.07426	7.98547	8.08471	7.94596	8.12546	8.10969	7.67011	7.71999	7.84156	8.10368	7.87303	8.07761		7.96763		0.274217	0.0127659	0.327642		0.0122243	0.89606	0.988591		0.304256	0.00722516	0.67783		Fam175a	family with sequence similarity 175, member A
10521589	9.14349	9.09469	9.18864	9.14305	9.30022	9.26164	8.78851	9.10766	9.06535	9.216	9.32212	9.24578		9.15643		0.274126	0.0156817	0.358111		0.092699	0.351461	0.844538		0.155098	0.132563	0.840006		Cir1	corepressor interacting with RBPJ, 1
10442098	6.6568	6.24507	7.08918	6.6937	6.55248	6.75226	6.19737	6.94383	6.49492	6.74295	6.93328	6.78219		6.67367		0.274095	0.235354	0.823846		0.002459	0.991197	0.999273		0.11831	0.598094	0.950767		Fpr3	formyl peptide receptor 3
10447288	6.73488	6.9466	7.0083	6.86233	7.06733	6.92873	6.35687	7.01731	6.68129	7.23612	6.76317	6.87784		6.8734		0.273892	0.140925	0.741174		0.0562033	0.750105	0.962912		0.211439	0.245673	0.879858		Six3	sine oculis-related homeobox 3 homolog (Drosophila)
10576899	5.43323	5.45669	5.43472	5.73593	5.87248	5.74247	5.42248	5.61638	5.23654	5.94253	5.3676	5.78653		5.5873		0.273753	0.0833384	0.646092		0.342083	0.0368686	0.436675		0.0164143	0.91074	0.993846		---	---
10350473	9.06063	8.46387	9.06817	8.87355	8.62304	9.01509	8.90706	8.56855	8.79936	9.30328	8.93133	8.86093		8.87291		0.273523	0.174808	0.772793		-0.0269953	0.888442	0.987464		0.105902	0.584754	0.947888		B3galt2	UDP-Gal:betaGlcNAc beta 1,3-galactosyltransferase, polypeptide 2
10442816	8.28406	8.25757	8.37086	8.41244	8.51944	8.47681	8.32789	8.21059	8.26992	8.64329	8.39417	8.59128		8.39653		0.273448	0.00846231	0.271914		0.165404	0.0773862	0.567771		0.0346953	0.689329	0.96572		Lmf1	lipase maturation factor 1
10537558	4.73088	5.6071	5.37982	6.21336	6.07767	6.26388	5.33793	6.13146	5.70786	6.23185	5.83846	5.9271		5.78728		0.273386	0.278458	0.849301		0.945706	0.00251696	0.134374		-0.486487	0.0681925	0.789367		Gm6273	predicted gene 6273
10385032	7.10086	7.16613	6.84146	6.76784	7.16787	6.89554	6.71373	6.86952	6.69199	6.89304	6.99781	7.20394		6.94248		0.273184	0.0629676	0.591013		-0.0924003	0.496763	0.903701		0.277738	0.0593587	0.776004		---	---
10532301	5.69891	5.84147	6.10635	5.58353	6.08646	6.11973	5.72273	5.70604	6.20209	6.02085	5.84342	6.5858		5.95978		0.273071	0.250136	0.833146		0.0476623	0.83574	0.977031		0.00529	0.98162	0.998666		---	---
10390050	6.68731	6.81712	6.86614	6.66791	6.73659	6.76163	6.50686	6.98948	6.39699	6.98048	7.02341	6.70861		6.76188		0.273057	0.0914322	0.665935		-0.0681483	0.652071	0.946329		0.159079	0.303059	0.893791		Eme1	essential meiotic endonuclease 1 homolog 1 (S. pombe)
10565057	8.44947	8.50872	8.61868	8.8613	8.71507	8.76558	8.30995	8.40646	8.37589	8.69505	8.51129	8.7044		8.57682		0.272816	0.00859692	0.273936		0.255026	0.0123856	0.286895		0.161525	0.0837101	0.801331		Wdr73	WD repeat domain 73
10506820	5.71047	5.78264	5.99718	6.01072	5.75845	6.287	5.73732	5.54007	6.20438	6.21359	6.14604	5.94059		5.94404		0.272815	0.163166	0.761918		0.188622	0.322959	0.828986		0.002844	0.987813	0.998935		---	---
10578703	10.7849	10.7599	10.7668	10.9394	10.9973	10.9605	10.6971	10.7331	10.6565	11.0029	10.9166	10.9856		10.85		0.2728	0.00169344	0.116916		0.195217	0.0127471	0.291106		0.0749733	0.274509	0.887677		Spcs3	signal peptidase complex subunit 3 homolog (S. cerevisiae)
10570732	7.23704	7.46898	7.28863	7.33423	7.36684	7.30625	6.82383	7.5075	7.21561	7.51333	7.44802	7.40393		7.32618		0.272779	0.0892615	0.660951		0.004225	0.977388	0.99765		0.149236	0.328416	0.900055		Gm15315	predicted gene 15315
10391508	6.97798	6.82062	7.0564	7.09028	6.7534	7.07376	6.87734	6.89057	6.82829	7.28973	7.06169	7.06271		6.9819		0.272643	0.0340101	0.483742		0.020814	0.85579	0.980711		0.0862687	0.45721	0.925148		Sost	sclerostin
10545515	7.90056	7.31276	8.25227	8.1253	7.87319	8.41251	7.87314	7.47323	7.97248	8.36974	7.90769	7.85922		7.94434		0.272599	0.295178	0.860007		0.315135	0.230297	0.768891		0.0489153	0.847003	0.986593		Dnahc6	dynein, axonemal, heavy chain 6
10363762	6.73827	6.99896	6.60369	7.06541	7.09435	6.96777	7.00467	6.79397	6.66271	7.1975	7.04555	7.03598		6.93407		0.272561	0.044774	0.534572		0.262208	0.0519614	0.495983		-0.040149	0.743513	0.972954		Tmem26	transmembrane protein 26
10484785	6.39019	6.70381	6.48508	6.71206	7.01527	6.72308	6.49309	6.65136	6.72595	6.62678	7.07663	6.98422		6.71563		0.272411	0.080799	0.643014		0.290443	0.065126	0.535819		-0.097107	0.50562	0.935312		Olfr1220	olfactory receptor 1220
10384968	8.78189	8.84958	8.68144	8.83588	8.93303	8.80343	8.54589	8.605	8.72826	8.85127	8.91364	8.93146		8.7884		0.27241	0.00660963	0.244793		0.0864763	0.30706	0.817569		0.144591	0.101603	0.815357		Bod1	biorientation of chromosomes in cell division 1
10365199	8.53555	8.61111	8.55336	8.42651	8.68248	8.52636	8.50422	8.58879	8.43684	8.80347	8.7775	8.76594		8.60101		0.272354	0.00749656	0.261578		-0.0215567	0.798418	0.971379		0.056725	0.505609	0.935312		Gm10778	predicted gene 10778
10373647	6.77642	7.28113	6.99907	7.22218	7.04275	7.18617	7.06967	6.94686	7.04093	7.52492	7.20879	7.14018		7.11992		0.272141	0.0752894	0.627676		0.131496	0.361303	0.848569		-0.000284667	0.99839	1		Olfr812	olfactory receptor 812
10394809	7.06955	7.22935	7.00339	6.76794	7.11299	6.84399	6.81778	6.9109	6.97689	7.24852	7.0895	7.18395		7.02123		0.27213	0.0272954	0.445599		-0.192451	0.0984331	0.615527		0.198901	0.0890052	0.805924		Gm4983	predicted gene 4983
10394816	7.06955	7.22935	7.00339	6.76794	7.11299	6.84399	6.81778	6.9109	6.97689	7.24852	7.0895	7.18395		7.02123		0.27213	0.0272954	0.445599		-0.192451	0.0984331	0.615527		0.198901	0.0890052	0.805924		Gm4983	predicted gene 4983
10370860	9.70142	9.66638	9.75189	10.0955	9.96815	10.0652	9.69826	9.75936	9.7684	10.0507	9.96628	10.0253		9.87641		0.272095	0.00276721	0.147215		0.336394	0.000632259	0.0587677		-0.0354407	0.622169	0.95598		Atp8b3	ATPase, class I, type 8B, member 3
10414234	6.8352	6.8235	7.08542	7.29128	6.84745	7.01723	6.82445	6.97774	6.82349	7.42287	7.29142	6.72751		6.9973		0.272044	0.154933	0.75494		0.13728	0.456142	0.889116		0.0394853	0.828126	0.984268		Gm5622	predicted gene 5622
10440180	8.47404	8.5458	8.28002	8.85248	8.87769	8.85165	8.54476	8.47986	8.48668	8.73816	8.74	8.84889		8.64334		0.271913	0.00758432	0.262068		0.427319	0.000360389	0.0412906		-0.0704853	0.411093	0.917799		Olfr205	olfactory receptor 205
10410328	7.04541	6.67061	6.68916	6.78944	6.81735	7.03118	6.99213	6.75118	6.59898	7.13949	6.84656	7.17197		6.87862		0.27191	0.087664	0.656192		0.0775937	0.601904	0.932688		0.0209637	0.88721	0.990722		Zfp874b	zinc finger protein 874b
10530163	9.32087	9.36577	9.49524	9.39597	9.57821	9.59799	9.36773	9.28751	9.36696	9.59375	9.57877	9.66499		9.46781		0.271771	0.00778474	0.265329		0.130096	0.145386	0.683414		0.0532253	0.53349	0.939755		Rfc1	replication factor C (activator 1) 1
10605552	7.84643	8.22693	8.13439	7.90871	7.8684	7.94259	7.65983	7.7966	7.73396	8.10157	7.81494	8.08918		7.92696		0.271762	0.0366557	0.497626		-0.162685	0.18071	0.725807		0.339115	0.0130283	0.709795		---	---
10457357	9.95224	10.0565	10.0782	10.2187	10.1237	10.2785	10.1215	9.96051	10.0104	10.3473	10.2575	10.3027		10.1423		0.271695	0.00571235	0.228211		0.177936	0.0455097	0.473113		-0.001778	0.982318	0.998666		Mpp7	membrane protein, palmitoylated 7 (MAGUK p55 subfamily member 7)
10474481	8.79973	9.06031	9.06633	8.99874	9.23344	9.22156	8.838	8.92779	9.20715	9.1707	9.09517	9.52215		9.09509		0.271694	0.0845629	0.648621		0.175792	0.244461	0.778412		-0.0155227	0.915316	0.994034		Olfr1278	olfactory receptor 1278
10461750	6.82974	7.15065	7.16835	7.27358	7.294	7.22674	7.22695	7.2189	7.03315	7.28018	7.23446	7.77913		7.22632		0.27159	0.09418	0.670531		0.215195	0.173989	0.718227		-0.110088	0.471811	0.927081		Olfr1443	olfactory receptor 1443
10542129	7.21746	6.97961	7.35193	7.4784	7.33739	7.36051	7.16498	7.24001	7.27419	7.52936	7.33543	7.6291		7.32486		0.271573	0.0329902	0.478324		0.209099	0.0866215	0.589986		-0.0433917	0.702452	0.966803		Clec2g	C-type lectin domain family 2, member g
10544271	6.54989	6.96317	6.98633	6.75374	7.03755	6.89807	7.10879	6.77168	6.64525	7.19654	7.09652	7.04696		6.92121		0.27143	0.0967644	0.674444		0.063322	0.67885	0.95072		-0.00877933	0.95403	0.99706		Olfr461	olfactory receptor 461
10548043	9.41493	9.49665	9.35468	9.91376	9.78507	9.73733	9.4583	9.46472	9.46317	9.69513	9.67885	9.82642		9.60742		0.271399	0.00593813	0.233172		0.389968	0.000516879	0.0514794		-0.039979	0.62228	0.95598		Kcna5	potassium voltage-gated channel, shaker-related subfamily, member 5
10381753	8.26978	8.42602	8.12454	8.15197	8.05188	8.20337	7.93644	7.89284	7.81755	8.08755	8.28012	8.09327		8.11128		0.27137	0.0178788	0.377046		-0.137704	0.183316	0.727948		0.391167	0.00215576	0.616625		Crhr1	corticotropin releasing hormone receptor 1
10516956	6.99565	6.76483	6.94448	7.01992	6.91919	7.13374	6.63837	7.14576	6.74413	7.40306	6.92677	7.01237		6.97069		0.271312	0.112615	0.705201		0.122629	0.450896	0.886651		0.0588987	0.714292	0.967482		Smpdl3b	sphingomyelin phosphodiesterase, acid-like 3B
10556131	6.38241	6.77406	7.11426	6.82104	6.80126	7.03481	6.53633	6.95744	6.69996	6.68057	7.33738	6.98952		6.84409		0.271247	0.217602	0.812156		0.128794	0.546563	0.916642		0.025666	0.903527	0.992809		Olfr483	olfactory receptor 483
10381528	7.51141	7.3803	7.70955	7.9256	7.73924	7.6029	6.88605	7.8093	7.78981	7.85094	7.76047	7.68719		7.63773		0.271148	0.239302	0.826912		0.222161	0.329613	0.83152		0.0387007	0.862004	0.988285		Nags	N-acetylglutamate synthase
10553956	8.22493	8.26056	8.25009	8.15246	8.57721	8.29418	8.19113	8.25512	7.99858	8.32889	8.33627	8.59275		8.28851		0.271027	0.0496289	0.555257		0.0960907	0.448513	0.885723		0.0969193	0.444721	0.922954		Tm2d3	TM2 domain containing 3
10441280	8.82609	8.77768	8.91626	9.3999	9.21201	9.15271	9.00854	8.86663	8.90913	9.23274	9.15594	9.20857		9.05552		0.270982	0.00949958	0.284555		0.41486	0.000596464	0.0568575		-0.0880917	0.325685	0.89808		Prdm15	PR domain containing 15
10434717	7.09064	6.99479	6.98529	7.32591	7.17088	7.30011	6.94371	7.09605	6.793	7.29041	7.05318	7.30211		7.11217		0.270977	0.0235677	0.422791		0.242059	0.038537	0.444417		0.0793217	0.455008	0.924419		---	---
10351691	6.11752	6.25312	6.64844	6.34924	6.25527	6.27939	5.99268	6.49541	6.04522	6.53306	6.414	6.3989		6.31519		0.270885	0.111349	0.702593		-0.0450593	0.777923	0.967357		0.161923	0.321868	0.897571		Slamf6	SLAM family member 6
10485796	6.00657	6.307	6.1512	6.32221	6.60097	6.44058	6.10956	6.01769	6.20211	5.96084	6.52212	6.65899		6.27499		0.270861	0.133832	0.733057		0.299665	0.101083	0.616827		0.0451323	0.791712	0.98085		Olfr1306	olfactory receptor 1306
10602255	5.25437	5.81172	5.8305	5.49723	6.073	5.63725	5.94684	5.86152	5.5311	5.93804	6.06661	6.14737		5.79963		0.270853	0.186305	0.783466		0.103629	0.599613	0.932423		-0.147622	0.457708	0.925148		Zcchc16	zinc finger, CCHC domain containing 16
10450579	8.2763	8.13856	8.35836	8.2642	8.1265	8.43444	7.91817	8.03137	8.3712	8.42623	8.32195	8.3849		8.25435		0.27078	0.0555615	0.567996		0.017306	0.893056	0.988181		0.150827	0.256549	0.883342		Ddr1	discoidin domain receptor family, member 1
10397575	7.23043	7.42434	7.23487	7.42496	7.51232	7.19113	6.9292	7.46759	7.28893	7.62466	7.45003	7.4231		7.35013		0.270686	0.0833094	0.646092		0.0795893	0.585159	0.927634		0.0679723	0.640409	0.959281		Nrxn3	neurexin III
10563641	8.49964	8.74445	8.67203	8.43271	8.69415	8.57437	8.49824	8.51035	8.46304	8.73764	8.66224	8.88381		8.61439		0.270681	0.0193051	0.388903		-0.0716333	0.480413	0.89619		0.148165	0.159899	0.852336		Rap1a	RAS-related protein-1a
10560242	5.80456	5.68238	5.87763	5.59872	5.56951	5.51684	5.11022	5.5553	5.61761	5.0058	6.03736	6.05168		5.61897		0.270569	0.298759	0.861708		-0.226497	0.380619	0.858707		0.360475	0.174615	0.856926		C5ar1	complement component 5a receptor 1
10607838	5.34756	5.51224	5.12192	5.33321	5.4576	5.52597	5.6034	5.55799	5.44377	5.79173	5.87472	5.75023		5.5267		0.270505	0.0277355	0.44846		0.11169	0.314877	0.82239		-0.207817	0.0767352	0.797879		---	---
10563583	8.44348	8.48932	8.46397	8.59703	8.79785	8.79131	8.55364	8.43069	8.53222	8.66389	8.76571	8.89839		8.61896		0.270482	0.0111535	0.309824		0.26314	0.0128978	0.293032		-0.0399263	0.658638	0.959933		Saal1	serum amyloid A-like 1
10408585	5.98658	6.31567	5.72036	6.08293	5.96723	5.82387	6.22013	5.91111	5.7402	6.27997	6.35032	6.05248		6.03757		0.270446	0.135706	0.736159		-0.049524	0.772903	0.966671		0.0503907	0.769057	0.97806		Serpinb6e	serine (or cysteine) peptidase inhibitor, clade B, member 6e
10415955	5.25602	5.11381	5.64231	5.76628	4.18432	5.57664	5.47405	5.47614	5.86813	6.09945	5.87108	5.65907		5.49894		0.270427	0.456096	0.922241		-0.161633	0.653108	0.946489		-0.268727	0.458855	0.925467		---	---
10436128	5.75712	5.60303	5.90486	5.05885	5.44245	5.32568	5.55077	5.41375	5.39212	5.71921	5.47343	5.97518		5.55137		0.270393	0.0877136	0.656192		-0.479341	0.00710639	0.225461		0.302788	0.0599681	0.776556		Myh15	myosin, heavy chain 15
10493494	7.03925	7.16948	7.13108	7.55448	7.85638	7.59361	6.93263	7.31258	7.33261	7.30137	7.54296	7.54459		7.35925		0.270368	0.0620485	0.588348		0.554887	0.00145608	0.101316		-0.079338	0.552722	0.943296		Efna3	ephrin A3
10408123	5.3472	5.70459	5.79697	5.31901	5.20326	5.51931	5.6737	5.21616	5.51989	5.92494	5.54697	5.74894		5.54341		0.270365	0.121751	0.717995		-0.269064	0.123356	0.653806		0.14634	0.382398	0.9125		Vmn1r189	vomeronasal 1 receptor 189
10566662	6.6472	6.46371	6.47177	6.88915	6.76545	6.51878	6.27954	6.75287	6.70578	6.87913	6.68318	6.98687		6.67029		0.270331	0.0931065	0.669057		0.1969	0.206715	0.749233		-0.0518337	0.730024	0.969776		Olfr469	olfactory receptor 469
10391895	7.27298	6.9552	7.05179	6.98444	6.98855	7.05323	6.77599	7.05731	6.60446	7.25859	7.14	6.85003		6.99938		0.270287	0.0815305	0.644152		-0.0845843	0.559047	0.921426		0.280737	0.0719367	0.796235		Arhgap27	Rho GTPase activating protein 27
10514588	6.28032	5.83276	6.15463	5.91283	6.2132	5.95433	5.65585	5.96147	6.02393	6.3486	6.20531	5.89809		6.03678		0.27025	0.121546	0.717995		-0.0624533	0.704652	0.955022		0.20882	0.220772	0.867		I0C0044D17Rik	RIKEN cDNA I0C0044D17 gene
10397984	6.64531	6.78068	6.87419	7.18263	7.13854	6.96142	6.52614	6.90951	6.77163	7.03957	6.95409	7.0243		6.90067		0.270226	0.0337344	0.482387		0.327468	0.013685	0.301349		0.030966	0.784826	0.979454		Ppp4r4	protein phosphatase 4, regulatory subunit 4
10355188	5.43925	4.96023	5.85116	5.99596	5.70997	5.42541	5.0991	5.77413	5.19162	5.81869	5.35479	5.70198		5.52686		0.270203	0.310955	0.86778		0.293565	0.273108	0.798182		0.061932	0.811878	0.983394		Cryge	crystallin, gamma E
10484822	8.77443	8.84802	8.89868	9.02417	9.09872	9.06416	8.82145	8.97444	8.87795	9.13592	9.1447	9.20345		8.98884		0.270078	0.003705	0.177194		0.221978	0.01154	0.278369		-0.0509053	0.498108	0.932994		Olfr1240	olfactory receptor 1240
10459262	5.23524	5.09142	5.36679	5.26997	4.67221	5.37999	5.19495	5.31684	4.91998	5.03183	5.79788	5.41225		5.22411		0.270064	0.248956	0.833146		-0.123758	0.58755	0.928624		0.087226	0.701201	0.966353		Ablim3	actin binding LIM protein family, member 3
10484710	7.31274	7.59176	7.24108	7.64118	7.6001	7.57111	7.0706	7.1892	7.59342	7.45096	7.53431	7.67797		7.4562		0.270006	0.0812951	0.643981		0.222268	0.141974	0.679892		0.097455	0.501216	0.933889		Olfr73	olfactory receptor 73
10514791	7.25394	6.71885	6.8355	7.32276	7.0666	7.24982	6.44753	6.99285	7.05874	7.17983	7.16274	6.96595		7.02126		0.269802	0.163296	0.761983		0.276965	0.153412	0.693783		0.103056	0.578764	0.946037		Pcsk9	proprotein convertase subtilisin/kexin type 9
10504419	5.72819	5.71173	5.5636	5.88658	5.55606	5.4286	5.34425	5.76405	5.5311	6.16911	5.66213	5.61722		5.66355		0.26969	0.14716	0.746526		-0.0440897	0.802861	0.971829		0.121369	0.4963	0.932707		5430416O09Rik	RIKEN cDNA 5430416O09 gene
10346114	6.69033	6.40253	6.1257	5.85277	6.22363	6.53748	5.78561	6.04554	6.14421	6.39393	6.1694	6.22093		6.216		0.269636	0.179963	0.778534		-0.201561	0.306825	0.817421		0.414403	0.0506516	0.760757		---	---
10403034	7.57631	4.45818	5.58461	6.75722	5.41714	5.36139	5.0692	5.2584	4.26327	5.63841	4.94869	4.81219		5.42875		0.269472	0.700858	0.966093		-0.0277843	0.968288	0.997392		1.00941	0.168711	0.854026		LOC100046275	ig heavy chain V-II region SESS-like
10473616	7.96364	8.14016	7.89667	8.30713	8.27583	8.37555	7.71554	8.162	8.14167	8.01165	8.47873	8.33719		8.15048		0.269453	0.0951902	0.671411		0.319347	0.0536971	0.500985		-0.00624633	0.966864	0.998339		Olfr1204	olfactory receptor 1204
10439392	8.676	8.48643	8.60027	8.83173	8.71018	8.73612	8.47724	8.40329	8.53675	8.68264	8.70986	8.83307		8.6403		0.269432	0.00785342	0.266189		0.171776	0.061769	0.524792		0.115143	0.18974	0.86161		Gtf2e1	general transcription factor II E, polypeptide 1 (alpha subunit)
10566067	9.64628	9.6703	9.72962	9.93533	9.92477	9.9404	9.74827	9.6321	9.73757	9.96997	9.93071	10.0255		9.82423		0.269421	0.00263147	0.143582		0.25143	0.00408265	0.173404		-0.0239107	0.734266	0.970522		Rnf121	ring finger protein 121
10539015	6.22309	5.97867	6.36583	5.84436	6.2914	6.47113	6.09879	6.33999	5.81535	6.22724	6.34635	6.48878		6.20758		0.269414	0.167893	0.766188		0.0130963	0.943914	0.993974		0.104489	0.577526	0.945617		---	---
10434808	7.18042	7.37006	7.15557	7.35408	7.11318	7.29336	7.01662	7.11993	7.27184	7.55988	7.12319	7.53314		7.25761		0.269273	0.0664187	0.600849		0.0181907	0.892468	0.988123		0.0992207	0.466668	0.926129		Tprg	transformation related protein 63 regulated
10528664	7.04622	7.30562	6.90033	6.43964	6.98719	7.14748	6.99451	6.76917	7.27619	7.24831	7.24516	7.35412		7.05949		0.269239	0.182686	0.781201		-0.225955	0.257397	0.785545		0.0707667	0.714963	0.96788		Smarcd3	SWI/SNF related, matrix associated, actin dependent regulator of chromatin, subfamily d, member 3
10473521	5.62085	5.78926	5.97041	5.87929	5.78038	6.31188	5.96754	5.7121	5.86007	5.97195	6.26801	6.10719		5.93658		0.269147	0.103724	0.688889		0.197013	0.219904	0.761409		-0.053065	0.732134	0.970356		Olfr1116-ps	olfactory receptor 1116, pseudogene
10412646	5.5029	5.79311	5.61848	5.60756	5.81035	5.91625	4.75975	5.93136	5.41038	5.72391	5.873	5.31184		5.60491		0.269087	0.314078	0.871063		0.13989	0.593955	0.930215		0.270999	0.310822	0.895359		---	---
10568202	6.73313	6.8512	6.56954	6.79044	6.52159	6.81492	6.63954	6.87358	6.35142	6.99305	7.0457	6.63282		6.73474		0.269007	0.11792	0.713907		-0.008975	0.955719	0.995796		0.0964433	0.554188	0.943296		2012-09-01	septin 1
10555907	7.49305	7.70698	7.53735	7.9984	7.85822	7.5861	7.33194	7.79431	7.40052	7.86954	7.68173	7.78138		7.66996		0.268628	0.0860396	0.652704		0.235113	0.126793	0.657948		0.070203	0.630456	0.957889		Olfr678	olfactory receptor 678
10354563	7.29141	6.93232	7.16329	7.19622	7.00377	7.58148	7.47009	6.84053	7.08815	7.70055	7.31775	7.18626		7.23099		0.268601	0.213744	0.811518		0.131482	0.530816	0.913455		-0.003915	0.984963	0.998666		Dnahc7b	dynein, axonemal, heavy chain 7B
10583423	5.92546	6.21538	6.05666	5.46239	6.08781	5.90649	6.35437	5.92075	5.99353	6.37327	6.21952	6.48149		6.08309		0.268544	0.143607	0.741925		-0.246933	0.175308	0.719374		-0.023718	0.891547	0.991393		Olfr58	olfactory receptor 58
10600148	5.61515	5.95798	6.36076	5.93846	6.11209	6.14001	5.67924	5.31008	5.6778	5.92422	5.91879	5.6296		5.85535		0.268496	0.166379	0.764574		0.085559	0.645097	0.944463		0.422256	0.0404153	0.739426		DXBay18	DNA segment, Chr X, Baylor 18
10484518	5.27314	5.83247	5.49464	5.32931	5.45183	5.11061	4.55254	5.32697	5.07154	5.12588	5.19057	5.43994		5.26662		0.268448	0.214522	0.812126		-0.236169	0.270809	0.79716		0.549735	0.0213676	0.722435		Olfr995	olfactory receptor 995
10605999	5.10638	5.3993	5.21043	5.43804	5.38136	5.16369	4.90149	5.42632	5.1041	5.95063	5.42138	4.86516		5.28069		0.26842	0.282361	0.851555		0.0889943	0.714534	0.956406		0.0947327	0.697139	0.96605		---	---
10405149	5.90729	5.99651	5.70862	5.95007	5.87108	6.02284	5.42043	5.57358	5.72126	6.11113	5.8085	5.60066		5.80766		0.268335	0.0760485	0.629605		0.077186	0.582904	0.926497		0.299051	0.0518577	0.76206		Gm904	predicted gene 904
10539143	7.29038	6.87256	7.23729	7.41021	7.02637	7.32137	6.64577	7.08571	7.30447	7.61591	7.21609	7.00874		7.16957		0.268263	0.219722	0.81473		0.119246	0.573909	0.924844		0.121423	0.567048	0.944439		Retsat	retinol saturase (all trans retinol 13,14 reductase)
10384456	5.21372	4.96077	5.26359	4.95976	4.86246	5.26701	5.38788	5.31534	4.16332	5.16721	5.08826	5.41514		5.0887		0.268024	0.356553	0.889495		-0.116282	0.68403	0.951538		0.190511	0.507848	0.935931		---	---
10429444	6.20006	6.34702	6.05878	6.5106	6.71818	6.37634	6.17656	6.48704	5.90957	6.7884	6.40949	6.17932		6.34678		0.26801	0.169877	0.768041		0.333081	0.0955833	0.608688		0.010897	0.953314	0.99706		Gm628	predicted gene 628
10517664	6.13174	5.82253	6.07142	6.12005	6.16978	5.81224	5.79721	5.89377	5.93808	5.96653	6.15152	6.31496		6.01582		0.267983	0.0624172	0.588983		0.025459	0.846637	0.978449		0.132213	0.326495	0.898636		---	---
10480699	7.81909	7.44618	7.85199	7.81022	7.72831	7.95999	7.40605	7.4932	7.64328	7.85208	7.63605	7.85788		7.70869		0.267831	0.0582729	0.576157		0.127085	0.335645	0.83424		0.191579	0.157892	0.852336		Dpp7	dipeptidylpeptidase 7
10401829	8.78951	8.7517	8.70866	8.53627	8.40025	8.86535	8.55528	8.40809	8.57192	8.78161	8.74664	8.81048		8.66048		0.267811	0.0360004	0.494051		-0.149338	0.208035	0.751301		0.238194	0.0569273	0.766744		Gm8300	predicted gene 8300
10443063	8.53932	8.45075	8.43317	8.70345	8.83565	8.62899	8.39193	8.44955	8.60741	8.66446	8.72092	8.86675		8.6077		0.267744	0.0149849	0.352943		0.248282	0.0216708	0.360881		-0.008548	0.927722	0.994936		Phf1	PHD finger protein 1
10577426	9.10273	9.5669	9.17157	9.21383	9.74185	9.50285	8.97959	9.44864	8.96856	9.36996	9.45979	9.36972		9.32466		0.267562	0.156552	0.756312		0.205781	0.26636	0.793774		0.148137	0.416817	0.91853		Defa-rs1	defensin, alpha, related sequence 1
10543273	7.58254	7.6732	7.77532	8.07274	7.81733	8.11271	7.84381	7.74136	7.64955	8.08415	7.92097	8.03194		7.8588		0.267447	0.0239041	0.425605		0.323906	0.00905508	0.25082		-0.0678857	0.516925	0.936738		Cttnbp2	cortactin binding protein 2
10606979	6.18041	6.32754	6.54634	6.23361	6.29288	6.18172	6.01916	6.49746	6.06469	6.35383	6.65773	6.37172		6.31059		0.26732	0.0943743	0.670531		-0.11536	0.444726	0.884917		0.157661	0.302169	0.893749		Nup62cl	nucleoporin 62 C-terminal like
10359867	6.51651	6.62305	6.40963	6.62682	6.60808	6.50434	6.42448	6.56008	6.45632	6.57349	6.87842	6.79065		6.58099		0.267231	0.019987	0.395028		0.0633513	0.529229	0.91316		0.036106	0.718101	0.968151		Lrrc52	leucine rich repeat containing 52
10461747	8.55211	8.72045	8.79241	8.83331	9.05609	8.91699	8.57828	8.63249	8.5243	8.74568	8.76405	9.02668		8.7619		0.267116	0.0269723	0.444016		0.247142	0.0376777	0.44061		0.109968	0.313352	0.896271		Olfr1442	olfactory receptor 1442
10478554	5.13753	5.04553	5.34982	5.36549	5.07827	5.29087	4.92831	5.89333	5.25615	5.84526	5.36264	5.67115		5.35203		0.267086	0.25095	0.83373		0.067245	0.765552	0.96511		-0.181634	0.426897	0.920816		Gm14316	predicted gene 14316
10389099	7.73858	7.87585	7.98042	7.99126	8.12309	8.16019	7.33683	7.5364	7.90367	8.07551	7.57034	7.93223		7.85203		0.267063	0.12676	0.726248		0.22656	0.188267	0.73065		0.272654	0.119846	0.833739		Rad51l3	RAD51-like 3 (S. cerevisiae)
10438017	9.02731	8.86499	9.13344	9.04996	8.95223	9.18522	8.927	8.94046	9.05777	9.22822	9.25977	9.23841		9.07206		0.267056	0.0151045	0.353792		0.053893	0.570047	0.923383		0.0335003	0.722728	0.968249		Fgd4	FYVE, RhoGEF and PH domain containing 4
10390841	6.85144	7.15911	7.01696	7.29428	7.0698	7.18548	6.77985	7.35485	6.98728	7.33814	7.42201	7.16297		7.13518		0.267048	0.0971305	0.675133		0.174019	0.261213	0.788506		-0.0314907	0.83391	0.985642		Krt12	keratin 12
10349637	5.12195	5.48666	5.62597	5.71607	5.50093	5.33311	5.25793	5.3786	5.32874	5.62904	5.2181	5.91926		5.45969		0.267044	0.174193	0.772754		0.105177	0.577807	0.925318		0.089768	0.634043	0.958424		Fam72a	family with sequence similarity 72, member A
10397189	8.06098	7.95144	8.16821	7.80304	8.05658	8.03571	7.96404	7.64349	7.87042	8.17755	7.88647	8.21495		7.98607		0.267009	0.0555465	0.567996		-0.0951003	0.459697	0.88962		0.234227	0.0868303	0.805924		Ptgr2	prostaglandin reductase 2
10484756	9.53497	9.8135	9.69319	9.56949	9.9805	9.86444	9.5312	9.48272	9.51582	9.73409	9.77543	9.82118		9.69304		0.266986	0.0356424	0.493305		0.124257	0.286648	0.806959		0.170639	0.152873	0.849797		Olfr1197	olfactory receptor 1197
10507742	7.43259	7.66807	7.56068	7.40555	7.42493	7.53868	6.92145	7.62444	7.33225	7.71743	7.64828	7.31334		7.46564		0.266966	0.141369	0.741247		-0.0973893	0.573799	0.924716		0.261061	0.14948	0.845918		Col9a2	collagen, type IX, alpha 2
10555766	4.92678	5.07533	5.57276	5.24318	5.12976	5.58508	6.1351	5.21018	5.11424	6.00408	5.82411	5.43224		5.43774		0.266966	0.359109	0.889601		0.127718	0.655662	0.947248		-0.294885	0.313241	0.896271		---	---
10441422	8.69542	8.68957	8.57873	8.9447	8.87311	8.84411	8.52412	8.53377	8.72693	8.90241	8.81202	8.87085		8.74964		0.26682	0.00747322	0.261019		0.232733	0.0155637	0.321843		0.0596333	0.475515	0.928017		Zdhhc14	zinc finger, DHHC domain containing 14
10416340	7.52984	7.37759	7.7097	8.13267	7.73096	7.91734	7.68169	7.67236	7.80881	8.05106	7.94743	7.96427		7.79364		0.266632	0.0439284	0.530874		0.387948	0.00718139	0.227279		-0.181911	0.147756	0.84315		Gfra2	glial cell line derived neurotrophic factor family receptor alpha 2
10554736	5.14652	5.36732	5.63569	5.00397	5.25998	5.25822	5.01319	5.32553	5.16989	5.19937	5.38272	5.72608		5.29071		0.266522	0.131265	0.730999		-0.209118	0.226553	0.76572		0.213642	0.217364	0.866091		Vmn2r77	vomeronasal 2, receptor 77
10362934	6.20882	5.88737	6.34133	5.57137	5.89946	6.32698	6.00288	5.8044	6.39151	6.45916	6.02431	6.51486		6.11937		0.266515	0.259087	0.836703		-0.213237	0.361173	0.848392		0.079576	0.728619	0.969635		---	---
10463476	7.26741	6.95912	7.34933	7.35776	7.18652	7.42964	6.98711	7.16116	7.37368	7.5486	7.17447	7.59832		7.28276		0.266479	0.106964	0.693575		0.132691	0.399417	0.867537		0.0179637	0.907572	0.993811		Kazald1	Kazal-type serine peptidase inhibitor domain 1
10598369	6.99332	6.72403	6.49131	6.7697	6.78857	6.70256	6.71415	6.7051	6.88544	7.32344	6.78062	7.00002		6.82319		0.266463	0.107805	0.69415		0.0173933	0.910728	0.989696		-0.0320133	0.836629	0.985913		Prickle3	prickle homolog 3 (Drosophila)
10607868	5.74193	5.2243	5.21698	5.87561	5.87852	5.34892	5.73627	5.64721	5.30249	5.9892	5.95897	5.53694		5.62144		0.266379	0.222796	0.816253		0.306613	0.165293	0.708508		-0.167586	0.432913	0.922643		Tlr8	toll-like receptor 8
10499200	6.54314	6.01747	6.91472	6.68058	6.20044	6.67397	6.511	5.99624	6.49449	6.94363	6.37373	6.48346		6.48607		0.266368	0.309923	0.867005		0.026554	0.917274	0.990638		0.157866	0.540616	0.940778		4933430H15Rik	RIKEN cDNA 4933430H15 gene
10538921	5.94758	6.32397	7.09561	6.30322	6.40422	6.98043	6.36595	6.1623	5.60941	6.55729	6.20802	6.1714		6.34412		0.266348	0.395623	0.902527		0.106904	0.729216	0.960045		0.409833	0.201581	0.865387		---	---
10537007	6.27507	6.27295	5.97587	6.12159	5.7254	6.23223	6.29284	6.14327	5.82153	6.57928	6.33672	6.14068		6.15979		0.266348	0.155461	0.755524		-0.148222	0.413193	0.873306		0.0887523	0.620421	0.955816		1700025E21Rik	RIKEN cDNA 1700025E21 gene
10423629	6.86343	6.73383	6.94339	6.96455	6.66682	6.97319	6.57566	6.33723	6.81126	6.98053	6.66604	6.87544		6.78261		0.265954	0.0849113	0.649054		0.021304	0.881667	0.986432		0.272165	0.0788281	0.797879		Pop1	processing of precursor 1, ribonuclease P/MRP family, (S. cerevisiae)
10412038	8.9977	8.88058	8.93265	9.47962	9.30656	9.27421	8.97672	8.99139	9.0108	9.32014	9.2923	9.16426		9.13558		0.265929	0.0078965	0.266189		0.416487	0.000390823	0.0433078		-0.0559943	0.504881	0.935228		Zswim6	zinc finger, SWIM domain containing 6
10496638	8.52446	8.7595	8.76739	8.66234	9.01619	8.90125	8.62264	8.81316	8.58264	8.72297	8.91064	9.18207		8.78877		0.265746	0.0821542	0.644438		0.176143	0.229948	0.768279		0.0109687	0.938203	0.996193		Odf2l	outer dense fiber of sperm tails 2-like
10503017	5.63699	5.44098	5.40417	5.07806	5.55338	5.56929	3.87108	5.79424	4.86918	5.41032	4.20714	5.71416		5.21242		0.265704	0.579876	0.950311		-0.0938013	0.844027	0.978241		0.649212	0.191807	0.8628		---	---
10460397	5.86825	5.57169	5.94318	5.86851	6.00607	5.72908	5.89403	5.97041	5.49108	6.05032	6.21381	5.8882		5.87455		0.265605	0.109299	0.696709		0.0735127	0.637889	0.942012		0.00920033	0.952771	0.997049		Kdm2a	lysine (K)-specific demethylase 2A
10352143	6.58668	6.78837	7.11093	6.76554	6.91398	7.08368	6.81982	6.71243	6.33713	6.86173	6.78951	7.01482		6.81538		0.26556	0.128413	0.728006		0.0924063	0.577619	0.925294		0.205534	0.228869	0.870993		Kif26b	kinesin family member 26B
10513101	4.80635	4.95111	5.13422	5.56932	5.04029	4.74683	5.02734	5.21279	5.11373	5.63819	5.33624	5.17602		5.14604		0.265532	0.199921	0.798426		0.154922	0.442362	0.883849		-0.154059	0.444834	0.922954		Mir32	microRNA 32
10473630	9.10638	9.12443	8.99763	9.23495	9.33828	9.34658	8.95239	9.02511	8.82608	9.05919	9.22258	9.31825		9.12932		0.265481	0.0146647	0.35042		0.230457	0.0287217	0.402187		0.141623	0.148824	0.844216		Olfr1260	olfactory receptor 1260
10387638	6.0121	5.97863	5.45249	6.17129	5.87366	6.27984	6.18472	5.88249	5.6291	5.7112	6.11924	6.66225		5.99642		0.265461	0.307523	0.865123		0.293858	0.261331	0.788506		-0.0843647	0.739866	0.971674		Fgf11	fibroblast growth factor 11
10597854	7.9043	7.86128	7.98375	8.31189	8.30482	8.07867	7.65998	8.13234	7.72544	8.06548	8.19682	8.0518		8.02305		0.265447	0.0587606	0.576834		0.315351	0.0295238	0.405936		0.077191	0.550329	0.943296		Ccdc13	coiled-coil domain containing 13
10483698	6.37307	6.2423	6.40288	6.8397	6.59629	6.68522	6.59462	6.19322	6.47403	6.81841	6.49441	6.74539		6.53829		0.265441	0.0591196	0.577906		0.367653	0.0143646	0.309358		-0.0812087	0.530829	0.939755		Wipf1	WAS/WASL interacting protein family, member 1
10595050	5.32332	5.96848	5.21767	5.26194	6.31493	5.62899	5.43293	5.91366	5.3462	5.43463	6.4028	5.65092		5.65804		0.26519	0.435293	0.915924		0.232131	0.493146	0.902264		-0.061104	0.855278	0.987827		Gfral	GDNF family receptor alpha like
10566199	7.33931	7.61165	7.26443	7.48469	7.55188	7.50922	7.30609	7.23034	7.47712	7.37166	7.58891	7.84833		7.4653		0.265117	0.0715178	0.617818		0.110132	0.423221	0.876766		0.0672827	0.621173	0.955922		Olfr586	olfactory receptor 586
10391863	5.32794	5.44301	5.76226	5.9716	5.91079	6.11794	5.51871	6.17815	5.83405	6.33704	6.12709	5.86213		5.86589		0.265114	0.173243	0.771811		0.489039	0.0217393	0.361029		-0.332566	0.0953806	0.811848		4933400C05Rik	RIKEN cDNA 4933400C05 gene
10593776	7.06434	6.98278	6.77777	7.40278	7.18411	7.39102	7.14268	6.92334	6.79517	7.37205	6.83842	7.446		7.11004		0.26509	0.133234	0.731851		0.384342	0.0389644	0.447197		-0.0121037	0.942119	0.996227		Nrg4	neuregulin 4
10460623	6.68799	6.42925	6.82912	6.98484	6.93678	6.5522	6.28238	6.65535	6.66721	6.786	6.81337	6.80061		6.70209		0.265014	0.105452	0.691829		0.175818	0.265644	0.792783		0.113809	0.463242	0.925582		Gm962	predicted gene 962
10564888	9.81418	9.85562	9.87652	10.2086	10.2384	10.2092	9.94969	9.79831	9.79747	10.0987	10.0417	10.2		10.0074		0.264992	0.00509438	0.213352		0.369936	0.00052911	0.0521136		0.000283333	0.997055	0.999988		Unc45a	unc-45 homolog A (C. elegans)
10582014	7.42545	7.31678	7.05862	7.31716	7.29514	7.33943	7.17611	7.10161	7.13496	7.15465	7.5343	7.51829		7.28104		0.264853	0.0506565	0.55825		0.0502937	0.68333	0.951538		0.129391	0.304812	0.894237		1700030J22Rik	RIKEN cDNA 1700030J22 gene
10407445	5.40151	5.3742	5.10857	5.01081	5.22861	5.22682	4.90921	5.48771	4.83071	4.92527	5.3434	5.75348		5.21669		0.264838	0.251736	0.83386		-0.139346	0.536896	0.914923		0.218883	0.338599	0.902538		Akr1c12	aldo-keto reductase family 1, member C12
10534988	6.15763	6.32601	6.36288	6.30868	6.58366	6.3722	6.56129	6.56889	6.0753	6.32498	6.91632	6.75851		6.44303		0.26478	0.157287	0.756458		0.139341	0.440405	0.88314		-0.119652	0.506013	0.935327		Mir106b	microRNA 106b
10543239	6.03333	5.87719	5.9391	6.09721	5.75528	6.07892	6.04969	6.18505	6.36695	6.56056	6.4359	6.39822		6.14812		0.264329	0.0444338	0.533499		0.0272653	0.818182	0.973883		-0.250693	0.0544026	0.765651		Tcfec	transcription factor EC
10519913	6.74005	6.64835	7.153	7.08372	6.81231	6.97384	6.78444	6.813	7.08829	7.16394	7.15158	7.16286		6.96461		0.264215	0.0828057	0.646025		0.109492	0.444138	0.884693		-0.0481103	0.733673	0.970522		Magi2	membrane associated guanylate kinase, WW and PDZ domain containing 2
10445347	6.98304	7.16711	7.17664	7.08723	7.21832	7.0974	6.4977	7.19521	7.10716	7.2579	7.31472	7.01999		7.09353		0.264183	0.141367	0.741247		0.0253823	0.881365	0.986432		0.175577	0.314044	0.89631		Clic5	chloride intracellular channel 5
10490045	7.22097	7.16372	6.94371	7.21596	7.10863	7.13423	7.09717	7.43607	6.75504	7.54003	7.24947	7.29132		7.17969		0.264179	0.123722	0.72217		0.0434717	0.788215	0.970249		0.0133747	0.934024	0.995593		---	---
10598596	6.60614	6.66159	6.72046	6.87377	6.90142	6.76333	6.65877	6.66832	6.34628	7.07801	6.77371	6.61414		6.72216		0.264163	0.063663	0.592721		0.183444	0.178948	0.723688		0.104937	0.428161	0.920979		Gm14501	predicted gene 14501
10555848	6.67766	7.34475	6.88614	6.67717	7.18004	6.83353	6.07083	6.82819	6.48473	6.63719	6.76483	6.77375		6.76323		0.264007	0.247211	0.832201		-0.0726017	0.742676	0.961799		0.508267	0.0390498	0.738874		Trim6	tripartite motif-containing 6
10437174	9.23088	9.23118	9.18856	9.53438	9.50921	9.48882	9.17365	9.04368	9.18794	9.30865	9.42751	9.46108		9.31546		0.263987	0.00467329	0.202639		0.293928	0.00236461	0.129547		0.0817847	0.291516	0.891521		Wrb	tryptophan rich basic protein
10592449	6.5542	6.42534	6.89881	6.8674	6.94072	6.59563	5.91143	6.64432	6.29079	6.42499	6.75148	6.46192		6.56392		0.263953	0.198717	0.796653		0.175135	0.382994	0.859435		0.343936	0.102813	0.816716		Olfr149	olfactory receptor 149
10516221	7.34729	7.49867	7.49443	7.95803	7.59011	7.67908	7.37294	7.44383	7.38118	7.7856	7.54545	7.65855		7.56293		0.263885	0.0320765	0.474257		0.295608	0.0191064	0.346909		0.0474807	0.665325	0.961266		---	---
10475578	5.69028	5.50387	5.5991	5.27865	5.49549	5.43479	5.64824	5.67342	4.69996	5.45113	5.93438	5.42767		5.48642		0.263855	0.291855	0.857786		-0.194771	0.430789	0.87958		0.257211	0.303528	0.893791		Ctxn2	cortexin 2
10350614	9.24993	9.1774	9.20895	9.47435	9.39999	9.5104	9.16385	9.10678	9.21508	9.45091	9.29353	9.53272		9.31532		0.263813	0.00797349	0.266189		0.249484	0.0108455	0.272631		0.0501887	0.546715	0.94288		1190005F20Rik	RIKEN cDNA 1190005F20 gene
10410302	7.18567	7.15275	7.14245	7.18787	7.07102	7.33434	6.66386	6.80535	6.95388	7.27339	6.941	7.00008		7.0593		0.263793	0.0403125	0.514115		0.0374527	0.746086	0.962241		0.352592	0.0102278	0.709795		E130120F12Rik	RIKEN cDNA E130120F12 gene
[truncated: 25,842 more rows]
