# Supplementary material for: The activity-dependent histone variant H2BE modulates the life span of olfactory neurons
Source: eLife. 2012 Dec 13;1:e00070. doi: 10.7554/eLife.00070 (PMC3510456; doi:10.7554/eLife.00070)
Supplement: Supplementary file 1. — (A) Effects of H2be loss-of-function on gene expression, based on microarray analyses of whole MOE tissue from 6-month old H2be-KO and WT mice (n = 6 samples per genotype, two animals per sample). Top 100 genes that are up- (left) or down-regulated (right) in H2be-KO mice compared to WT controls are listed according to their unadjusted p-value rank. OR genes are highlighted. (B) Effects of ectopic over-expression of H2be on gene expression, based on microarray analyses of whole MOE tissue from 5-week old H2be-GF (n = 4 samples, three animals per sample) and WT (n = 6 samples, two animals per sample) mice. Top 100 genes that are up- (left) or down- (right) regulated in H2be-GF mice compared to WT controls are listed according to their unadjusted p-value rank. OR genes are highlighted. DOI: http://dx.doi.org/10.7554/eLife.00070.021 [file elife00070s004.xlsx]

## Sheet: Suppl. File 1A-Top changes, KO 
Symbol	Fold Δ	P-value		Symbol	Fold Δ	P-value
Olfr777	1.33252	0.000275582		Hist3h2bb-ps	0.749889	2.63e-05
Cntnap5b	1.4538	0.000488149		Pvrl1	0.72487	3.84e-05
Gm10048	1.26839	0.000611595		Ccnl2	0.709452	0.000154787
tRNA-Cys	1.39538	0.000729116		Hist1h2bp	0.721378	0.000241601
Rpl7a-ps8	1.24661	0.000825056		Hist1h2bb	0.77192	0.000535359
Olfr800	1.36303	0.000837513		Dlx2	0.687316	0.000616274
Hist1h2ac	1.28315	0.000879239		Gm14492	0.738055	0.000931294
Fcrls	1.39569	0.000893657		Mark2	0.82058	0.00129584
tRNA-Asn	1.43272	0.00115068		Cyp21a1	0.762926	0.00156312
Scn2a1	1.31758	0.00133472		Vgll3	0.79509	0.00166236
Sat2	1.2634	0.0013433		Slc2a13	0.798326	0.00216694
Hist1h2bc	1.24448	0.0014499		Pate4	0.532482	0.00223077
Lipt2	1.30269	0.00151455		Olfr357	0.683957	0.0023716
Acpp	1.22069	0.0016155		Zc3hav1l	0.788037	0.00253496
Smpd2	1.19227	0.0017388		Tap1	0.757195	0.0025932
Slco4c1	1.39767	0.00177209		Inha	0.799479	0.0028169
Speer4d	1.34716	0.00180731		Olfr1419	0.691116	0.00310936
6430601O08Rik	1.29557	0.00183291		Gm10503	0.748223	0.00354169
Olfr1449	1.33266	0.00186662		Idua	0.803586	0.00378888
Gsdmc2	1.24403	0.00196139		Glipr1l1	0.797762	0.00425111
Olfr773	1.37596	0.00201216		Lrfn1	0.804452	0.00435717
Abcb1b	1.34547	0.00220288		Wdr49	0.677308	0.00456063
Zfp873	1.38672	0.00220587		Uhmk1	0.839042	0.00468094
Haus8	1.33879	0.00253439		Tmem229a	0.864869	0.00471058
Gm9558	1.29485	0.00271911		Mospd4	0.776799	0.00484535
5031410I06Rik	1.30844	0.00283562		E230008N13Rik	0.797391	0.00486791
ncrna:snoRNA	1.32483	0.00288668		Nkx6-1	0.78393	0.00561865
Dnajb7	1.39355	0.00308074		Slc6a17	0.829645	0.00579495
Mir16-1	1.28947	0.00310059		Olfr982	0.808885	0.00586056
Tmem62	1.22111	0.00320917		Cyp2r1	0.790629	0.00599996
tRNA-Tyr	1.38615	0.00321909		Irf4	0.673431	0.00642167
Zfp597	1.19368	0.00322957		Pou3f3	0.746653	0.00657547
Tmem202	1.24404	0.00325654		Wdr62	0.81278	0.00657948
Myt1	1.29087	0.00340565		Rspo4	0.771335	0.00673887
Myo18b	1.28709	0.00370081		Mtl5	0.824028	0.0068822
ncrna:snRNA	1.31991	0.00373026		Timm8a2	0.840652	0.00692584
Rilpl2	1.21822	0.00384199		Ngef	0.817613	0.00701593
Hist3h2a	1.18243	0.00403966		Ano9	0.743261	0.00751761
Efcab2	1.23573	0.00409856		Arhgap27	0.841245	0.00754431
Fpr1	1.20247	0.00417529		Fam132b	0.849733	0.00761644
Olfr974	1.33962	0.00429258		4930515G01Rik	0.822765	0.00782822
ncrna:snRNA	1.24152	0.00443395		1810058N15Rik	0.834718	0.00789026
Myl2	1.25187	0.00460307		Ccl2	0.826484	0.00799105
Fbxl22	1.28138	0.00466593		Foxo3	0.858763	0.00813753
tRNA-Ala	1.27374	0.00474352		Trim9	0.830174	0.00840285
ncrna:snoRNA	1.30717	0.0047927		Efr3b	0.862386	0.00852329
4932411N23Rik	1.35096	0.00481071		Card10	0.846064	0.00853361
Col5a2	1.28578	0.00485777		Suox	0.845283	0.00865181
LOC100503669	1.25037	0.00505507		Sfrp5	0.734646	0.00868875
Fbxo5	1.2295	0.00513364		Btnl5	0.733435	0.00881227
Gabrb2	1.33166	0.00520537		Dcaf12l2	0.838591	0.00882885
Olfr919	1.3534	0.00520604		Cacna1s	0.785705	0.00886653
Olfr706	1.23654	0.00544054		Yes1	0.684191	0.00924866
Commd3	1.19697	0.00579081		Wfikkn2	0.833231	0.00934096
Olfr119	1.2219	0.00605349		Mafa	0.827583	0.00946973
Gm10220	1.27485	0.00608165		Rps3a	0.762733	0.00955796
Speer4f	1.27104	0.00621809		Rps3a	0.703258	0.00963314
Olfr1440	1.25739	0.00629274		Zfp524	0.836605	0.00964398
Gss	1.1822	0.00630163		Speer2	0.805647	0.00966673
Sucnr1	1.3459	0.00635457		Ankrd13b	0.842255	0.00976025
Igsf10	1.27162	0.00635681		Krtap9-1	0.838374	0.00986515
Zfp119b	1.25992	0.00649768		Olfr412	0.83828	0.00988141
LOC100503984	1.36612	0.00656272		Pacs1	0.841036	0.0100183
tRNA-Arg	1.37123	0.00677062		A630091E08Rik	0.832607	0.0103635
Olfr867	1.32019	0.0068481		E130006D01Rik	0.830009	0.0104342
Gm4832	1.2195	0.00689882		Stx1b	0.855135	0.0106035
BC026590	1.28603	0.00690431		BC057022	0.842566	0.0111945
Oip5	1.48132	0.00692232		Cd209d	0.749675	0.0112904
3110048L19Rik	1.32415	0.00714978		Mmel1	0.782951	0.0113045
tRNA-Leu	1.31129	0.00721193		Lhx1	0.822655	0.0114073
Hmcn1	1.36229	0.00727969		Solh	0.826096	0.0116768
Ttc30a1	1.272	0.00740288		Gm10747	0.783867	0.0117022
Iscu	1.17741	0.00743438		Gm5072	0.724082	0.0117251
ncrna:snoRNA	1.25915	0.00747267		Zbtb7a	0.858053	0.01179
Gm10883	1.2408	0.00758904		Mon1a	0.829604	0.0118187
4932438A13Rik	1.2355	0.00765543		Krtap10-4	0.768678	0.0118961
2900010M23Rik	1.203	0.00772663		Mras	0.827578	0.0119857
Usp5	1.20778	0.00816167		Slc7a12	0.831479	0.0119927
Olfr1122	1.3412	0.00830068		Lgsn	0.734391	0.0121515
tRNA-Thr	1.42909	0.00836907		Foxj2	0.857365	0.012186
5031410I06Rik	1.30807	0.00851898		Slc9a5	0.79792	0.0122604
Bccip	1.22648	0.00873149		ncrna:snoRNA	0.842321	0.012267
Sprr2d	1.29325	0.00901701		Defb43	0.826003	0.012308
1500015L24Rik	1.23335	0.00903321		Slc5a5	0.804248	0.012451
ncrna:snRNA	1.18501	0.00903702		Bak1	0.82914	0.0125694
Akr1c19	1.3705	0.00949124		Gm10765	0.804304	0.0125777
Zpbp2	1.49345	0.00955428		9030418K01Rik	0.819916	0.0126613
Gm4997	1.19528	0.00965279		Olfr1424	0.760377	0.0128598
ncrna:snoRNA	1.3235	0.00972512		Pcnxl2	0.818984	0.0129646
Rab30	1.17706	0.00989498		Mbd3l1	0.819319	0.0129866
Olfr698	1.31144	0.00996153		Cyp2d37-ps	0.852924	0.0129906
tRNA-Val	1.16972	0.00997217		Rapgef1	0.828233	0.0132714
Rnf167	1.17123	0.0100098		Slc15a1	0.840969	0.0134499
Gadd45g	1.22477	0.0101046		Tgm1	0.801106	0.0135182
Olfr1462	1.36529	0.0101204		4933407I18Rik	0.786361	0.0136828
Olfr1065	1.36218	0.0101324		Pom121	0.804642	0.0138213
Ufsp2	1.18349	0.0104063		ncrna:snRNA	0.763828	0.0139607
Timm13	1.20673	0.0104677		Ppargc1b	0.86258	0.0139707
Akr1c13	1.27337	0.0106295		Parp3	0.860327	0.0140612
Polr3gl	1.17365	0.0107312		Prph2	0.72817	0.0140865

## Sheet: Suppl. File 1B-Top changes, GF
Symbol	Fold Δ	P-value		Symbol	Fold Δ	P-value
Hist1h2bn	2.34634	2.61e-10		Wdr17	0.618897	4.14e-06
Gm11277	2.04895	4.94e-10		Olfr1201	0.679879	7.09e-06
Hist1h2bj	1.97855	7.09e-10		Olfr1280	0.635146	7.22e-06
Hist3h2bb-ps	2.03691	7.02e-08		Olfr1277	0.60253	7.64e-06
Hist1h2bp	2.67432	2.54e-07		Olfr1203	0.674177	9.45e-06
Hist1h2bb	1.77933	4.11e-07		2300005B03Rik	0.670762	3.95e-05
Trdn	2.05574	3.15e-06		Olfr1206	0.687548	4.06e-05
Hist1h2bh	1.41866	8.41e-06		Olfr1420	0.662342	4.42e-05
Mitf	1.46651	1.09e-05		Olfr1276	0.723213	5.5e-05
Lhx2	1.29084	3.31e-05		Olfr742	0.749103	7.23e-05
Dennd1a	1.29998	8e-05		Cabp4	0.73521	9.03e-05
Ovgp1	1.43411	9.51e-05		Olfr12	0.776193	9.06e-05
Sla2	1.2949	0.000100876		Olfr5	0.787226	0.000119242
Celf4	1.29506	0.000105102		Olfr1178	0.757935	0.000120159
Olfr471	1.59479	0.000135633		Olfr691	0.750493	0.000127879
Olfr293	1.29833	0.000137891		Ccdc37	0.791774	0.000153139
Atp6v0b	1.21424	0.000163611		Olfr1287	0.761739	0.000192838
Ifng	1.23009	0.000200343		Olfr1179	0.775972	0.000257869
Nek6	1.2856	0.000237172		Ccdc81	0.7842	0.00025824
Ncam2	1.20088	0.000243121		Olfr1009	0.70051	0.000282865
Olfr1316	1.34696	0.000270384		Olfr727	0.781387	0.000300454
Ptpn2	1.27376	0.000275268		Olfr1275	0.707399	0.000304429
1700063H04Rik	1.51565	0.000279164		Olfr1183	0.772369	0.000369719
Frem2	1.22572	0.000306036		Mrps24	0.821191	0.00041721
Olfr1079	1.5352	0.000312662		Olfr286	0.752547	0.000478301
Trpt1	1.24856	0.000370081		Vsnl1	0.831127	0.000509177
Chtf18	1.32947	0.000409371		Olfr1507	0.654658	0.000541469
Olfr305	1.30687	0.000424272		1700001L19Rik	0.821108	0.000571437
P4ha3	1.2547	0.000459385		Olfr1281	0.664238	0.000584321
Spef2	1.24212	0.000483035		Olfr1211	0.771277	0.000586354
Olfr1015	1.3186	0.000498093		Olfr741	0.794626	0.00062852
Spef2	1.20606	0.000548272		Myc	0.790029	0.000641454
Rho	1.66413	0.000638047		Serpinb3a	0.741206	0.000644696
Cdkn1a	1.22774	0.000651603		Olfr690	0.737374	0.000667213
Mrgprb4	1.37887	0.000704058		Olfr1037	0.686221	0.000718254
Ppp1r1c	1.44591	0.000729135		Olfr661	0.75065	0.000723948
Grin1	1.31423	0.000730912		Nt5c3	0.839339	0.000767618
Gm10726	1.37298	0.000826549		Rap1gap	0.854016	0.000795698
Unc13a	1.29021	0.000855679		Kif9	0.848408	0.000805852
St8sia1	1.30456	0.000881054		Olfr1417	0.716417	0.000810061
Cspp1	1.16339	0.000899057		Fam92b	0.799667	0.000811237
Olfr1056	1.33361	0.00092982		Hp	0.794052	0.0008266
Kcnip4	1.22149	0.000951852		Olfr1032	0.771693	0.000839963
Olfr849	1.35905	0.00103918		Olfr726	0.746856	0.000851939
Spef2	1.22991	0.00111122		Olfr1418	0.71267	0.000855704
Olfr693	1.25369	0.00114324		Best2	0.79545	0.000938903
Galnt13	1.26304	0.00119644		Wnt8b	0.793913	0.000948379
Spef2	1.2598	0.00120826		Snhg8	0.807556	0.000949517
Caps2	1.27264	0.00124269		Mir429	0.831571	0.000954639
7120432I05Rik	1.28761	0.00127873		2610029I01Rik	0.753737	0.000955527
5830418K08Rik	1.26341	0.00128736		Olfr183	0.67556	0.000980049
Slc4a5	1.24409	0.00129493		Eomes	0.731832	0.00112976
5830472F04Rik	1.45396	0.00130594		Phospho1	0.844674	0.00115116
Hmcn1	1.23666	0.0013203		Olfr19	0.741144	0.0011672
Snord37	1.36759	0.00141483		1700016K19Rik	0.848924	0.00124506
Rprm	1.20866	0.00143515		Olfr234	0.73695	0.00128205
Spef2	1.2026	0.00154896		Olfr1442	0.799937	0.00146307
ncrna:snRNA	1.33947	0.00163023		Cdk15	0.766092	0.00152556
Olfr115	1.27956	0.00163272		Syngr1	0.852562	0.00155734
Padi6	1.25865	0.00164409		Tagln3	0.818412	0.00159581
Olfr835	1.32965	0.00164605		Esco2	0.77999	0.00163643
Smyd3	1.2006	0.00173743		Olfr370	0.768711	0.00166133
Zfp280c	1.2952	0.00178464		Olfr1260	0.824675	0.00167497
Hist1h2ac	1.21246	0.00179062		Gm13969	0.766788	0.00170832
Dlg2	1.19186	0.00179777		Z39 snoRNA	0.824088	0.00174285
Clcn2	1.18132	0.00186737		Anubl1	0.848047	0.00177548
Dnajc27	1.19474	0.00190502		Pgpep1l	0.792027	0.00179371
Apaf1	1.19405	0.00190825		Hist2h2be	0.854797	0.00179425
Zpbp	1.45506	0.00194376		Slc25a33	0.832607	0.00182058
Spef2	1.2745	0.0019533		Olfr725	0.77709	0.00184617
Cd4	1.21759	0.00199009		Olfr1180	0.677846	0.00190024
Olfr295	1.33199	0.00200247		Neu2	0.836867	0.0019948
9230110C19Rik	1.19916	0.00200942		Vwa3b	0.838672	0.00199926
Kcnj11	1.24844	0.00207443		Pdyn	0.676275	0.00206386
Wdr20a	1.15121	0.00208205		Gm10265	0.793776	0.00206886
Ccl25	1.25419	0.00209484		Ppa1	0.847233	0.00217339
Dhcr7	1.18003	0.00212832		Gm12471	0.848796	0.00218797
Gm10843	1.21283	0.00216621		Uqcrq	0.860386	0.00219177
2210404J11Rik	1.24886	0.00220159		ncrna:rRNA	0.788998	0.00219443
4933405O20Rik	1.35266	0.002271		Ccdc28b	0.862287	0.00223187
Gm6583	1.21006	0.00227107		Rab37	0.794614	0.00224381
Ugt2b37	1.28765	0.0022754		Hmgcl	0.813045	0.00229478
Lax1	1.23635	0.00230027		Slc28a2	0.80596	0.00229912
Nrp1	1.23347	0.00237608		Chga	0.861101	0.0024802
Olfr1506	1.22024	0.00239782		Olfr1325	0.800778	0.00248365
Hmcn1	1.17061	0.00246333		Olfr1199	0.819127	0.00257917
Disc1	1.26163	0.00256229		C530005A16Rik	0.788944	0.00260446
Olfr290	1.24544	0.0025942		Olfr1380	0.808292	0.00261878
Nup93	1.20253	0.00260077		Rhd	0.730179	0.00262356
Olfr449	1.1781	0.00263153		Mir191	0.813584	0.00263126
2010002M12Rik	1.37309	0.00264927		Tdo2	0.718378	0.00266604
Olfr873	1.30451	0.0026633		Zbtb17	0.852084	0.00279759
Id3	1.18145	0.00287435		Actn3	0.791931	0.00281286
Pxmp2	1.18938	0.00288912		Abtb1	0.844417	0.00288642
Ppef1	1.44461	0.00294661		Slc39a4	0.774819	0.00293447
Tcf21	1.2304	0.00295551		Cryge	0.823236	0.00297128
Olfr131	1.25738	0.00301001		Dnajc12	0.862448	0.00300289
Olfr774	1.3746	0.00311077		Nfkbiz	0.82047	0.00300694
Olfr308	1.28244	0.00312732		Olfr314	0.814673	0.00302865
Hus1	1.19983	0.00324468		Dapk2	0.837712	0.00309706
